# Supplementary material for: ESSENTIAL MEIOTIC ENDONUCLEASE 1 is required for chloroplast development and DNA repair in rice
Source: Plant Biotechnol J. 2025 May 7;23(7):2931–48. doi: 10.1111/pbi.70101 (PMC12205872; doi:10.1111/pbi.70101)
Supplement: Supplementary file 1 — Dataset S1 GO analysis information. [file PBI-23-2931-s001.xlsx]

## Sheet: DEGs in k48 in dark
Fig 4B	DEGs in k48 in dark
source	term_name	term_id	adjusted_p_value	negative_log10_of_adjusted_p_value	term_size	query_size	intersection_size	effective_domain_size	intersections
GO:MF	anion binding	GO:0043168	4.98529e-10	9.30231	3478	538	166	18850	OS02G0736600,OS01G0152000,OS01G0276500,OS01G0369700,OS01G0674800,OS01G0690800,OS01G0848200,OS01G0902100,OS02G0111600,OS02G0126400,OS02G0135200,OS02G0153700,OS02G0215700,OS02G0228300,OS02G0241100,OS02G0247200,OS02G0262800,OS02G0266500,OS02G0274100,OS02G0302700,OS02G0436400,OS02G0456500,OS02G0612200,OS02G0744900,OS02G0795900,OS02G0807800,OS02G0819600,OS02G0820900,OS03G0153900,OS03G0179000,OS03G0209…
GO:MF	ion binding	GO:0043167	3.58838e-09	8.4451	6249	538	253	18850	OS02G0736600,OS01G0152000,OS01G0252200,OS01G0276500,OS01G0279100,OS01G0292900,OS01G0357100,OS01G0369700,OS01G0579600,OS01G0583200,OS01G0627900,OS01G0640800,OS01G0674800,OS01G0690800,OS01G0700200,OS01G0728300,OS01G0757900,OS01G0848200,OS01G0902100,OS01G0908200,OS01G0955100,OS01G0962700,OS01G0966300,OS02G0111600,OS02G0122100,OS02G0126400,OS02G0135200,OS02G0153700,OS02G0194700,OS02G0215700,OS02G0228…
GO:MF	small molecule binding	GO:0036094	3.87318e-09	8.41193	3534	538	165	18850	OS02G0736600,OS01G0152000,OS01G0276500,OS01G0674800,OS01G0690800,OS01G0848200,OS01G0902100,OS01G0971600,OS02G0111600,OS02G0126400,OS02G0135200,OS02G0153700,OS02G0215700,OS02G0228300,OS02G0241100,OS02G0247200,OS02G0262800,OS02G0266500,OS02G0274100,OS02G0302700,OS02G0436400,OS02G0456500,OS02G0612200,OS02G0744900,OS02G0795900,OS02G0807800,OS02G0819600,OS02G0820900,OS03G0153900,OS03G0179000,OS03G0209…
GO:MF	adenyl ribonucleotide binding	GO:0032559	2.00336e-08	7.69824	2745	538	135	18850	OS02G0736600,OS01G0152000,OS01G0276500,OS01G0674800,OS01G0690800,OS01G0848200,OS01G0902100,OS02G0111600,OS02G0126400,OS02G0135200,OS02G0153700,OS02G0215700,OS02G0228300,OS02G0241100,OS02G0247200,OS02G0262800,OS02G0266500,OS02G0612200,OS02G0795900,OS02G0807800,OS02G0819600,OS02G0820900,OS03G0179000,OS03G0209600,OS03G0219700,OS03G0225700,OS03G0285800,OS03G0329700,OS03G0364400,OS03G0366000,OS03G0563…
GO:MF	adenyl nucleotide binding	GO:0030554	2.71654e-08	7.56598	2757	538	135	18850	OS02G0736600,OS01G0152000,OS01G0276500,OS01G0674800,OS01G0690800,OS01G0848200,OS01G0902100,OS02G0111600,OS02G0126400,OS02G0135200,OS02G0153700,OS02G0215700,OS02G0228300,OS02G0241100,OS02G0247200,OS02G0262800,OS02G0266500,OS02G0612200,OS02G0795900,OS02G0807800,OS02G0819600,OS02G0820900,OS03G0179000,OS03G0209600,OS03G0219700,OS03G0225700,OS03G0285800,OS03G0329700,OS03G0364400,OS03G0366000,OS03G0563…
GO:MF	ATP binding	GO:0005524	3.61023e-08	7.44247	2408	538	122	18850	OS02G0736600,OS01G0152000,OS01G0276500,OS01G0674800,OS01G0690800,OS01G0848200,OS01G0902100,OS02G0111600,OS02G0126400,OS02G0135200,OS02G0153700,OS02G0215700,OS02G0228300,OS02G0241100,OS02G0247200,OS02G0266500,OS02G0795900,OS02G0807800,OS02G0819600,OS02G0820900,OS03G0179000,OS03G0209600,OS03G0219700,OS03G0225700,OS03G0285800,OS03G0329700,OS03G0364400,OS03G0366000,OS03G0563300,OS03G0584400,OS03G0728…
GO:MF	purine ribonucleotide binding	GO:0032555	4.93832e-08	7.30642	2979	538	142	18850	OS02G0736600,OS01G0152000,OS01G0276500,OS01G0674800,OS01G0690800,OS01G0848200,OS01G0902100,OS02G0111600,OS02G0126400,OS02G0135200,OS02G0153700,OS02G0215700,OS02G0228300,OS02G0241100,OS02G0247200,OS02G0262800,OS02G0266500,OS02G0456500,OS02G0612200,OS02G0795900,OS02G0807800,OS02G0819600,OS02G0820900,OS03G0179000,OS03G0209600,OS03G0219700,OS03G0225700,OS03G0240500,OS03G0285800,OS03G0329700,OS03G0352…
GO:MF	nucleoside phosphate binding	GO:1901265	5.15184e-08	7.28804	3326	538	154	18850	OS02G0736600,OS01G0152000,OS01G0276500,OS01G0674800,OS01G0690800,OS01G0848200,OS01G0902100,OS01G0971600,OS02G0111600,OS02G0126400,OS02G0135200,OS02G0153700,OS02G0215700,OS02G0228300,OS02G0241100,OS02G0247200,OS02G0262800,OS02G0266500,OS02G0274100,OS02G0436400,OS02G0456500,OS02G0612200,OS02G0744900,OS02G0795900,OS02G0807800,OS02G0819600,OS02G0820900,OS03G0153900,OS03G0179000,OS03G0209600,OS03G0219…
GO:MF	nucleotide binding	GO:0000166	5.15184e-08	7.28804	3326	538	154	18850	OS02G0736600,OS01G0152000,OS01G0276500,OS01G0674800,OS01G0690800,OS01G0848200,OS01G0902100,OS01G0971600,OS02G0111600,OS02G0126400,OS02G0135200,OS02G0153700,OS02G0215700,OS02G0228300,OS02G0241100,OS02G0247200,OS02G0262800,OS02G0266500,OS02G0274100,OS02G0436400,OS02G0456500,OS02G0612200,OS02G0744900,OS02G0795900,OS02G0807800,OS02G0819600,OS02G0820900,OS03G0153900,OS03G0179000,OS03G0209600,OS03G0219…
GO:MF	purine nucleotide binding	GO:0017076	6.73436e-08	7.1717	2992	538	142	18850	OS02G0736600,OS01G0152000,OS01G0276500,OS01G0674800,OS01G0690800,OS01G0848200,OS01G0902100,OS02G0111600,OS02G0126400,OS02G0135200,OS02G0153700,OS02G0215700,OS02G0228300,OS02G0241100,OS02G0247200,OS02G0262800,OS02G0266500,OS02G0456500,OS02G0612200,OS02G0795900,OS02G0807800,OS02G0819600,OS02G0820900,OS03G0179000,OS03G0209600,OS03G0219700,OS03G0225700,OS03G0240500,OS03G0285800,OS03G0329700,OS03G0352…
GO:MF	purine ribonucleoside triphosphate binding	GO:0035639	9.99488e-08	7.00022	2641	538	129	18850	OS02G0736600,OS01G0152000,OS01G0276500,OS01G0674800,OS01G0690800,OS01G0848200,OS01G0902100,OS02G0111600,OS02G0126400,OS02G0135200,OS02G0153700,OS02G0215700,OS02G0228300,OS02G0241100,OS02G0247200,OS02G0266500,OS02G0456500,OS02G0795900,OS02G0807800,OS02G0819600,OS02G0820900,OS03G0179000,OS03G0209600,OS03G0219700,OS03G0225700,OS03G0240500,OS03G0285800,OS03G0329700,OS03G0352400,OS03G0364400,OS03G0366…
GO:MF	carbohydrate derivative binding	GO:0097367	1.08774e-07	6.96348	3041	538	143	18850	OS02G0736600,OS01G0152000,OS01G0276500,OS01G0674800,OS01G0690800,OS01G0848200,OS01G0902100,OS02G0111600,OS02G0126400,OS02G0135200,OS02G0153700,OS02G0215700,OS02G0228300,OS02G0241100,OS02G0247200,OS02G0262800,OS02G0266500,OS02G0456500,OS02G0605900,OS02G0612200,OS02G0795900,OS02G0807800,OS02G0819600,OS02G0820900,OS03G0179000,OS03G0209600,OS03G0219700,OS03G0225700,OS03G0240500,OS03G0285800,OS03G0329…
GO:MF	ribonucleotide binding	GO:0032553	1.10439e-07	6.95688	3013	538	142	18850	OS02G0736600,OS01G0152000,OS01G0276500,OS01G0674800,OS01G0690800,OS01G0848200,OS01G0902100,OS02G0111600,OS02G0126400,OS02G0135200,OS02G0153700,OS02G0215700,OS02G0228300,OS02G0241100,OS02G0247200,OS02G0262800,OS02G0266500,OS02G0456500,OS02G0612200,OS02G0795900,OS02G0807800,OS02G0819600,OS02G0820900,OS03G0179000,OS03G0209600,OS03G0219700,OS03G0225700,OS03G0240500,OS03G0285800,OS03G0329700,OS03G0352…
GO:MF	protein kinase activity	GO:0004672	1.09202e-06	5.96177	1391	538	79	18850	OS01G0152000,OS01G0674800,OS01G0690800,OS02G0111600,OS02G0126400,OS02G0135200,OS02G0153700,OS02G0215700,OS02G0228300,OS02G0241100,OS02G0632800,OS02G0807800,OS02G0819600,OS02G0820900,OS03G0225700,OS03G0285800,OS03G0329700,OS03G0364400,OS03G0773300,OS04G0103500,OS04G0109100,OS04G0356600,OS04G0365100,OS04G0370900,OS04G0457800,OS04G0487200,OS04G0503600,OS04G0531500,OS05G0130100,OS05G0318100,OS05G0414…
GO:MF	kinase activity	GO:0016301	4.05673e-06	5.39182	1693	538	89	18850	OS01G0152000,OS01G0674800,OS01G0690800,OS01G0848200,OS02G0111600,OS02G0126400,OS02G0135200,OS02G0153700,OS02G0215700,OS02G0228300,OS02G0241100,OS02G0632800,OS02G0807800,OS02G0819600,OS02G0820900,OS03G0225700,OS03G0285800,OS03G0329700,OS03G0364400,OS03G0743900,OS03G0773300,OS03G0795300,OS04G0103500,OS04G0109100,OS04G0356600,OS04G0365100,OS04G0370900,OS04G0457800,OS04G0487200,OS04G0503600,OS04G0531…
GO:MF	chlorophyll binding	GO:0016168	9.35593e-06	5.02891	19	538	8	18850	OS02G0197600,OS03G0592500,OS04G0457000,OS06G0320500,OS07G0562700,OS08G0435900,OS09G0346500,OS11G0242800
GO:MF	transferase activity, transferring phosphorus-containing groups	GO:0016772	1.28877e-05	4.88982	1897	538	95	18850	OS01G0152000,OS01G0674800,OS01G0679000,OS01G0690800,OS01G0848200,OS02G0111600,OS02G0122100,OS02G0126400,OS02G0135200,OS02G0153700,OS02G0215700,OS02G0228300,OS02G0241100,OS02G0632800,OS02G0771500,OS02G0807800,OS02G0819600,OS02G0820900,OS03G0225700,OS03G0285800,OS03G0329700,OS03G0364400,OS03G0743900,OS03G0773300,OS03G0795300,OS04G0103500,OS04G0109100,OS04G0356600,OS04G0365100,OS04G0370900,OS04G0457…
GO:MF	phosphotransferase activity, alcohol group as acceptor	GO:0016773	2.70797e-05	4.56736	1550	538	81	18850	OS01G0152000,OS01G0674800,OS01G0690800,OS02G0111600,OS02G0126400,OS02G0135200,OS02G0153700,OS02G0215700,OS02G0228300,OS02G0241100,OS02G0632800,OS02G0807800,OS02G0819600,OS02G0820900,OS03G0225700,OS03G0285800,OS03G0329700,OS03G0364400,OS03G0743900,OS03G0773300,OS04G0103500,OS04G0109100,OS04G0356600,OS04G0365100,OS04G0370900,OS04G0457800,OS04G0487200,OS04G0503600,OS04G0531500,OS05G0130100,OS05G0318…
GO:MF	heterocyclic compound binding	GO:1901363	4.1168e-05	4.38544	7458	538	272	18850	OS02G0736600,OS01G0108400,OS01G0134700,OS01G0152000,OS01G0252200,OS01G0276500,OS01G0279100,OS01G0292900,OS01G0357100,OS01G0583200,OS01G0627900,OS01G0674800,OS01G0679000,OS01G0690800,OS01G0728300,OS01G0788950,OS01G0816100,OS01G0848200,OS01G0902100,OS01G0913400,OS01G0946200,OS01G0962700,OS01G0971600,OS02G0111600,OS02G0126400,OS02G0135200,OS02G0153700,OS02G0197600,OS02G0215700,OS02G0228300,OS02G0240…
GO:MF	organic cyclic compound binding	GO:0097159	4.72858e-05	4.32527	7468	538	272	18850	OS02G0736600,OS01G0108400,OS01G0134700,OS01G0152000,OS01G0252200,OS01G0276500,OS01G0279100,OS01G0292900,OS01G0357100,OS01G0583200,OS01G0627900,OS01G0674800,OS01G0679000,OS01G0690800,OS01G0728300,OS01G0788950,OS01G0816100,OS01G0848200,OS01G0902100,OS01G0913400,OS01G0946200,OS01G0962700,OS01G0971600,OS02G0111600,OS02G0126400,OS02G0135200,OS02G0153700,OS02G0197600,OS02G0215700,OS02G0228300,OS02G0240…
GO:MF	protein serine/threonine kinase activity	GO:0004674	0.000555501	3.25532	1084	538	59	18850	OS01G0152000,OS01G0690800,OS02G0111600,OS02G0126400,OS02G0135200,OS02G0153700,OS02G0632800,OS02G0807800,OS03G0225700,OS03G0285800,OS03G0329700,OS03G0364400,OS03G0773300,OS04G0103500,OS04G0109100,OS04G0356600,OS04G0370900,OS04G0457800,OS04G0531500,OS05G0130100,OS05G0318100,OS05G0486100,OS06G0140800,OS06G0147800,OS06G0283300,OS06G0288100,OS06G0557100,OS06G0676600,OS06G0689600,OS06G0690200,OS07G0150…
GO:MF	ATP-dependent protein folding chaperone	GO:0140662	0.00423024	2.37364	63	538	10	18850	OS02G0247200,OS03G0366000,OS03G0821100,OS05G0303000,OS05G0460000,OS06G0114000,OS06G0196900,OS07G0641700,OS10G0462900,OS12G0244100
GO:MF	protein folding chaperone	GO:0044183	0.0226779	1.6444	76	538	10	18850	OS02G0247200,OS03G0366000,OS03G0821100,OS05G0303000,OS05G0460000,OS06G0114000,OS06G0196900,OS07G0641700,OS10G0462900,OS12G0244100
GO:MF	polysaccharide binding	GO:0030247	0.0252209	1.59824	162	538	15	18850	OS01G0690600,OS01G0690800,OS01G0690900,OS02G0111600,OS02G0605900,OS02G0632800,OS02G0807800,OS03G0225700,OS04G0365100,OS04G0370900,OS05G0318100,OS08G0378000,OS09G0471500,OS09G0471800,OS10G0542900
GO:MF	binding	GO:0005488	0.0661927	1.17919	12638	538	399	18850	OS02G0736600,OS01G0108400,OS01G0134700,OS01G0139200,OS01G0151900,OS01G0152000,OS01G0194300,OS01G0252200,OS01G0276500,OS01G0279100,OS01G0292900,OS01G0357100,OS01G0369700,OS01G0508500,OS01G0575200,OS01G0579600,OS01G0583200,OS01G0627900,OS01G0640800,OS01G0674800,OS01G0679000,OS01G0690600,OS01G0690800,OS01G0690900,OS01G0700200,OS01G0728300,OS01G0757700,OS01G0757900,OS01G0785700,OS01G0788950,OS01G0816…
GO:MF	tetrapyrrole binding	GO:0046906	0.0764228	1.11678	565	538	32	18850	OS01G0357100,OS01G0627900,OS01G0728300,OS01G0962700,OS02G0197600,OS02G0240100,OS02G0240300,OS02G0278400,OS02G0503900,OS02G0570700,OS02G0703600,OS03G0226200,OS03G0248200,OS03G0592500,OS04G0180400,OS04G0457000,OS04G0573900,OS04G0688300,OS04G0688500,OS05G0424300,OS06G0320500,OS07G0217600,OS07G0562700,OS07G0567400,OS08G0435900,OS08G0468100,OS08G0468700,OS09G0346500,OS10G0109300,OS10G0166600,OS10G0566…
GO:MF	catalytic activity	GO:0003824	0.102518	0.989202	9918	538	323	18850	OS02G0736600,OS01G0152000,OS01G0176000,OS01G0190000,OS01G0216000,OS01G0217500,OS01G0232300,OS01G0276500,OS01G0279100,OS01G0337500,OS01G0357100,OS01G0369700,OS01G0627900,OS01G0640800,OS01G0649900,OS01G0666000,OS01G0674800,OS01G0679000,OS01G0687400,OS01G0690800,OS01G0713200,OS01G0728300,OS01G0757900,OS01G0764800,OS01G0795400,OS01G0803200,OS01G0848200,OS01G0879500,OS01G0892500,OS01G0908200,OS01G0931…
GO:MF	ligase activity	GO:0016874	0.14085	0.851244	231	538	17	18850	OS01G0764800,OS02G0266500,OS03G0179000,OS03G0209600,OS03G0305100,OS03G0323200,OS03G0563300,OS05G0241100,OS05G0573300,OS06G0125800,OS07G0191700,OS08G0130400,OS08G0150800,OS08G0295300,OS08G0326600,OS08G0538000,OS09G0378300
GO:MF	transferase activity	GO:0016740	0.158478	0.80003	4166	538	152	18850	OS01G0152000,OS01G0176000,OS01G0369700,OS01G0640800,OS01G0674800,OS01G0679000,OS01G0690800,OS01G0848200,OS01G0879500,OS01G0908200,OS01G0956200,OS02G0111600,OS02G0122100,OS02G0126400,OS02G0135200,OS02G0153700,OS02G0215700,OS02G0228300,OS02G0241100,OS02G0302700,OS02G0327500,OS02G0556000,OS02G0632800,OS02G0771500,OS02G0804300,OS02G0807800,OS02G0819600,OS02G0820900,OS03G0225700,OS03G0231600,OS03G0285…
GO:MF	unfolded protein binding	GO:0051082	0.177184	0.751576	153	538	13	18850	OS02G0247200,OS03G0366000,OS03G0821100,OS04G0509200,OS05G0303000,OS05G0460000,OS05G0507300,OS06G0114000,OS06G0196900,OS07G0641700,OS09G0482100,OS10G0462900,OS12G0244100
GO:MF	oxidoreductase activity, acting on other nitrogenous compounds as donors	GO:0016661	0.290122	0.537419	7	538	3	18850	OS01G0357100,OS08G0468100,OS08G0468700
GO:MF	calcium ion binding	GO:0005509	0.323871	0.489627	317	538	20	18850	OS01G0579600,OS01G0955100,OS02G0111600,OS02G0126400,OS02G0632800,OS02G0734600,OS02G0807800,OS03G0331700,OS03G0743500,OS04G0365100,OS04G0370900,OS04G0611400,OS05G0161500,OS05G0491000,OS05G0507300,OS07G0631700,OS07G0680000,OS09G0471800,OS11G0141400,OS12G0138050
GO:MF	protein domain specific binding	GO:0019904	0.453724	0.343208	17	538	4	18850	OS03G0131900,OS04G0457000,OS06G0320500,OS07G0562700
GO:MF	catalytic activity, acting on RNA	GO:0140098	0.831409	0.0801855	468	538	25	18850	OS02G0736600,OS01G0232300,OS01G0640800,OS01G0679000,OS02G0122100,OS02G0795900,OS02G0804300,OS03G0209600,OS03G0219700,OS03G0728800,OS04G0117600,OS04G0295100,OS05G0241100,OS05G0567400,OS07G0191700,OS07G0477000,OS07G0611600,OS08G0150800,OS08G0295300,OS08G0538000,OS09G0378300,OS11G0592000,OS11G0592100,OS12G0194700,OS12G0611200
GO:MF	nitrate reductase (NADPH) activity	GO:0050464	0.934815	0.0292745	3	538	2	18850	OS08G0468100,OS08G0468700
GO:MF	nitrate reductase [NAD(P)H] activity	GO:0050463	0.934815	0.0292745	3	538	2	18850	OS08G0468100,OS08G0468700
GO:MF	nitrate reductase (NADH) activity	GO:0009703	0.934815	0.0292745	3	538	2	18850	OS08G0468100,OS08G0468700
GO:MF	carbohydrate binding	GO:0030246	0.961393	0.017099	372	538	21	18850	OS01G0690600,OS01G0690800,OS01G0690900,OS02G0111600,OS02G0605900,OS02G0632800,OS02G0807800,OS03G0225700,OS04G0109100,OS04G0365100,OS04G0370900,OS04G0531500,OS05G0318100,OS05G0507300,OS08G0378000,OS09G0334800,OS09G0471500,OS09G0471800,OS10G0542900,OS10G0558700,OS11G0208800
GO:MF	tRNA binding	GO:0000049	1	0	38	538	2	18850	OS03G0201700,OS12G0588900
GO:MF	active transmembrane transporter activity	GO:0022804	1	0	609	538	19	18850	OS01G0337500,OS01G0902100,OS02G0614100,OS03G0150600,OS03G0240500,OS04G0309100,OS04G0441800,OS04G0691366,OS04G0691400,OS07G0106200,OS08G0107400,OS08G0153000,OS09G0416200,OS09G0454600,OS10G0148400,OS10G0345100,OS10G0444700,OS11G0587600,OS12G0512700
GO:MF	voltage-gated channel activity	GO:0022832	1	0	50	538	1	18850	OS01G0247700
GO:MF	gated channel activity	GO:0022836	1	0	83	538	1	18850	OS01G0247700
GO:MF	active ion transmembrane transporter activity	GO:0022853	1	0	312	538	7	18850	OS01G0337500,OS04G0441800,OS04G0691366,OS04G0691400,OS07G0106200,OS09G0416200,OS10G0148400
GO:MF	transmembrane transporter activity	GO:0022857	1	0	1361	538	42	18850	OS01G0247700,OS01G0337500,OS01G0831300,OS01G0902100,OS01G0972200,OS02G0102200,OS02G0614100,OS02G0695800,OS02G0695900,OS02G0716800,OS02G0823100,OS03G0150600,OS03G0213800,OS03G0240500,OS03G0415500,OS03G0776400,OS03G0809100,OS04G0309100,OS04G0441800,OS04G0524500,OS04G0691366,OS04G0691400,OS05G0111200,OS05G0164800,OS05G0361900,OS06G0125500,OS06G0207700,OS06G0706400,OS07G0106200,OS07G0669650,OS07G0669…
GO:MF	macromolecule transmembrane transporter activity	GO:0022884	1	0	34	538	2	18850	OS03G0240500,OS03G0415500
GO:MF	passive transmembrane transporter activity	GO:0022803	1	0	175	538	4	18850	OS01G0247700,OS01G0831300,OS02G0823100,OS06G0207700
GO:MF	inorganic cation transmembrane transporter activity	GO:0022890	1	0	477	538	14	18850	OS01G0337500,OS01G0831300,OS01G0972200,OS03G0776400,OS04G0441800,OS04G0691366,OS04G0691400,OS05G0164800,OS07G0106200,OS07G0669650,OS07G0669700,OS09G0416200,OS10G0148400,OS11G0197400
GO:MF	molybdenum ion binding	GO:0030151	1	0	9	538	2	18850	OS08G0468100,OS08G0468700
GO:MF	pyridoxal phosphate binding	GO:0030170	1	0	111	538	8	18850	OS02G0302700,OS03G0236200,OS03G0299900,OS04G0578000,OS04G0614500,OS04G0636300,OS11G0516000,OS12G0625000
GO:MF	enzyme regulator activity	GO:0030234	1	0	449	538	7	18850	OS01G0124200,OS01G0803200,OS03G0100100,OS05G0473000,OS05G0534800,OS09G0307300,OS09G0382300
GO:MF	protein kinase activator activity	GO:0030295	1	0	21	538	1	18850	OS09G0307300
GO:MF	peptidase inhibitor activity	GO:0030414	1	0	66	538	2	18850	OS01G0124200,OS01G0803200
GO:MF	snoRNA binding	GO:0030515	1	0	26	538	3	18850	OS04G0592700,OS05G0295100,OS08G0155000
GO:MF	manganese ion binding	GO:0030145	1	0	62	538	3	18850	OS03G0804500,OS04G0288100,OS08G0189600
GO:MF	pre-mRNA 3'-splice site binding	GO:0030628	1	0	8	538	1	18850	OS09G0491756
GO:MF	heme binding	GO:0020037	1	0	545	538	24	18850	OS01G0357100,OS01G0627900,OS01G0728300,OS01G0962700,OS02G0240100,OS02G0240300,OS02G0278400,OS02G0503900,OS02G0570700,OS02G0703600,OS03G0226200,OS03G0248200,OS04G0180400,OS04G0573900,OS04G0688300,OS04G0688500,OS05G0424300,OS07G0217600,OS07G0567400,OS08G0468100,OS08G0468700,OS10G0109300,OS10G0166600,OS10G0566800
GO:MF	kinase binding	GO:0019900	1	0	98	538	2	18850	OS01G0579600,OS09G0382300
GO:MF	kinase activator activity	GO:0019209	1	0	21	538	1	18850	OS09G0307300
GO:MF	phosphatase inhibitor activity	GO:0019212	1	0	32	538	1	18850	OS05G0473000
GO:MF	cyclohydrolase activity	GO:0019238	1	0	10	538	1	18850	OS01G0276500
GO:MF	deaminase activity	GO:0019239	1	0	16	538	1	18850	OS03G0321900
GO:MF	protein-cysteine S-palmitoyltransferase activity	GO:0019706	1	0	31	538	1	18850	OS11G0133800
GO:MF	protein-cysteine S-acyltransferase activity	GO:0019707	1	0	31	538	1	18850	OS11G0133800
GO:MF	protein kinase binding	GO:0019901	1	0	86	538	1	18850	OS09G0382300
GO:MF	ubiquitin-like protein transferase activity	GO:0019787	1	0	447	538	14	18850	OS03G0678400,OS04G0611400,OS05G0397650,OS06G0125800,OS06G0140800,OS06G0238200,OS06G0506600,OS06G0574200,OS07G0680000,OS09G0569800,OS10G0445400,OS12G0277000,OS12G0288400,OS12G0600200
GO:MF	isoprenoid binding	GO:0019840	1	0	25	538	1	18850	OS05G0473000
GO:MF	vitamin binding	GO:0019842	1	0	158	538	10	18850	OS02G0302700,OS03G0236200,OS03G0299900,OS04G0578000,OS04G0614500,OS04G0636300,OS05G0367400,OS10G0558700,OS11G0516000,OS12G0625000
GO:MF	rRNA binding	GO:0019843	1	0	96	538	2	18850	OS05G0295100,OS08G0155000
GO:MF	protein kinase regulator activity	GO:0019887	1	0	81	538	2	18850	OS09G0307300,OS09G0382300
GO:MF	protein phosphatase regulator activity	GO:0019888	1	0	59	538	1	18850	OS05G0473000
GO:MF	enzyme binding	GO:0019899	1	0	296	538	5	18850	OS01G0579600,OS03G0678400,OS06G0125800,OS06G0639600,OS09G0382300
GO:MF	oxygen binding	GO:0019825	1	0	6	538	1	18850	OS03G0226200
GO:MF	phosphatase regulator activity	GO:0019208	1	0	60	538	1	18850	OS05G0473000
GO:MF	protein-macromolecule adaptor activity	GO:0030674	1	0	91	538	3	18850	OS03G0131900,OS06G0168500,OS12G0639800
GO:MF	thiamine binding	GO:0030975	1	0	3	538	1	18850	OS05G0367400
GO:MF	phosphatidylinositol phosphate 4-phosphatase activity	GO:0034596	1	0	3	538	1	18850	OS11G0309000
GO:MF	phosphatidylinositol binding	GO:0035091	1	0	92	538	2	18850	OS05G0475300,OS08G0232700
GO:MF	UDP-glucosyltransferase activity	GO:0035251	1	0	190	538	6	18850	OS01G0176000,OS04G0525100,OS06G0289900,OS10G0331600,OS10G0555100,OS11G0457000
GO:MF	enone reductase activity	GO:0035671	1	0	3	538	1	18850	OS11G0184100
GO:MF	oligopeptide transmembrane transporter activity	GO:0035673	1	0	106	538	8	18850	OS02G0695800,OS02G0695900,OS04G0441800,OS04G0524500,OS04G0691366,OS04G0691400,OS06G0125500,OS10G0148400
GO:MF	pre-mRNA binding	GO:0036002	1	0	13	538	1	18850	OS09G0491756
GO:MF	U3 snoRNA binding	GO:0034511	1	0	6	538	2	18850	OS04G0592700,OS05G0295100
GO:MF	purine nucleotide-sugar transmembrane transporter activity	GO:0036080	1	0	6	538	1	18850	OS08G0107400
GO:MF	signaling receptor activity	GO:0038023	1	0	341	538	12	18850	OS02G0820900,OS03G0773300,OS04G0109100,OS04G0457800,OS04G0503600,OS04G0531500,OS05G0473000,OS06G0283300,OS06G0288100,OS09G0334800,OS09G0339000,OS11G0168600
GO:MF	ethylene receptor activity	GO:0038199	1	0	5	538	1	18850	OS02G0820900
GO:MF	fructose 1,6-bisphosphate 1-phosphatase activity	GO:0042132	1	0	5	538	1	18850	OS05G0438600
GO:MF	rRNA primary transcript binding	GO:0042134	1	0	2	538	1	18850	OS08G0155000
GO:MF	telomeric DNA binding	GO:0042162	1	0	25	538	1	18850	OS03G0856200
GO:MF	peptide binding	GO:0042277	1	0	86	538	1	18850	OS01G0369700
GO:MF	protein deglycase activity	GO:0036524	1	0	4	538	1	18850	OS01G0217500
GO:MF	GTPase regulator activity	GO:0030695	1	0	102	538	1	18850	OS05G0534800
GO:MF	4-aminobutyrate:pyruvate transaminase activity	GO:0034387	1	0	4	538	1	18850	OS04G0614500
GO:MF	peptide N-acetyltransferase activity	GO:0034212	1	0	27	538	1	18850	OS01G0908200
GO:MF	heat shock protein binding	GO:0031072	1	0	57	538	5	18850	OS03G0750100,OS03G0821100,OS05G0303000,OS05G0460000,OS12G0244100
GO:MF	endo-1,4-beta-xylanase activity	GO:0031176	1	0	12	538	1	18850	OS03G0672900
GO:MF	carboxylic acid binding	GO:0031406	1	0	79	538	3	18850	OS05G0473000,OS07G0290200,OS10G0558700
GO:MF	L-ascorbic acid binding	GO:0031418	1	0	23	538	1	18850	OS10G0558700
GO:MF	ubiquitin conjugating enzyme binding	GO:0031624	1	0	34	538	1	18850	OS06G0125800
GO:MF	medium-chain fatty acid-CoA ligase activity	GO:0031956	1	0	4	538	1	18850	OS08G0130400
GO:MF	ent-pimara-8(14),15-diene synthase activity	GO:0034282	1	0	1	538	1	18850	OS02G0571300
GO:MF	ubiquitin-like protein binding	GO:0032182	1	0	64	538	1	18850	OS05G0475300
GO:MF	amide binding	GO:0033218	1	0	108	538	1	18850	OS01G0369700
GO:MF	monocarboxylic acid binding	GO:0033293	1	0	45	538	2	18850	OS05G0473000,OS07G0290200
GO:MF	peptide-methionine (R)-S-oxide reductase activity	GO:0033743	1	0	3	538	1	18850	OS06G0472000
GO:MF	steroid dehydrogenase activity, acting on the CH-CH group of donors	GO:0033765	1	0	4	538	1	18850	OS11G0184100
GO:MF	beta-D-fucosidase activity	GO:0033907	1	0	35	538	1	18850	OS04G0474500
GO:MF	5'-3' RNA polymerase activity	GO:0034062	1	0	66	538	4	18850	OS01G0679000,OS07G0477000,OS07G0611600,OS12G0194700
GO:MF	guanyl ribonucleotide binding	GO:0032561	1	0	245	538	8	18850	OS02G0456500,OS03G0240500,OS03G0352400,OS03G0650700,OS03G0799700,OS05G0161500,OS05G0567300,OS12G0178700
GO:MF	kinase regulator activity	GO:0019207	1	0	90	538	2	18850	OS09G0307300,OS09G0382300
GO:MF	nucleobase-containing compound kinase activity	GO:0019205	1	0	39	538	2	18850	OS04G0671100,OS07G0412400
GO:MF	carbohydrate phosphatase activity	GO:0019203	1	0	36	538	1	18850	OS05G0438600
GO:MF	phosphotransferase activity, paired acceptors	GO:0016781	1	0	4	538	1	18850	OS06G0498400
GO:MF	transferase activity, transferring sulphur-containing groups	GO:0016782	1	0	52	538	1	18850	OS12G0588900
GO:MF	sulfurtransferase activity	GO:0016783	1	0	16	538	1	18850	OS12G0588900
GO:MF	hydrolase activity	GO:0016787	1	0	3213	538	89	18850	OS02G0736600,OS01G0216000,OS01G0232300,OS01G0276500,OS01G0337500,OS01G0649900,OS01G0666000,OS01G0687400,OS01G0713200,OS01G0757900,OS01G0795400,OS01G0803200,OS01G0892500,OS01G0940700,OS01G0940800,OS01G0966300,OS02G0247200,OS02G0314600,OS02G0456500,OS02G0605900,OS02G0702000,OS02G0720500,OS02G0795900,OS03G0109300,OS03G0219700,OS03G0240500,OS03G0268600,OS03G0289300,OS03G0321900,OS03G0352400,OS03G0366…
GO:MF	hydrolase activity, acting on ester bonds	GO:0016788	1	0	1070	538	25	18850	OS01G0216000,OS01G0232300,OS01G0649900,OS01G0666000,OS01G0757900,OS01G0892500,OS02G0702000,OS03G0268600,OS03G0289300,OS03G0737300,OS03G0832800,OS04G0295100,OS05G0204900,OS05G0241100,OS05G0438600,OS05G0448300,OS07G0191000,OS07G0603600,OS09G0378300,OS11G0309000,OS11G0433800,OS11G0592000,OS11G0592100,OS12G0576700,OS12G0637100
GO:MF	phosphatase activity	GO:0016791	1	0	365	538	12	18850	OS01G0666000,OS01G0757900,OS03G0268600,OS03G0737300,OS03G0832800,OS05G0204900,OS05G0438600,OS05G0448300,OS07G0191000,OS11G0309000,OS12G0576700,OS12G0637100
GO:MF	nucleotidyltransferase activity	GO:0016779	1	0	180	538	7	18850	OS01G0679000,OS02G0122100,OS02G0771500,OS03G0743900,OS07G0477000,OS07G0611600,OS12G0194700
GO:MF	hydrolase activity, acting on glycosyl bonds	GO:0016798	1	0	488	538	12	18850	OS01G0687400,OS01G0713200,OS01G0940700,OS01G0940800,OS02G0605900,OS03G0109300,OS03G0672900,OS04G0474500,OS10G0370500,OS10G0416100,OS10G0542900,OS11G0700900
GO:MF	hydrolase activity, acting on carbon-nitrogen (but not peptide) bonds	GO:0016810	1	0	111	538	3	18850	OS01G0276500,OS03G0321900,OS06G0638700
GO:MF	hydrolase activity, acting on carbon-nitrogen (but not peptide) bonds, in linear amides	GO:0016811	1	0	67	538	1	18850	OS06G0638700
GO:MF	hydrolase activity, acting on carbon-nitrogen (but not peptide) bonds, in cyclic amidines	GO:0016814	1	0	25	538	2	18850	OS01G0276500,OS03G0321900
GO:MF	hydrolase activity, acting on acid anhydrides	GO:0016817	1	0	656	538	28	18850	OS01G0276500,OS01G0337500,OS02G0247200,OS02G0456500,OS02G0795900,OS03G0219700,OS03G0366000,OS03G0584400,OS03G0650700,OS03G0724700,OS03G0728800,OS03G0799700,OS03G0821100,OS05G0303000,OS05G0460000,OS06G0114000,OS06G0196900,OS07G0110200,OS07G0412400,OS07G0641700,OS08G0326600,OS09G0482100,OS10G0462900,OS11G0549655,OS12G0178700,OS12G0244100,OS12G0409700,OS12G0611200
GO:MF	hydrolase activity, acting on acid anhydrides, in phosphorus-containing anhydrides	GO:0016818	1	0	647	538	28	18850	OS01G0276500,OS01G0337500,OS02G0247200,OS02G0456500,OS02G0795900,OS03G0219700,OS03G0366000,OS03G0584400,OS03G0650700,OS03G0724700,OS03G0728800,OS03G0799700,OS03G0821100,OS05G0303000,OS05G0460000,OS06G0114000,OS06G0196900,OS07G0110200,OS07G0412400,OS07G0641700,OS08G0326600,OS09G0482100,OS10G0462900,OS11G0549655,OS12G0178700,OS12G0244100,OS12G0409700,OS12G0611200
GO:MF	lyase activity	GO:0016829	1	0	383	538	8	18850	OS01G0217500,OS02G0274100,OS02G0571300,OS03G0236200,OS03G0337600,OS03G0826500,OS07G0674100,OS09G0255400
GO:MF	hydrolase activity, hydrolyzing N-glycosyl compounds	GO:0016799	1	0	65	538	1	18850	OS03G0109300
GO:MF	carbon-carbon lyase activity	GO:0016830	1	0	134	538	5	18850	OS03G0236200,OS03G0337600,OS03G0826500,OS07G0674100,OS09G0255400
GO:MF	diphosphotransferase activity	GO:0016778	1	0	17	538	2	18850	OS05G0161500,OS05G0367400
GO:MF	phosphotransferase activity, nitrogenous group as acceptor	GO:0016775	1	0	15	538	1	18850	OS02G0820900
GO:MF	oxidoreductase activity, acting on paired donors, with incorporation or reduction of molecular oxygen	GO:0016705	1	0	464	538	14	18850	OS01G0279100,OS01G0627900,OS01G0728300,OS02G0278400,OS02G0503900,OS02G0570700,OS02G0703600,OS03G0248200,OS03G0395000,OS04G0180400,OS04G0573900,OS05G0424300,OS07G0217600,OS10G0166600
GO:MF	oxidoreductase activity, acting on paired donors, with incorporation or reduction of molecular oxygen, NAD(P)H as one donor, and incorporation of one atom of oxygen	GO:0016709	1	0	245	538	9	18850	OS01G0279100,OS02G0278400,OS02G0503900,OS02G0570700,OS03G0248200,OS04G0180400,OS05G0424300,OS07G0217600,OS10G0166600
GO:MF	oxidoreductase activity, acting on paired donors, with incorporation or reduction of molecular oxygen, reduced flavin or flavoprotein as one donor, and incorporation of one atom of oxygen	GO:0016712	1	0	3	538	1	18850	OS03G0395000
GO:MF	oxidoreductase activity, acting on metal ions	GO:0016722	1	0	59	538	1	18850	OS09G0365900
GO:MF	transferase activity, transferring one-carbon groups	GO:0016741	1	0	326	538	10	18850	OS01G0640800,OS01G0879500,OS02G0804300,OS03G0761200,OS04G0196200,OS05G0313900,OS05G0497675,OS05G0567400,OS06G0329900,OS10G0181600
GO:MF	transketolase or transaldolase activity	GO:0016744	1	0	15	538	1	18850	OS05G0408900
GO:MF	phosphotransferase activity, phosphate group as acceptor	GO:0016776	1	0	35	538	2	18850	OS04G0671100,OS07G0412400
GO:MF	acyltransferase activity	GO:0016746	1	0	490	538	12	18850	OS01G0908200,OS03G0382100,OS03G0794200,OS03G0832800,OS04G0321700,OS04G0486950,OS05G0194600,OS05G0448300,OS05G0574600,OS08G0112300,OS11G0133800,OS11G0516000
GO:MF	glycosyltransferase activity	GO:0016757	1	0	690	538	12	18850	OS01G0176000,OS01G0956200,OS02G0327500,OS02G0556000,OS04G0525100,OS04G0556400,OS04G0556500,OS06G0289900,OS09G0475500,OS10G0331600,OS10G0555100,OS11G0457000
GO:MF	hexosyltransferase activity	GO:0016758	1	0	493	538	9	18850	OS01G0176000,OS02G0327500,OS04G0525100,OS04G0556400,OS04G0556500,OS06G0289900,OS10G0331600,OS10G0555100,OS11G0457000
GO:MF	pentosyltransferase activity	GO:0016763	1	0	77	538	1	18850	OS01G0956200
GO:MF	transferase activity, transferring alkyl or aryl (other than methyl) groups	GO:0016765	1	0	182	538	3	18850	OS01G0369700,OS10G0531400,OS12G0625000
GO:MF	transferase activity, transferring nitrogenous groups	GO:0016769	1	0	61	538	6	18850	OS02G0302700,OS03G0231600,OS03G0299900,OS04G0578000,OS04G0614500,OS05G0244700
GO:MF	phosphotransferase activity, carboxyl group as acceptor	GO:0016774	1	0	17	538	1	18850	OS01G0848200
GO:MF	acyltransferase activity, transferring groups other than amino-acyl groups	GO:0016747	1	0	463	538	11	18850	OS01G0908200,OS03G0382100,OS03G0794200,OS03G0832800,OS04G0321700,OS05G0194600,OS05G0448300,OS05G0574600,OS08G0112300,OS11G0133800,OS11G0516000
GO:MF	carboxy-lyase activity	GO:0016831	1	0	81	538	4	18850	OS03G0236200,OS03G0337600,OS07G0674100,OS09G0255400
GO:MF	oxo-acid-lyase activity	GO:0016833	1	0	14	538	1	18850	OS03G0826500
GO:MF	carbon-oxygen lyase activity	GO:0016835	1	0	147	538	3	18850	OS01G0217500,OS02G0274100,OS02G0571300
GO:MF	endoribonuclease activity, producing 5'-phosphomonoesters	GO:0016891	1	0	50	538	2	18850	OS01G0232300,OS04G0295100
GO:MF	endonuclease activity, active with either ribo- or deoxyribonucleic acids and producing 5'-phosphomonoesters	GO:0016893	1	0	63	538	2	18850	OS01G0232300,OS04G0295100
GO:MF	oxidoreductase activity, acting on the CH-OH group of donors, oxygen as acceptor	GO:0016899	1	0	16	538	1	18850	OS03G0563100
GO:MF	oxidoreductase activity, acting on the aldehyde or oxo group of donors	GO:0016903	1	0	67	538	2	18850	OS01G0848200,OS04G0354600
GO:MF	mannan endo-1,4-beta-mannosidase activity	GO:0016985	1	0	15	538	1	18850	OS10G0370500
GO:MF	myosin phosphatase activity	GO:0017018	1	0	115	538	2	18850	OS03G0268600,OS05G0204900
GO:MF	ATP hydrolysis activity	GO:0016887	1	0	380	538	18	18850	OS02G0247200,OS02G0795900,OS03G0219700,OS03G0366000,OS03G0584400,OS03G0728800,OS03G0821100,OS05G0303000,OS05G0460000,OS06G0114000,OS06G0196900,OS07G0412400,OS07G0641700,OS09G0482100,OS10G0462900,OS12G0244100,OS12G0409700,OS12G0611200
GO:MF	ribonucleoside triphosphate phosphatase activity	GO:0017111	1	0	570	538	23	18850	OS02G0247200,OS02G0456500,OS02G0795900,OS03G0219700,OS03G0366000,OS03G0584400,OS03G0650700,OS03G0728800,OS03G0799700,OS03G0821100,OS05G0303000,OS05G0460000,OS06G0114000,OS06G0196900,OS07G0110200,OS07G0412400,OS07G0641700,OS09G0482100,OS10G0462900,OS12G0178700,OS12G0244100,OS12G0409700,OS12G0611200
GO:MF	serine hydrolase activity	GO:0017171	1	0	192	538	3	18850	OS01G0795400,OS04G0321700,OS05G0582600
GO:MF	cysteine dioxygenase activity	GO:0017172	1	0	12	538	1	18850	OS12G0623600
GO:MF	3-hydroxyacyl-CoA dehydratase activity	GO:0018812	1	0	8	538	1	18850	OS02G0274100
GO:MF	guanyl nucleotide binding	GO:0019001	1	0	245	538	8	18850	OS02G0456500,OS03G0240500,OS03G0352400,OS03G0650700,OS03G0799700,OS05G0161500,OS05G0567300,OS12G0178700
GO:MF	transmembrane receptor protein kinase activity	GO:0019199	1	0	260	538	10	18850	OS03G0773300,OS04G0109100,OS04G0457800,OS04G0503600,OS04G0531500,OS06G0283300,OS06G0288100,OS09G0334800,OS09G0339000,OS11G0168600
GO:MF	amino acid kinase activity	GO:0019202	1	0	11	538	1	18850	OS01G0848200
GO:MF	tRNA dihydrouridine synthase activity	GO:0017150	1	0	4	538	1	18850	OS04G0117600
GO:MF	ligase activity, forming phosphoric ester bonds	GO:0016886	1	0	3	538	1	18850	OS07G0191700
GO:MF	carbon-nitrogen ligase activity, with glutamine as amido-N-donor	GO:0016884	1	0	12	538	1	18850	OS08G0326600
GO:MF	acid-amino acid ligase activity	GO:0016881	1	0	25	538	1	18850	OS01G0764800
GO:MF	hydro-lyase activity	GO:0016836	1	0	84	538	2	18850	OS01G0217500,OS02G0274100
GO:MF	carbon-oxygen lyase activity, acting on phosphates	GO:0016838	1	0	45	538	1	18850	OS02G0571300
GO:MF	magnesium chelatase activity	GO:0016851	1	0	4	538	2	18850	OS03G0323200,OS03G0563300
GO:MF	isomerase activity	GO:0016853	1	0	262	538	7	18850	OS02G0274100,OS02G0491400,OS06G0281400,OS09G0255400,OS09G0279600,OS11G0562100,OS12G0560500
GO:MF	racemase and epimerase activity	GO:0016854	1	0	37	538	1	18850	OS02G0274100
GO:MF	racemase and epimerase activity, acting on hydroxy acids and derivatives	GO:0016856	1	0	3	538	1	18850	OS02G0274100
GO:MF	cis-trans isomerase activity	GO:0016859	1	0	68	538	1	18850	OS02G0491400
GO:MF	intramolecular oxidoreductase activity	GO:0016860	1	0	53	538	2	18850	OS02G0274100,OS09G0255400
GO:MF	intramolecular oxidoreductase activity, interconverting aldoses and ketoses	GO:0016861	1	0	20	538	1	18850	OS09G0255400
GO:MF	intramolecular oxidoreductase activity, transposing C=C bonds	GO:0016863	1	0	9	538	1	18850	OS02G0274100
GO:MF	intramolecular transferase activity	GO:0016866	1	0	69	538	2	18850	OS11G0562100,OS12G0560500
GO:MF	ligase activity, forming carbon-oxygen bonds	GO:0016875	1	0	65	538	6	18850	OS03G0209600,OS05G0241100,OS08G0150800,OS08G0295300,OS08G0538000,OS09G0378300
GO:MF	ligase activity, forming carbon-sulfur bonds	GO:0016877	1	0	57	538	2	18850	OS03G0305100,OS08G0130400
GO:MF	acid-thiol ligase activity	GO:0016878	1	0	43	538	2	18850	OS03G0305100,OS08G0130400
GO:MF	ligase activity, forming carbon-nitrogen bonds	GO:0016879	1	0	64	538	4	18850	OS01G0764800,OS02G0266500,OS05G0573300,OS08G0326600
GO:MF	hormone binding	GO:0042562	1	0	31	538	1	18850	OS05G0473000
GO:MF	phosphoric ester hydrolase activity	GO:0042578	1	0	424	538	13	18850	OS01G0666000,OS01G0757900,OS03G0268600,OS03G0289300,OS03G0737300,OS03G0832800,OS05G0204900,OS05G0438600,OS05G0448300,OS07G0191000,OS11G0309000,OS12G0576700,OS12G0637100
GO:MF	ATPase-coupled transmembrane transporter activity	GO:0042626	1	0	186	538	5	18850	OS01G0902100,OS03G0240500,OS08G0153000,OS11G0587600,OS12G0512700
GO:MF	3'-tRNA processing endoribonuclease activity	GO:0042781	1	0	3	538	1	18850	OS01G0232300
GO:MF	vitamin B6 binding	GO:0070279	1	0	111	538	8	18850	OS02G0302700,OS03G0236200,OS03G0299900,OS04G0578000,OS04G0614500,OS04G0636300,OS11G0516000,OS12G0625000
GO:MF	NADPH binding	GO:0070402	1	0	5	538	1	18850	OS02G0436400
GO:MF	NAD+ binding	GO:0070403	1	0	13	538	2	18850	OS02G0274100,OS07G0674100
GO:MF	adenylyltransferase activity	GO:0070566	1	0	34	538	2	18850	OS02G0771500,OS03G0743900
GO:MF	uridylyltransferase activity	GO:0070569	1	0	11	538	1	18850	OS02G0122100
GO:MF	FAD binding	GO:0071949	1	0	72	538	7	18850	OS02G0744900,OS03G0153900,OS03G0563100,OS04G0360500,OS05G0411200,OS08G0468100,OS08G0468700
GO:MF	RNA polymerase binding	GO:0070063	1	0	35	538	1	18850	OS06G0639600
GO:MF	alkene binding	GO:0072328	1	0	5	538	1	18850	OS02G0820900
GO:MF	fatty-acyl-CoA reductase (alcohol-forming) activity	GO:0080019	1	0	10	538	1	18850	OS04G0354600
GO:MF	methyl indole-3-acetate esterase activity	GO:0080030	1	0	16	538	1	18850	OS07G0603600
GO:MF	methyl salicylate esterase activity	GO:0080031	1	0	16	538	1	18850	OS07G0603600
GO:MF	methyl jasmonate esterase activity	GO:0080032	1	0	16	538	1	18850	OS07G0603600
GO:MF	quercetin 3-O-glucosyltransferase activity	GO:0080043	1	0	117	538	5	18850	OS01G0176000,OS04G0525100,OS06G0289900,OS10G0331600,OS11G0457000
GO:MF	quercetin 7-O-glucosyltransferase activity	GO:0080044	1	0	116	538	5	18850	OS01G0176000,OS04G0525100,OS06G0289900,OS10G0331600,OS11G0457000
GO:MF	modified amino acid binding	GO:0072341	1	0	31	538	1	18850	OS01G0369700
GO:MF	5S rDNA binding	GO:0080084	1	0	3	538	1	18850	OS05G0569900
GO:MF	serine-type exopeptidase activity	GO:0070008	1	0	61	538	2	18850	OS04G0321700,OS05G0582600
GO:MF	aspartic-type peptidase activity	GO:0070001	1	0	122	538	2	18850	OS02G0314600,OS02G0720500
GO:MF	pectin acetylesterase activity	GO:0052793	1	0	9	538	1	18850	OS01G0892500
GO:MF	phosphatidylinositol phosphate phosphatase activity	GO:0052866	1	0	36	538	1	18850	OS11G0309000
GO:MF	molecular transducer activity	GO:0060089	1	0	348	538	12	18850	OS02G0820900,OS03G0773300,OS04G0109100,OS04G0457800,OS04G0503600,OS04G0531500,OS05G0473000,OS06G0283300,OS06G0288100,OS09G0334800,OS09G0339000,OS11G0168600
GO:MF	molecular adaptor activity	GO:0060090	1	0	100	538	3	18850	OS03G0131900,OS06G0168500,OS12G0639800
GO:MF	nucleoside-triphosphatase regulator activity	GO:0060589	1	0	102	538	1	18850	OS05G0534800
GO:MF	peptidase regulator activity	GO:0061134	1	0	68	538	2	18850	OS01G0124200,OS01G0803200
GO:MF	metalloaminopeptidase activity	GO:0070006	1	0	18	538	1	18850	OS08G0542000
GO:MF	endopeptidase regulator activity	GO:0061135	1	0	67	538	2	18850	OS01G0124200,OS01G0803200
GO:MF	ubiquitin conjugating enzyme activity	GO:0061631	1	0	40	538	1	18850	OS06G0506600
GO:MF	ubiquitin-like protein conjugating enzyme activity	GO:0061650	1	0	44	538	1	18850	OS06G0506600
GO:MF	ubiquitin-like protein ligase activity	GO:0061659	1	0	261	538	6	18850	OS03G0678400,OS04G0611400,OS05G0397650,OS07G0680000,OS10G0445400,OS12G0288400
GO:MF	N(6)-L-threonylcarbamoyladenine synthase activity	GO:0061711	1	0	3	538	1	18850	OS05G0194600
GO:MF	peptide-lysine-N-acetyltransferase activity	GO:0061733	1	0	22	538	1	18850	OS01G0908200
GO:MF	RNA 2'-O-methyltransferase activity	GO:0062105	1	0	4	538	1	18850	OS05G0567400
GO:MF	ubiquitin protein ligase activity	GO:0061630	1	0	256	538	6	18850	OS03G0678400,OS04G0611400,OS05G0397650,OS07G0680000,OS10G0445400,OS12G0288400
GO:MF	translation regulator activity, nucleic acid binding	GO:0090079	1	0	149	538	5	18850	OS02G0456500,OS03G0650700,OS07G0112800,OS07G0191700,OS07G0222300
GO:MF	glycerol-3-phosphate 2-O-acyltransferase activity	GO:0090447	1	0	14	538	2	18850	OS03G0832800,OS05G0448300
GO:MF	xylanase activity	GO:0097599	1	0	22	538	1	18850	OS03G0672900
GO:MF	ABC-type transporter activity	GO:0140359	1	0	94	538	4	18850	OS01G0902100,OS08G0153000,OS11G0587600,OS12G0512700
GO:MF	catalytic activity, acting on a nucleic acid	GO:0140640	1	0	732	538	30	18850	OS02G0736600,OS01G0232300,OS01G0640800,OS01G0679000,OS02G0122100,OS02G0795900,OS02G0804300,OS03G0209600,OS03G0219700,OS03G0728800,OS03G0856200,OS04G0117600,OS04G0295100,OS05G0241100,OS05G0313900,OS05G0567400,OS06G0281400,OS06G0310200,OS07G0191700,OS07G0477000,OS07G0611600,OS08G0150800,OS08G0295300,OS08G0538000,OS09G0279600,OS09G0378300,OS11G0592000,OS11G0592100,OS12G0194700,OS12G0611200
GO:MF	ATP-dependent activity	GO:0140657	1	0	764	538	28	18850	OS02G0736600,OS01G0902100,OS02G0247200,OS02G0795900,OS03G0219700,OS03G0240500,OS03G0366000,OS03G0584400,OS03G0728800,OS03G0821100,OS03G0856200,OS05G0303000,OS05G0460000,OS06G0114000,OS06G0196900,OS06G0310200,OS07G0412400,OS07G0641700,OS08G0130400,OS08G0153000,OS09G0279600,OS09G0482100,OS10G0462900,OS11G0587600,OS12G0244100,OS12G0409700,OS12G0512700,OS12G0611200
GO:MF	oligopeptide binding	GO:1900750	1	0	23	538	1	18850	OS01G0369700
GO:MF	carbohydrate derivative transmembrane transporter activity	GO:1901505	1	0	74	538	2	18850	OS02G0614100,OS08G0107400
GO:MF	sulfur compound binding	GO:1901681	1	0	51	538	2	18850	OS01G0369700,OS05G0367400
GO:MF	protein transporter activity	GO:0140318	1	0	34	538	2	18850	OS03G0240500,OS03G0415500
GO:MF	sulfur compound transmembrane transporter activity	GO:1901682	1	0	26	538	2	18850	OS03G0213800,OS05G0361900
GO:MF	phosphatidylinositol bisphosphate binding	GO:1902936	1	0	53	538	1	18850	OS08G0232700
GO:MF	peptide transmembrane transporter activity	GO:1904680	1	0	106	538	8	18850	OS02G0695800,OS02G0695900,OS04G0441800,OS04G0524500,OS04G0691366,OS04G0691400,OS06G0125500,OS10G0148400
GO:MF	sequence-specific double-stranded DNA binding	GO:1990837	1	0	369	538	8	18850	OS01G0108400,OS04G0489600,OS05G0569900,OS05G0571200,OS06G0217300,OS08G0386200,OS10G0397900,OS11G0128300
GO:MF	phosphatidylinositol phosphate binding	GO:1901981	1	0	56	538	1	18850	OS08G0232700
GO:MF	small molecule sensor activity	GO:0140299	1	0	40	538	1	18850	OS02G0820900
GO:MF	transcription regulator activity	GO:0140110	1	0	1215	538	33	18850	OS01G0108400,OS01G0134700,OS01G0246700,OS01G0908200,OS02G0654700,OS03G0182800,OS03G0198600,OS03G0321700,OS04G0489600,OS04G0665600,OS05G0322900,OS05G0343400,OS05G0537100,OS05G0549800,OS05G0571200,OS06G0217300,OS06G0592500,OS06G0649000,OS07G0235200,OS07G0685700,OS08G0386200,OS08G0508700,OS09G0417800,OS09G0447000,OS10G0397900,OS11G0106100,OS11G0128300,OS11G0490900,OS11G0669100,OS11G0705200,OS12G0556…
GO:MF	catalytic activity, acting on a rRNA	GO:0140102	1	0	42	538	2	18850	OS02G0804300,OS05G0567400
GO:MF	disordered domain specific binding	GO:0097718	1	0	1	538	1	18850	OS03G0131900
GO:MF	RNA polymerase activity	GO:0097747	1	0	66	538	4	18850	OS01G0679000,OS07G0477000,OS07G0611600,OS12G0194700
GO:MF	molecular function regulator activity	GO:0098772	1	0	477	538	7	18850	OS01G0124200,OS01G0803200,OS03G0100100,OS05G0473000,OS05G0534800,OS09G0307300,OS09G0382300
GO:MF	nitrite reductase activity	GO:0098809	1	0	2	538	1	18850	OS01G0357100
GO:MF	geranylgeranyl diphosphate reductase activity	GO:0102067	1	0	2	538	1	18850	OS02G0744900
GO:MF	gamma-aminobutyrate transaminase (glyoxylate dependent) activity	GO:0102351	1	0	4	538	1	18850	OS04G0614500
GO:MF	N6-(Delta2-isopentenyl)-adenosine 5'-monophosphate phosphoribohydrolase activity	GO:0102682	1	0	10	538	1	18850	OS03G0109300
GO:MF	UDP-alpha-D-glucose:glucosyl-glycogenin alpha-D-glucosyltransferase activity	GO:0102751	1	0	1	538	1	18850	OS10G0555100
GO:MF	alcohol-forming fatty acyl-CoA reductase activity	GO:0102965	1	0	10	538	1	18850	OS04G0354600
GO:MF	trans-cinnamate-CoA ligase activity	GO:0106290	1	0	37	538	2	18850	OS03G0305100,OS08G0130400
GO:MF	protein serine kinase activity	GO:0106310	1	0	181	538	8	18850	OS02G0126400,OS03G0285800,OS04G0103500,OS04G0457800,OS07G0150700,OS07G0550500,OS09G0418000,OS09G0454900
GO:MF	dihydrouridine synthase activity	GO:0106413	1	0	4	538	1	18850	OS04G0117600
GO:MF	catalytic activity, acting on a protein	GO:0140096	1	0	3108	538	111	18850	OS01G0152000,OS01G0217500,OS01G0674800,OS01G0690800,OS01G0795400,OS01G0803200,OS01G0879500,OS01G0908200,OS01G0966300,OS02G0111600,OS02G0126400,OS02G0135200,OS02G0153700,OS02G0215700,OS02G0228300,OS02G0241100,OS02G0314600,OS02G0491400,OS02G0632800,OS02G0720500,OS02G0807800,OS02G0819600,OS02G0820900,OS03G0225700,OS03G0268600,OS03G0285800,OS03G0329700,OS03G0364400,OS03G0678400,OS03G0761200,OS03G0773…
GO:MF	catalytic activity, acting on DNA	GO:0140097	1	0	253	538	3	18850	OS05G0313900,OS06G0281400,OS09G0279600
GO:MF	catalytic activity, acting on a tRNA	GO:0140101	1	0	142	538	9	18850	OS01G0232300,OS03G0209600,OS04G0117600,OS04G0295100,OS05G0241100,OS08G0150800,OS08G0295300,OS08G0538000,OS09G0378300
GO:MF	sinapyl alcohol dehydrogenase activity	GO:0052747	1	0	10	538	1	18850	OS09G0400000
GO:MF	oxidoreductase activity, acting on single donors with incorporation of molecular oxygen, incorporation of two atoms of oxygen	GO:0016702	1	0	55	538	4	18850	OS01G0190000,OS02G0194700,OS06G0103300,OS12G0623600
GO:MF	phosphatidylinositol monophosphate phosphatase activity	GO:0052744	1	0	4	538	1	18850	OS11G0309000
GO:MF	carboxylic ester hydrolase activity	GO:0052689	1	0	171	538	4	18850	OS01G0892500,OS05G0241100,OS07G0603600,OS09G0378300
GO:MF	ubiquitin-like protein conjugating enzyme binding	GO:0044390	1	0	42	538	2	18850	OS03G0678400,OS06G0125800
GO:MF	protein-containing complex binding	GO:0044877	1	0	266	538	3	18850	OS03G0650700,OS07G0112800,OS10G0370500
GO:MF	translation regulator activity	GO:0045182	1	0	155	538	5	18850	OS02G0456500,OS03G0650700,OS07G0112800,OS07G0191700,OS07G0222300
GO:MF	geranylgeranyl reductase activity	GO:0045550	1	0	2	538	1	18850	OS02G0744900
GO:MF	cinnamyl-alcohol dehydrogenase activity	GO:0045551	1	0	10	538	1	18850	OS09G0400000
GO:MF	nutrient reservoir activity	GO:0045735	1	0	98	538	3	18850	OS03G0804500,OS04G0288100,OS08G0189600
GO:MF	phosphatidylinositol-4-phosphate phosphatase activity	GO:0043812	1	0	3	538	1	18850	OS11G0309000
GO:MF	glucosyltransferase activity	GO:0046527	1	0	224	538	6	18850	OS01G0176000,OS04G0525100,OS06G0289900,OS10G0331600,OS10G0555100,OS11G0457000
GO:MF	metal ion binding	GO:0046872	1	0	3127	538	103	18850	OS01G0252200,OS01G0279100,OS01G0292900,OS01G0357100,OS01G0579600,OS01G0583200,OS01G0627900,OS01G0640800,OS01G0700200,OS01G0728300,OS01G0757900,OS01G0908200,OS01G0955100,OS01G0962700,OS01G0966300,OS02G0111600,OS02G0122100,OS02G0126400,OS02G0194700,OS02G0240100,OS02G0240300,OS02G0278400,OS02G0503900,OS02G0570700,OS02G0571300,OS02G0584700,OS02G0632800,OS02G0703600,OS02G0734600,OS02G0807800,OS02G0820…
GO:MF	metal ion transmembrane transporter activity	GO:0046873	1	0	191	538	6	18850	OS01G0972200,OS03G0776400,OS05G0164800,OS07G0669650,OS07G0669700,OS11G0197400
GO:MF	pectinesterase inhibitor activity	GO:0046910	1	0	41	538	1	18850	OS03G0100100
GO:MF	acyltransferase activity, acyl groups converted into alkyl on transfer	GO:0046912	1	0	13	538	1	18850	OS04G0486950
GO:MF	transition metal ion binding	GO:0046914	1	0	1209	538	28	18850	OS01G0252200,OS01G0279100,OS01G0583200,OS01G0627900,OS01G0728300,OS01G0908200,OS02G0278400,OS02G0503900,OS02G0570700,OS02G0703600,OS03G0248200,OS03G0299900,OS03G0321900,OS03G0737000,OS03G0804500,OS04G0180400,OS04G0288100,OS04G0573900,OS05G0424300,OS06G0196900,OS07G0217600,OS07G0567400,OS08G0189600,OS08G0468100,OS08G0468700,OS09G0365900,OS09G0400000,OS10G0166600
GO:MF	transition metal ion transmembrane transporter activity	GO:0046915	1	0	78	538	2	18850	OS01G0972200,OS05G0164800
GO:MF	oxidoreductase activity, acting on other nitrogenous compounds as donors, with NAD or NADP as acceptor	GO:0046857	1	0	4	538	2	18850	OS08G0468100,OS08G0468700
GO:MF	carboxylic acid transmembrane transporter activity	GO:0046943	1	0	114	538	3	18850	OS02G0102200,OS05G0111200,OS11G0195600
GO:MF	sequence-specific DNA binding	GO:0043565	1	0	847	538	26	18850	OS01G0108400,OS01G0134700,OS03G0198600,OS03G0321700,OS03G0856200,OS04G0489600,OS05G0322900,OS05G0343400,OS05G0537100,OS05G0569900,OS05G0571200,OS06G0217300,OS06G0592500,OS06G0649000,OS07G0685700,OS08G0386200,OS09G0417800,OS09G0447000,OS10G0397900,OS11G0128300,OS11G0490900,OS11G0669100,OS11G0705200,OS12G0556200,OS12G0556300,OS12G0556500
GO:MF	ADP binding	GO:0043531	1	0	331	538	13	18850	OS02G0262800,OS02G0612200,OS04G0111100,OS08G0205100,OS10G0124400,OS11G0227200,OS11G0227700,OS11G0227800,OS11G0229400,OS11G0265900,OS11G0462500,OS11G0550500,OS12G0467300
GO:MF	identical protein binding	GO:0042802	1	0	117	538	6	18850	OS01G0971600,OS03G0131900,OS05G0573300,OS06G0127000,OS09G0279600,OS12G0178700
GO:MF	protein homodimerization activity	GO:0042803	1	0	70	538	2	18850	OS01G0971600,OS09G0279600
GO:MF	amide transmembrane transporter activity	GO:0042887	1	0	114	538	8	18850	OS02G0695800,OS02G0695900,OS04G0441800,OS04G0524500,OS04G0691366,OS04G0691400,OS06G0125500,OS10G0148400
GO:MF	arabinose transmembrane transporter activity	GO:0042900	1	0	1	538	1	18850	OS09G0416200
GO:MF	xenobiotic transmembrane transporter activity	GO:0042910	1	0	50	538	1	18850	OS10G0345100
GO:MF	ribonucleoprotein complex binding	GO:0043021	1	0	85	538	2	18850	OS03G0650700,OS07G0112800
GO:MF	molybdopterin cofactor binding	GO:0043546	1	0	5	538	2	18850	OS08G0468100,OS08G0468700
GO:MF	ribosome binding	GO:0043022	1	0	59	538	2	18850	OS03G0650700,OS07G0112800
GO:MF	glycerol-3-phosphatase activity	GO:0043136	1	0	2	538	1	18850	OS01G0757900
GO:MF	cation binding	GO:0043169	1	0	3161	538	104	18850	OS01G0252200,OS01G0279100,OS01G0292900,OS01G0357100,OS01G0579600,OS01G0583200,OS01G0627900,OS01G0640800,OS01G0700200,OS01G0728300,OS01G0757900,OS01G0908200,OS01G0955100,OS01G0962700,OS01G0966300,OS02G0111600,OS02G0122100,OS02G0126400,OS02G0194700,OS02G0240100,OS02G0240300,OS02G0278400,OS02G0503900,OS02G0570700,OS02G0571300,OS02G0584700,OS02G0632800,OS02G0703600,OS02G0734600,OS02G0807800,OS02G0820…
GO:MF	RNA polymerase core enzyme binding	GO:0043175	1	0	33	538	1	18850	OS06G0639600
GO:MF	organic acid binding	GO:0043177	1	0	67	538	2	18850	OS05G0473000,OS10G0558700
GO:MF	alcohol binding	GO:0043178	1	0	35	538	2	18850	OS05G0367400,OS05G0473000
GO:MF	glutathione binding	GO:0043295	1	0	23	538	1	18850	OS01G0369700
GO:MF	ubiquitin binding	GO:0043130	1	0	60	538	1	18850	OS05G0475300
GO:MF	protein dimerization activity	GO:0046983	1	0	465	538	10	18850	OS01G0108400,OS01G0575200,OS01G0971600,OS03G0741100,OS04G0196200,OS04G0489600,OS05G0583200,OS06G0217300,OS09G0279600,OS12G0194700
GO:MF	nucleoside triphosphate diphosphatase activity	GO:0047429	1	0	10	538	2	18850	OS03G0724700,OS11G0549655
GO:MF	cholestenone 5-alpha-reductase activity	GO:0047751	1	0	2	538	1	18850	OS11G0184100
GO:MF	actin filament binding	GO:0051015	1	0	75	538	1	18850	OS10G0370500
GO:MF	chaperone binding	GO:0051087	1	0	53	538	3	18850	OS03G0366000,OS06G0196900,OS07G0641700
GO:MF	sugar transmembrane transporter activity	GO:0051119	1	0	58	538	2	18850	OS07G0106200,OS09G0416200
GO:MF	dioxygenase activity	GO:0051213	1	0	180	538	12	18850	OS01G0190000,OS02G0194700,OS03G0122300,OS04G0407800,OS04G0581000,OS04G0581100,OS06G0103300,OS07G0169600,OS09G0353700,OS09G0570800,OS10G0558700,OS12G0623600
GO:MF	NAD binding	GO:0051287	1	0	83	538	3	18850	OS01G0971600,OS02G0274100,OS07G0674100
GO:MF	iron-sulfur cluster binding	GO:0051536	1	0	154	538	3	18850	OS01G0357100,OS01G0640800,OS03G0817100
GO:MF	ligase activity, forming nitrogen-metal bonds, forming coordination complexes	GO:0051003	1	0	4	538	2	18850	OS03G0323200,OS03G0563300
GO:MF	4 iron, 4 sulfur cluster binding	GO:0051539	1	0	83	538	3	18850	OS01G0357100,OS01G0640800,OS03G0817100
GO:MF	ethylene binding	GO:0051740	1	0	5	538	1	18850	OS02G0820900
GO:MF	misfolded protein binding	GO:0051787	1	0	27	538	4	18850	OS03G0821100,OS05G0303000,OS05G0460000,OS12G0244100
GO:MF	Hsp90 protein binding	GO:0051879	1	0	18	538	1	18850	OS03G0750100
GO:MF	L-leucine transaminase activity	GO:0052654	1	0	5	538	1	18850	OS03G0231600
GO:MF	L-valine transaminase activity	GO:0052655	1	0	5	538	1	18850	OS03G0231600
GO:MF	L-isoleucine transaminase activity	GO:0052656	1	0	5	538	1	18850	OS03G0231600
GO:MF	metal cluster binding	GO:0051540	1	0	154	538	3	18850	OS01G0357100,OS01G0640800,OS03G0817100
GO:MF	ligase activity, forming nitrogen-metal bonds	GO:0051002	1	0	4	538	2	18850	OS03G0323200,OS03G0563300
GO:MF	cobalt ion binding	GO:0050897	1	0	16	538	1	18850	OS03G0737000
GO:MF	hydroxycinnamoyltransferase activity	GO:0050734	1	0	99	538	1	18850	OS08G0112300
GO:MF	glycerol-3-phosphate dehydrogenase [NAD(P)+] activity	GO:0047952	1	0	7	538	1	18850	OS01G0971600
GO:MF	monosaccharide binding	GO:0048029	1	0	43	538	1	18850	OS10G0558700
GO:MF	obsolete cofactor binding	GO:0048037	1	0	7	538	1	18850	OS03G0276600
GO:MF	UDP-glucuronate decarboxylase activity	GO:0048040	1	0	6	538	1	18850	OS07G0674100
GO:MF	ferredoxin-nitrite reductase activity	GO:0048307	1	0	1	538	1	18850	OS01G0357100
GO:MF	magnesium-protoporphyrin IX monomethyl ester (oxidative) cyclase activity	GO:0048529	1	0	2	538	1	18850	OS01G0279100
GO:MF	L-gulonolactone oxidase activity	GO:0050105	1	0	4	538	1	18850	OS03G0563100
GO:MF	NADH dehydrogenase (quinone) activity	GO:0050136	1	0	26	538	1	18850	OS04G0309100
GO:MF	nucleoside monophosphate kinase activity	GO:0050145	1	0	21	538	2	18850	OS04G0671100,OS07G0412400
GO:MF	RNA uridylyltransferase activity	GO:0050265	1	0	3	538	1	18850	OS02G0122100
GO:MF	sugar-phosphatase activity	GO:0050308	1	0	11	538	1	18850	OS05G0438600
GO:MF	alpha-glucan, water dikinase activity	GO:0050521	1	0	1	538	1	18850	OS06G0498400
GO:MF	flavin adenine dinucleotide binding	GO:0050660	1	0	183	538	8	18850	OS02G0744900,OS03G0153900,OS03G0563100,OS04G0117600,OS04G0360500,OS05G0411200,OS08G0468100,OS08G0468700
GO:MF	NADP binding	GO:0050661	1	0	73	538	1	18850	OS02G0436400
GO:MF	obsolete coenzyme binding	GO:0050662	1	0	57	538	1	18850	OS04G0630800
GO:MF	tRNA-specific adenosine-34 deaminase activity	GO:0052717	1	0	3	538	1	18850	OS03G0321900
GO:MF	oxidoreductase activity, acting on single donors with incorporation of molecular oxygen	GO:0016701	1	0	65	538	4	18850	OS01G0190000,OS02G0194700,OS06G0103300,OS12G0623600
GO:MF	oxidoreductase activity, acting on peroxide as acceptor	GO:0016684	1	0	181	538	7	18850	OS01G0962700,OS02G0240100,OS02G0240300,OS04G0688300,OS04G0688500,OS10G0109300,OS10G0566800
GO:MF	oxidoreductase activity, acting on diphenols and related substances as donors, oxygen as acceptor	GO:0016682	1	0	39	538	1	18850	OS09G0365900
GO:MF	phosphatidylinositol phospholipase C activity	GO:0004435	1	0	7	538	1	18850	OS03G0289300
GO:MF	malate synthase activity	GO:0004474	1	0	1	538	1	18850	OS04G0486950
GO:MF	monooxygenase activity	GO:0004497	1	0	425	538	15	18850	OS01G0279100,OS01G0627900,OS01G0728300,OS02G0278400,OS02G0503900,OS02G0570700,OS02G0703600,OS02G0734600,OS03G0248200,OS03G0395000,OS04G0180400,OS04G0573900,OS05G0424300,OS07G0217600,OS10G0166600
GO:MF	nuclease activity	GO:0004518	1	0	280	538	6	18850	OS01G0232300,OS02G0702000,OS04G0295100,OS11G0433800,OS11G0592000,OS11G0592100
GO:MF	endonuclease activity	GO:0004519	1	0	126	538	3	18850	OS01G0232300,OS02G0702000,OS04G0295100
GO:MF	endoribonuclease activity	GO:0004521	1	0	74	538	2	18850	OS01G0232300,OS04G0295100
GO:MF	inorganic diphosphate phosphatase activity	GO:0004427	1	0	18	538	1	18850	OS01G0337500
GO:MF	ribonuclease P activity	GO:0004526	1	0	7	538	1	18850	OS04G0295100
GO:MF	tRNA-specific ribonuclease activity	GO:0004549	1	0	9	538	1	18850	OS04G0295100
GO:MF	hydrolase activity, hydrolyzing O-glycosyl compounds	GO:0004553	1	0	418	538	11	18850	OS01G0687400,OS01G0713200,OS01G0940700,OS01G0940800,OS02G0605900,OS03G0672900,OS04G0474500,OS10G0370500,OS10G0416100,OS10G0542900,OS11G0700900
GO:MF	beta-galactosidase activity	GO:0004565	1	0	51	538	1	18850	OS04G0474500
GO:MF	beta-mannosidase activity	GO:0004567	1	0	18	538	1	18850	OS10G0370500
GO:MF	chitinase activity	GO:0004568	1	0	46	538	5	18850	OS01G0687400,OS02G0605900,OS10G0416100,OS10G0542900,OS11G0700900
GO:MF	pantothenate kinase activity	GO:0004594	1	0	4	538	1	18850	OS06G0207000
GO:MF	ribonuclease activity	GO:0004540	1	0	132	538	4	18850	OS01G0232300,OS04G0295100,OS11G0592000,OS11G0592100
GO:MF	peroxidase activity	GO:0004601	1	0	180	538	7	18850	OS01G0962700,OS02G0240100,OS02G0240300,OS04G0688300,OS04G0688500,OS10G0109300,OS10G0566800
GO:MF	indole-3-glycerol-phosphate synthase activity	GO:0004425	1	0	3	538	1	18850	OS09G0255400
GO:MF	histone acetyltransferase activity	GO:0004402	1	0	22	538	1	18850	OS01G0908200
GO:MF	serine-type carboxypeptidase activity	GO:0004185	1	0	56	538	2	18850	OS04G0321700,OS05G0582600
GO:MF	aspartic-type endopeptidase activity	GO:0004190	1	0	122	538	2	18850	OS02G0314600,OS02G0720500
GO:MF	cysteine-type endopeptidase activity	GO:0004197	1	0	81	538	1	18850	OS09G0381400
GO:MF	metalloendopeptidase activity	GO:0004222	1	0	60	538	2	18850	OS01G0966300,OS04G0482700
GO:MF	serine-type endopeptidase activity	GO:0004252	1	0	124	538	1	18850	OS01G0795400
GO:MF	enoyl-CoA hydratase activity	GO:0004300	1	0	9	538	1	18850	OS02G0274100
GO:MF	homogentisate 1,2-dioxygenase activity	GO:0004411	1	0	1	538	1	18850	OS06G0103300
GO:MF	glutamate 5-kinase activity	GO:0004349	1	0	2	538	1	18850	OS01G0848200
GO:MF	glutamate decarboxylase activity	GO:0004351	1	0	6	538	1	18850	OS03G0236200
GO:MF	glutathione transferase activity	GO:0004364	1	0	82	538	2	18850	OS01G0369700,OS10G0531400
GO:MF	glycerol-3-phosphate dehydrogenase [NAD+] activity	GO:0004367	1	0	7	538	1	18850	OS01G0971600
GO:MF	helicase activity	GO:0004386	1	0	152	538	7	18850	OS02G0736600,OS02G0795900,OS03G0219700,OS03G0728800,OS03G0856200,OS06G0310200,OS12G0611200
GO:MF	heme oxygenase (decyclizing) activity	GO:0004392	1	0	2	538	1	18850	OS03G0395000
GO:MF	histidinol-phosphatase activity	GO:0004401	1	0	1	538	1	18850	OS07G0191000
GO:MF	glutamate-5-semialdehyde dehydrogenase activity	GO:0004350	1	0	2	538	1	18850	OS01G0848200
GO:MF	phospholipase activity	GO:0004620	1	0	71	538	1	18850	OS03G0289300
GO:MF	phospholipase C activity	GO:0004629	1	0	8	538	1	18850	OS03G0289300
GO:MF	phosphoribosyl-AMP cyclohydrolase activity	GO:0004635	1	0	1	538	1	18850	OS01G0276500
GO:MF	leucine-tRNA ligase activity	GO:0004823	1	0	4	538	2	18850	OS05G0241100,OS09G0378300
GO:MF	methionine-tRNA ligase activity	GO:0004825	1	0	3	538	1	18850	OS03G0209600
GO:MF	threonine-tRNA ligase activity	GO:0004829	1	0	2	538	1	18850	OS08G0295300
GO:MF	tyrosine-tRNA ligase activity	GO:0004831	1	0	6	538	1	18850	OS08G0150800
GO:MF	ubiquitin-protein transferase activity	GO:0004842	1	0	429	538	14	18850	OS03G0678400,OS04G0611400,OS05G0397650,OS06G0125800,OS06G0140800,OS06G0238200,OS06G0506600,OS06G0574200,OS07G0680000,OS09G0569800,OS10G0445400,OS12G0277000,OS12G0288400,OS12G0600200
GO:MF	uroporphyrinogen decarboxylase activity	GO:0004853	1	0	3	538	1	18850	OS03G0337600
GO:MF	glycine-tRNA ligase activity	GO:0004820	1	0	3	538	1	18850	OS08G0538000
GO:MF	enzyme inhibitor activity	GO:0004857	1	0	200	538	4	18850	OS01G0124200,OS01G0803200,OS03G0100100,OS05G0473000
GO:MF	endopeptidase inhibitor activity	GO:0004866	1	0	66	538	2	18850	OS01G0124200,OS01G0803200
GO:MF	serine-type endopeptidase inhibitor activity	GO:0004867	1	0	50	538	1	18850	OS01G0124200
GO:MF	cysteine-type endopeptidase inhibitor activity	GO:0004869	1	0	15	538	1	18850	OS01G0803200
GO:MF	transmembrane signaling receptor activity	GO:0004888	1	0	283	538	10	18850	OS03G0773300,OS04G0109100,OS04G0457800,OS04G0503600,OS04G0531500,OS06G0283300,OS06G0288100,OS09G0334800,OS09G0339000,OS11G0168600
GO:MF	GTPase activator activity	GO:0005096	1	0	64	538	1	18850	OS05G0534800
GO:MF	signaling receptor binding	GO:0005102	1	0	46	538	1	18850	OS04G0457800
GO:MF	protein phosphatase inhibitor activity	GO:0004864	1	0	31	538	1	18850	OS05G0473000
GO:MF	aminoacyl-tRNA ligase activity	GO:0004812	1	0	65	538	6	18850	OS03G0209600,OS05G0241100,OS08G0150800,OS08G0295300,OS08G0538000,OS09G0378300
GO:MF	thiamine diphosphokinase activity	GO:0004788	1	0	4	538	1	18850	OS05G0367400
GO:MF	sulfate adenylyltransferase (ATP) activity	GO:0004781	1	0	2	538	1	18850	OS03G0743900
GO:MF	phosphoribosyl-ATP diphosphatase activity	GO:0004636	1	0	1	538	1	18850	OS01G0276500
GO:MF	phosphoribosylanthranilate isomerase activity	GO:0004640	1	0	4	538	1	18850	OS09G0255400
GO:MF	polynucleotide adenylyltransferase activity	GO:0004652	1	0	16	538	1	18850	OS02G0771500
GO:MF	protein histidine kinase activity	GO:0004673	1	0	15	538	1	18850	OS02G0820900
GO:MF	transmembrane receptor protein serine/threonine kinase activity	GO:0004675	1	0	226	538	8	18850	OS03G0773300,OS04G0109100,OS04G0457800,OS04G0531500,OS06G0283300,OS06G0288100,OS09G0334800,OS09G0339000
GO:MF	calmodulin-dependent protein kinase activity	GO:0004683	1	0	39	538	1	18850	OS02G0126400
GO:MF	MAP kinase activity	GO:0004707	1	0	17	538	2	18850	OS02G0135200,OS03G0285800
GO:MF	MAP kinase kinase activity	GO:0004708	1	0	9	538	1	18850	OS06G0147800
GO:MF	protein serine/threonine/tyrosine kinase activity	GO:0004712	1	0	192	538	9	18850	OS02G0126400,OS03G0285800,OS04G0103500,OS04G0457800,OS06G0147800,OS07G0150700,OS07G0550500,OS09G0418000,OS09G0454900
GO:MF	protein tyrosine kinase activity	GO:0004713	1	0	84	538	5	18850	OS03G0773300,OS04G0503600,OS06G0283300,OS06G0288100,OS11G0168600
GO:MF	transmembrane receptor protein tyrosine kinase activity	GO:0004714	1	0	61	538	4	18850	OS03G0773300,OS04G0503600,OS06G0283300,OS11G0168600
GO:MF	phosphoprotein phosphatase activity	GO:0004721	1	0	175	538	2	18850	OS03G0268600,OS05G0204900
GO:MF	protein serine/threonine phosphatase activity	GO:0004722	1	0	124	538	2	18850	OS03G0268600,OS05G0204900
GO:MF	serine C-palmitoyltransferase activity	GO:0004758	1	0	7	538	1	18850	OS11G0516000
GO:MF	sulfate adenylyltransferase activity	GO:0004779	1	0	2	538	1	18850	OS03G0743900
GO:MF	metallocarboxypeptidase activity	GO:0004181	1	0	3	538	1	18850	OS03G0790600
GO:MF	transporter activity	GO:0005215	1	0	1414	538	42	18850	OS01G0247700,OS01G0337500,OS01G0831300,OS01G0902100,OS01G0972200,OS02G0102200,OS02G0614100,OS02G0695800,OS02G0695900,OS02G0716800,OS02G0823100,OS03G0150600,OS03G0213800,OS03G0240500,OS03G0415500,OS03G0776400,OS03G0809100,OS04G0309100,OS04G0441800,OS04G0524500,OS04G0691366,OS04G0691400,OS05G0111200,OS05G0164800,OS05G0361900,OS06G0125500,OS06G0207700,OS06G0706400,OS07G0106200,OS07G0669650,OS07G0669…
GO:MF	carboxypeptidase activity	GO:0004180	1	0	72	538	3	18850	OS03G0790600,OS04G0321700,OS05G0582600
GO:MF	endopeptidase activity	GO:0004175	1	0	416	538	6	18850	OS01G0795400,OS01G0966300,OS02G0314600,OS02G0720500,OS04G0482700,OS09G0381400
GO:MF	basal RNA polymerase II transcription machinery binding	GO:0001099	1	0	35	538	1	18850	OS06G0639600
GO:MF	DNA-binding transcription activator activity	GO:0001216	1	0	73	538	1	18850	OS04G0489600
GO:MF	DNA-binding transcription activator activity, RNA polymerase II-specific	GO:0001228	1	0	71	538	1	18850	OS04G0489600
GO:MF	aminoacyl-tRNA editing activity	GO:0002161	1	0	18	538	2	18850	OS05G0241100,OS09G0378300
GO:MF	molecular_function	GO:0003674	1	0	18832	538	537	18850	OS02G0736600,OS01G0108400,OS01G0124200,OS01G0134700,OS01G0139200,OS01G0151900,OS01G0152000,OS01G0176000,OS01G0190000,OS01G0194300,OS01G0216000,OS01G0217500,OS01G0232300,OS01G0246700,OS01G0247700,OS01G0252200,OS01G0276500,OS01G0279100,OS01G0292900,OS01G0337500,OS01G0357100,OS01G0369700,OS01G0508500,OS01G0575200,OS01G0579600,OS01G0583200,OS01G0627900,OS01G0640800,OS01G0649900,OS01G0666000,OS01G0674…
GO:MF	nucleic acid binding	GO:0003676	1	0	3700	538	94	18850	OS02G0736600,OS01G0108400,OS01G0134700,OS01G0252200,OS01G0279100,OS01G0292900,OS01G0583200,OS01G0679000,OS01G0788950,OS01G0816100,OS01G0913400,OS01G0946200,OS02G0274100,OS02G0456500,OS02G0598200,OS02G0654700,OS02G0730800,OS02G0750400,OS02G0795900,OS03G0115200,OS03G0125300,OS03G0182800,OS03G0198600,OS03G0201700,OS03G0219700,OS03G0321700,OS03G0650700,OS03G0728800,OS03G0741100,OS03G0785200,OS03G0854…
GO:MF	basal transcription machinery binding	GO:0001098	1	0	35	538	1	18850	OS06G0639600
GO:MF	DNA binding	GO:0003677	1	0	2102	538	52	18850	OS01G0108400,OS01G0134700,OS01G0252200,OS01G0292900,OS01G0583200,OS01G0679000,OS01G0816100,OS01G0946200,OS02G0598200,OS02G0654700,OS03G0182800,OS03G0198600,OS03G0321700,OS03G0741100,OS03G0785200,OS03G0856200,OS04G0489600,OS04G0665600,OS05G0322900,OS05G0343400,OS05G0537100,OS05G0549800,OS05G0569900,OS05G0571200,OS05G0583200,OS06G0217300,OS06G0281400,OS06G0592500,OS06G0649000,OS07G0235200,OS07G0685…
GO:MF	damaged DNA binding	GO:0003684	1	0	59	538	1	18850	OS03G0856200
GO:MF	double-stranded DNA binding	GO:0003690	1	0	471	538	11	18850	OS01G0108400,OS03G0785200,OS04G0489600,OS05G0569900,OS05G0571200,OS06G0217300,OS08G0386200,OS08G0515800,OS08G0518200,OS10G0397900,OS11G0128300
GO:MF	single-stranded DNA binding	GO:0003697	1	0	86	538	1	18850	OS01G0679000
GO:MF	DNA-binding transcription factor activity	GO:0003700	1	0	1089	538	31	18850	OS01G0108400,OS01G0134700,OS01G0246700,OS02G0654700,OS03G0182800,OS03G0198600,OS03G0321700,OS04G0489600,OS04G0665600,OS05G0322900,OS05G0343400,OS05G0537100,OS05G0549800,OS05G0571200,OS06G0217300,OS06G0649000,OS07G0235200,OS07G0685700,OS08G0386200,OS08G0508700,OS09G0417800,OS09G0447000,OS10G0397900,OS11G0106100,OS11G0128300,OS11G0490900,OS11G0669100,OS11G0705200,OS12G0556200,OS12G0556300,OS12G0556…
GO:MF	transcription coregulator activity	GO:0003712	1	0	139	538	2	18850	OS01G0908200,OS06G0592500
GO:MF	transcription coactivator activity	GO:0003713	1	0	37	538	1	18850	OS06G0592500
GO:MF	minor groove of adenine-thymine-rich DNA binding	GO:0003680	1	0	27	538	2	18850	OS07G0235200,OS09G0491708
GO:MF	RNA binding	GO:0003723	1	0	1306	538	39	18850	OS02G0736600,OS01G0279100,OS01G0788950,OS02G0274100,OS02G0730800,OS02G0750400,OS02G0795900,OS03G0115200,OS03G0201700,OS03G0219700,OS03G0728800,OS03G0785200,OS03G0854300,OS04G0457000,OS04G0592700,OS05G0145300,OS05G0145600,OS05G0295100,OS05G0567300,OS05G0571100,OS05G0594900,OS06G0281400,OS06G0310200,OS06G0498400,OS07G0110200,OS07G0112800,OS07G0516900,OS07G0633200,OS08G0155000,OS08G0515800,OS09G0135…
GO:MF	transcription regulatory region nucleic acid binding	GO:0001067	1	0	354	538	8	18850	OS01G0108400,OS04G0489600,OS05G0569900,OS05G0571200,OS06G0217300,OS08G0386200,OS10G0397900,OS11G0128300
GO:MF	RNA polymerase III type 2 promoter sequence-specific DNA binding	GO:0001003	1	0	3	538	1	18850	OS05G0569900
GO:MF	S-adenosyl-L-methionine transmembrane transporter activity	GO:0000095	1	0	8	538	2	18850	OS03G0213800,OS05G0361900
GO:MF	SNARE binding	GO:0000149	1	0	70	538	2	18850	OS06G0168500,OS12G0639800
GO:MF	phosphorelay sensor kinase activity	GO:0000155	1	0	13	538	1	18850	OS02G0820900
GO:MF	rDNA binding	GO:0000182	1	0	3	538	1	18850	OS05G0569900
GO:MF	DNA secondary structure binding	GO:0000217	1	0	37	538	2	18850	OS07G0235200,OS09G0491708
GO:MF	magnesium ion binding	GO:0000287	1	0	150	538	2	18850	OS01G0757900,OS02G0571300
GO:MF	RNA polymerase III transcription regulatory region sequence-specific DNA binding	GO:0001016	1	0	6	538	1	18850	OS05G0569900
GO:MF	transcription cis-regulatory region binding	GO:0000976	1	0	354	538	8	18850	OS01G0108400,OS04G0489600,OS05G0569900,OS05G0571200,OS06G0217300,OS08G0386200,OS10G0397900,OS11G0128300
GO:MF	RNA polymerase II cis-regulatory region sequence-specific DNA binding	GO:0000978	1	0	199	538	2	18850	OS04G0489600,OS10G0397900
GO:MF	DNA-binding transcription factor activity, RNA polymerase II-specific	GO:0000981	1	0	253	538	5	18850	OS01G0108400,OS03G0198600,OS04G0489600,OS09G0447000,OS10G0397900
GO:MF	cis-regulatory region sequence-specific DNA binding	GO:0000987	1	0	207	538	3	18850	OS04G0489600,OS05G0569900,OS10G0397900
GO:MF	RNA polymerase III cis-regulatory region sequence-specific DNA binding	GO:0000992	1	0	6	538	1	18850	OS05G0569900
GO:MF	RNA polymerase II complex binding	GO:0000993	1	0	30	538	1	18850	OS06G0639600
GO:MF	RNA polymerase III type 1 promoter sequence-specific DNA binding	GO:0001002	1	0	3	538	1	18850	OS05G0569900
GO:MF	RNA polymerase II transcription regulatory region sequence-specific DNA binding	GO:0000977	1	0	227	538	4	18850	OS01G0108400,OS04G0489600,OS06G0217300,OS10G0397900
GO:MF	RNA helicase activity	GO:0003724	1	0	71	538	5	18850	OS02G0736600,OS02G0795900,OS03G0219700,OS03G0728800,OS12G0611200
GO:MF	single-stranded RNA binding	GO:0003727	1	0	36	538	1	18850	OS08G0515800
GO:MF	mRNA binding	GO:0003729	1	0	436	538	15	18850	OS01G0279100,OS02G0274100,OS02G0750400,OS03G0728800,OS03G0785200,OS04G0457000,OS05G0145600,OS05G0571100,OS06G0281400,OS06G0498400,OS07G0516900,OS08G0155000,OS09G0135400,OS09G0383400,OS12G0278800
GO:MF	NAD(P)H dehydrogenase (quinone) activity	GO:0003955	1	0	33	538	1	18850	OS04G0309100
GO:MF	RNA ligase (ATP) activity	GO:0003972	1	0	1	538	1	18850	OS07G0191700
GO:MF	acid phosphatase activity	GO:0003993	1	0	45	538	3	18850	OS03G0737300,OS12G0576700,OS12G0637100
GO:MF	adenosine deaminase activity	GO:0004000	1	0	6	538	1	18850	OS03G0321900
GO:MF	adenosylmethionine-8-amino-7-oxononanoate transaminase activity	GO:0004015	1	0	5	538	1	18850	OS04G0614500
GO:MF	adenylate kinase activity	GO:0004017	1	0	12	538	2	18850	OS04G0671100,OS07G0412400
GO:MF	NADH dehydrogenase activity	GO:0003954	1	0	37	538	1	18850	OS04G0309100
GO:MF	adenylylsulfate kinase activity	GO:0004020	1	0	4	538	1	18850	OS03G0743900
GO:MF	aldo-keto reductase (NADP) activity	GO:0004033	1	0	24	538	1	18850	OS04G0447700
GO:MF	anthranilate synthase activity	GO:0004049	1	0	4	538	1	18850	OS03G0826500
GO:MF	arylformamidase activity	GO:0004061	1	0	4	538	1	18850	OS06G0638700
GO:MF	branched-chain-amino-acid transaminase activity	GO:0004084	1	0	8	538	2	18850	OS03G0231600,OS05G0244700
GO:MF	cysteine synthase activity	GO:0004124	1	0	12	538	1	18850	OS12G0625000
GO:MF	delta(3)-delta(2)-enoyl-CoA isomerase activity	GO:0004165	1	0	5	538	1	18850	OS02G0274100
GO:MF	alditol:NADP+ 1-oxidoreductase activity	GO:0004032	1	0	17	538	1	18850	OS04G0447700
GO:MF	GTPase activity	GO:0003924	1	0	190	538	5	18850	OS02G0456500,OS03G0650700,OS03G0799700,OS07G0110200,OS12G0178700
GO:MF	GMP synthase (glutamine-hydrolyzing) activity	GO:0003922	1	0	2	538	1	18850	OS08G0326600
GO:MF	GMP synthase activity	GO:0003921	1	0	2	538	1	18850	OS08G0326600
GO:MF	translation initiation factor activity	GO:0003743	1	0	94	538	2	18850	OS07G0112800,OS07G0222300
GO:MF	translation elongation factor activity	GO:0003746	1	0	38	538	3	18850	OS03G0650700,OS07G0112800,OS07G0191700
GO:MF	translation release factor activity	GO:0003747	1	0	12	538	1	18850	OS02G0456500
GO:MF	peptidyl-prolyl cis-trans isomerase activity	GO:0003755	1	0	61	538	1	18850	OS02G0491400
GO:MF	actin binding	GO:0003779	1	0	100	538	1	18850	OS10G0370500
GO:MF	3-hydroxyacyl-CoA dehydrogenase activity	GO:0003857	1	0	6	538	1	18850	OS02G0274100
GO:MF	3-oxo-5-alpha-steroid 4-dehydrogenase activity	GO:0003865	1	0	4	538	1	18850	OS11G0184100
GO:MF	4-aminobutyrate transaminase activity	GO:0003867	1	0	4	538	1	18850	OS04G0614500
GO:MF	CTP synthase activity	GO:0003883	1	0	6	538	1	18850	OS05G0573300
GO:MF	D-arabinono-1,4-lactone oxidase activity	GO:0003885	1	0	8	538	1	18850	OS03G0563100
GO:MF	DNA (cytosine-5-)-methyltransferase activity	GO:0003886	1	0	5	538	1	18850	OS05G0313900
GO:MF	DNA-directed 5'-3' RNA polymerase activity	GO:0003899	1	0	60	538	4	18850	OS01G0679000,OS07G0477000,OS07G0611600,OS12G0194700
GO:MF	DNA topoisomerase activity	GO:0003916	1	0	14	538	2	18850	OS06G0281400,OS09G0279600
GO:MF	DNA topoisomerase type I (single strand cut, ATP-independent) activity	GO:0003917	1	0	5	538	1	18850	OS06G0281400
GO:MF	DNA topoisomerase type II (double strand cut, ATP-hydrolyzing) activity	GO:0003918	1	0	9	538	1	18850	OS09G0279600
GO:MF	aminopeptidase activity	GO:0004177	1	0	24	538	1	18850	OS08G0542000
GO:MF	ion channel activity	GO:0005216	1	0	134	538	3	18850	OS01G0247700,OS01G0831300,OS06G0207700
GO:MF	anion channel activity	GO:0005253	1	0	28	538	1	18850	OS01G0247700
GO:MF	pyrimidine nucleotide-sugar transmembrane transporter activity	GO:0015165	1	0	28	538	1	18850	OS02G0614100
GO:MF	amino acid transmembrane transporter activity	GO:0015171	1	0	88	538	3	18850	OS02G0102200,OS05G0111200,OS11G0195600
GO:MF	water channel activity	GO:0015250	1	0	24	538	1	18850	OS02G0823100
GO:MF	channel activity	GO:0015267	1	0	175	538	4	18850	OS01G0247700,OS01G0831300,OS02G0823100,OS06G0207700
GO:MF	secondary active transmembrane transporter activity	GO:0015291	1	0	378	538	12	18850	OS02G0614100,OS03G0150600,OS04G0441800,OS04G0691366,OS04G0691400,OS07G0106200,OS08G0107400,OS09G0416200,OS09G0454600,OS10G0148400,OS10G0345100,OS10G0444700
GO:MF	symporter activity	GO:0015293	1	0	189	538	8	18850	OS03G0150600,OS04G0441800,OS04G0691366,OS04G0691400,OS07G0106200,OS09G0416200,OS10G0148400,OS10G0444700
GO:MF	pentose transmembrane transporter activity	GO:0015146	1	0	1	538	1	18850	OS09G0416200
GO:MF	solute:cation symporter activity	GO:0015294	1	0	155	538	6	18850	OS04G0441800,OS04G0691366,OS04G0691400,OS07G0106200,OS09G0416200,OS10G0148400
GO:MF	antiporter activity	GO:0015297	1	0	153	538	3	18850	OS02G0614100,OS08G0107400,OS10G0345100
GO:MF	inorganic molecular entity transmembrane transporter activity	GO:0015318	1	0	631	538	21	18850	OS01G0247700,OS01G0337500,OS01G0831300,OS01G0972200,OS02G0716800,OS02G0823100,OS03G0150600,OS03G0776400,OS04G0441800,OS04G0691366,OS04G0691400,OS05G0164800,OS06G0207700,OS07G0106200,OS07G0669650,OS07G0669700,OS09G0416200,OS09G0454600,OS10G0148400,OS10G0444700,OS11G0197400
GO:MF	peptide:proton symporter activity	GO:0015333	1	0	76	538	4	18850	OS04G0441800,OS04G0691366,OS04G0691400,OS10G0148400
GO:MF	primary active transmembrane transporter activity	GO:0015399	1	0	231	538	7	18850	OS01G0337500,OS01G0902100,OS03G0240500,OS04G0309100,OS08G0153000,OS11G0587600,OS12G0512700
GO:MF	protein-transporting ATPase activity	GO:0015450	1	0	5	538	1	18850	OS03G0240500
GO:MF	oxidoreduction-driven active transmembrane transporter activity	GO:0015453	1	0	38	538	1	18850	OS04G0309100
GO:MF	solute:proton symporter activity	GO:0015295	1	0	151	538	6	18850	OS04G0441800,OS04G0691366,OS04G0691400,OS07G0106200,OS09G0416200,OS10G0148400
GO:MF	tubulin binding	GO:0015631	1	0	159	538	3	18850	OS02G0274100,OS09G0307300,OS12G0178700
GO:MF	monosaccharide transmembrane transporter activity	GO:0015145	1	0	28	538	2	18850	OS07G0106200,OS09G0416200
GO:MF	nitrate transmembrane transporter activity	GO:0015112	1	0	15	538	1	18850	OS02G0716800
GO:MF	electron transfer activity	GO:0009055	1	0	211	538	3	18850	OS04G0309100,OS07G0567400,OS08G0482600
GO:MF	pyrophosphate hydrolysis-driven proton transmembrane transporter activity	GO:0009678	1	0	52	538	1	18850	OS01G0337500
GO:MF	calcium-dependent protein serine/threonine kinase activity	GO:0009931	1	0	38	538	1	18850	OS02G0126400
GO:MF	pseudouridine synthase activity	GO:0009982	1	0	20	538	1	18850	OS12G0560500
GO:MF	L,L-diaminopimelate aminotransferase activity	GO:0010285	1	0	1	538	1	18850	OS03G0299900
GO:MF	terpene synthase activity	GO:0010333	1	0	40	538	1	18850	OS02G0571300
GO:MF	carbohydrate transmembrane transporter activity	GO:0015144	1	0	95	538	2	18850	OS07G0106200,OS09G0416200
GO:MF	abscisic acid binding	GO:0010427	1	0	24	538	1	18850	OS05G0473000
GO:MF	ion transmembrane transporter activity	GO:0015075	1	0	677	538	20	18850	OS01G0247700,OS01G0337500,OS01G0831300,OS01G0972200,OS02G0614100,OS02G0716800,OS03G0213800,OS03G0776400,OS04G0441800,OS04G0691366,OS04G0691400,OS05G0164800,OS05G0361900,OS06G0207700,OS07G0106200,OS07G0669650,OS07G0669700,OS09G0416200,OS10G0148400,OS11G0197400
GO:MF	proton transmembrane transporter activity	GO:0015078	1	0	278	538	7	18850	OS01G0337500,OS04G0441800,OS04G0691366,OS04G0691400,OS07G0106200,OS09G0416200,OS10G0148400
GO:MF	potassium ion transmembrane transporter activity	GO:0015079	1	0	63	538	2	18850	OS07G0669650,OS07G0669700
GO:MF	magnesium ion transmembrane transporter activity	GO:0015095	1	0	21	538	2	18850	OS03G0776400,OS11G0197400
GO:MF	organic cation transmembrane transporter activity	GO:0015101	1	0	9	538	2	18850	OS03G0213800,OS05G0361900
GO:MF	inorganic anion transmembrane transporter activity	GO:0015103	1	0	77	538	2	18850	OS01G0247700,OS02G0716800
GO:MF	calcium-dependent protein kinase activity	GO:0010857	1	0	38	538	1	18850	OS02G0126400
GO:MF	fatty acid ligase activity	GO:0015645	1	0	14	538	1	18850	OS08G0130400
GO:MF	mannosidase activity	GO:0015923	1	0	25	538	1	18850	OS10G0370500
GO:MF	galactosidase activity	GO:0015925	1	0	59	538	1	18850	OS04G0474500
GO:MF	pyrophosphatase activity	GO:0016462	1	0	639	538	28	18850	OS01G0276500,OS01G0337500,OS02G0247200,OS02G0456500,OS02G0795900,OS03G0219700,OS03G0366000,OS03G0584400,OS03G0650700,OS03G0724700,OS03G0728800,OS03G0799700,OS03G0821100,OS05G0303000,OS05G0460000,OS06G0114000,OS06G0196900,OS07G0110200,OS07G0412400,OS07G0641700,OS08G0326600,OS09G0482100,OS10G0462900,OS11G0549655,OS12G0178700,OS12G0244100,OS12G0409700,OS12G0611200
GO:MF	oxidoreductase activity	GO:0016491	1	0	1865	538	61	18850	OS01G0190000,OS01G0279100,OS01G0357100,OS01G0627900,OS01G0728300,OS01G0848200,OS01G0931000,OS01G0962700,OS01G0971600,OS02G0194700,OS02G0240100,OS02G0240300,OS02G0274100,OS02G0278400,OS02G0436400,OS02G0503900,OS02G0570700,OS02G0703600,OS02G0734600,OS02G0744900,OS03G0122300,OS03G0153900,OS03G0248200,OS03G0395000,OS03G0563100,OS04G0117600,OS04G0180400,OS04G0309100,OS04G0354600,OS04G0360500,OS04G0407…
GO:MF	cyclin-dependent protein serine/threonine kinase regulator activity	GO:0016538	1	0	50	538	1	18850	OS09G0382300
GO:MF	oxidoreductase activity, acting on CH-OH group of donors	GO:0016614	1	0	243	538	6	18850	OS01G0971600,OS02G0274100,OS03G0563100,OS04G0447700,OS04G0630800,OS09G0400000
GO:MF	oxidoreductase activity, acting on the CH-OH group of donors, NAD or NADP as acceptor	GO:0016616	1	0	210	538	5	18850	OS01G0971600,OS02G0274100,OS04G0447700,OS04G0630800,OS09G0400000
GO:MF	oxidoreductase activity, acting on the aldehyde or oxo group of donors, NAD or NADP as acceptor	GO:0016620	1	0	53	538	2	18850	OS01G0848200,OS04G0354600
GO:MF	C-palmitoyltransferase activity	GO:0016454	1	0	7	538	1	18850	OS11G0516000
GO:MF	oxidoreductase activity, acting on the CH-CH group of donors	GO:0016627	1	0	81	538	4	18850	OS02G0436400,OS02G0744900,OS04G0117600,OS11G0184100
GO:MF	oxidoreductase activity, acting on NAD(P)H	GO:0016651	1	0	73	538	1	18850	OS04G0309100
GO:MF	oxidoreductase activity, acting on NAD(P)H, quinone or similar compound as acceptor	GO:0016655	1	0	43	538	1	18850	OS04G0309100
GO:MF	oxidoreductase activity, acting on other nitrogenous compounds as donors, iron-sulfur protein as acceptor	GO:0016664	1	0	1	538	1	18850	OS01G0357100
GO:MF	oxidoreductase activity, acting on a sulfur group of donors	GO:0016667	1	0	117	538	1	18850	OS06G0472000
GO:MF	oxidoreductase activity, acting on a sulfur group of donors, disulfide as acceptor	GO:0016671	1	0	21	538	1	18850	OS06G0472000
GO:MF	oxidoreductase activity, acting on diphenols and related substances as donors	GO:0016679	1	0	47	538	1	18850	OS09G0365900
GO:MF	oxidoreductase activity, acting on the CH-CH group of donors, NAD or NADP as acceptor	GO:0016628	1	0	43	538	3	18850	OS02G0436400,OS02G0744900,OS11G0184100
GO:MF	rRNA (uridine) methyltransferase activity	GO:0016436	1	0	5	538	1	18850	OS05G0567400
GO:MF	rRNA (guanine) methyltransferase activity	GO:0016435	1	0	4	538	2	18850	OS02G0804300,OS05G0567400
GO:MF	S-acyltransferase activity	GO:0016417	1	0	41	538	1	18850	OS11G0133800
GO:MF	glucosidase activity	GO:0015926	1	0	89	538	1	18850	OS04G0474500
GO:MF	nucleobase-containing compound transmembrane transporter activity	GO:0015932	1	0	68	538	2	18850	OS02G0614100,OS08G0107400
GO:MF	4-coumarate-CoA ligase activity	GO:0016207	1	0	37	538	2	18850	OS03G0305100,OS08G0130400
GO:MF	antioxidant activity	GO:0016209	1	0	210	538	7	18850	OS01G0962700,OS02G0240100,OS02G0240300,OS04G0688300,OS04G0688500,OS10G0109300,OS10G0566800
GO:MF	steroid dehydrogenase activity	GO:0016229	1	0	13	538	1	18850	OS11G0184100
GO:MF	arginine N-methyltransferase activity	GO:0016273	1	0	11	538	1	18850	OS03G0761200
GO:MF	protein-arginine N-methyltransferase activity	GO:0016274	1	0	11	538	1	18850	OS03G0761200
GO:MF	lysine N-methyltransferase activity	GO:0016278	1	0	44	538	2	18850	OS01G0879500,OS05G0497675
GO:MF	protein-lysine N-methyltransferase activity	GO:0016279	1	0	44	538	2	18850	OS01G0879500,OS05G0497675
GO:MF	lipase activity	GO:0016298	1	0	117	538	1	18850	OS03G0289300
GO:MF	CoA-ligase activity	GO:0016405	1	0	41	538	2	18850	OS03G0305100,OS08G0130400
GO:MF	acetyltransferase activity	GO:0016407	1	0	146	538	2	18850	OS01G0908200,OS03G0794200
GO:MF	C-acyltransferase activity	GO:0016408	1	0	12	538	1	18850	OS11G0516000
GO:MF	palmitoyltransferase activity	GO:0016409	1	0	39	538	2	18850	OS11G0133800,OS11G0516000
GO:MF	N-acyltransferase activity	GO:0016410	1	0	93	538	2	18850	OS01G0908200,OS03G0794200
GO:MF	DNA-methyltransferase activity	GO:0009008	1	0	6	538	1	18850	OS05G0313900
GO:MF	voltage-gated ion channel activity	GO:0005244	1	0	50	538	1	18850	OS01G0247700
GO:MF	nitrate reductase activity	GO:0008940	1	0	4	538	2	18850	OS08G0468100,OS08G0468700
GO:MF	S-adenosylmethionine-dependent methyltransferase activity	GO:0008757	1	0	200	538	8	18850	OS01G0879500,OS02G0804300,OS03G0761200,OS04G0196200,OS05G0313900,OS05G0497675,OS05G0567400,OS06G0329900
GO:MF	calmodulin binding	GO:0005516	1	0	122	538	9	18850	OS01G0134700,OS01G0908200,OS02G0126400,OS11G0669100,OS12G0506500,OS12G0547600,OS12G0556200,OS12G0556300,OS12G0556500
GO:MF	GTP binding	GO:0005525	1	0	244	538	8	18850	OS02G0456500,OS03G0240500,OS03G0352400,OS03G0650700,OS03G0799700,OS05G0161500,OS05G0567300,OS12G0178700
GO:MF	phospholipid binding	GO:0005543	1	0	145	538	2	18850	OS05G0475300,OS08G0232700
GO:MF	phosphatidylinositol-4,5-bisphosphate binding	GO:0005546	1	0	49	538	1	18850	OS08G0232700
GO:MF	microtubule binding	GO:0008017	1	0	146	538	3	18850	OS02G0274100,OS09G0307300,OS12G0178700
GO:MF	enzyme activator activity	GO:0008047	1	0	118	538	2	18850	OS05G0534800,OS09G0307300
GO:MF	protein binding	GO:0005515	1	0	4537	538	124	18850	OS01G0108400,OS01G0134700,OS01G0139200,OS01G0151900,OS01G0152000,OS01G0194300,OS01G0369700,OS01G0508500,OS01G0575200,OS01G0579600,OS01G0757700,OS01G0785700,OS01G0833000,OS01G0837000,OS01G0879500,OS01G0908200,OS01G0913400,OS01G0971600,OS02G0126400,OS02G0153700,OS02G0194700,OS02G0215700,OS02G0228300,OS02G0247200,OS02G0274100,OS02G0491400,OS02G0537200,OS02G0633200,OS02G0702000,OS02G0723400,OS02G0730…
GO:MF	chitin binding	GO:0008061	1	0	14	538	1	18850	OS02G0605900
GO:MF	N-acetyltransferase activity	GO:0008080	1	0	63	538	2	18850	OS01G0908200,OS03G0794200
GO:MF	phosphoric diester hydrolase activity	GO:0008081	1	0	57	538	1	18850	OS03G0289300
GO:MF	cytoskeletal protein binding	GO:0008092	1	0	276	538	4	18850	OS02G0274100,OS09G0307300,OS10G0370500,OS12G0178700
GO:MF	ATP-dependent activity, acting on DNA	GO:0008094	1	0	135	538	1	18850	OS09G0279600
GO:MF	alcohol dehydrogenase (NADP+) activity	GO:0008106	1	0	17	538	1	18850	OS04G0447700
GO:MF	transcription factor binding	GO:0008134	1	0	89	538	1	18850	OS01G0108400
GO:MF	translation termination factor activity	GO:0008079	1	0	12	538	1	18850	OS02G0456500
GO:MF	translation factor activity, RNA binding	GO:0008135	1	0	140	538	5	18850	OS02G0456500,OS03G0650700,OS07G0112800,OS07G0191700,OS07G0222300
GO:MF	copper ion binding	GO:0005507	1	0	96	538	2	18850	OS03G0299900,OS09G0365900
GO:MF	fatty acid binding	GO:0005504	1	0	21	538	1	18850	OS07G0290200
GO:MF	cation channel activity	GO:0005261	1	0	74	538	1	18850	OS01G0831300
GO:MF	inorganic phosphate transmembrane transporter activity	GO:0005315	1	0	25	538	3	18850	OS03G0150600,OS09G0454600,OS10G0444700
GO:MF	nucleotide-sugar transmembrane transporter activity	GO:0005338	1	0	35	538	2	18850	OS02G0614100,OS08G0107400
GO:MF	organic acid transmembrane transporter activity	GO:0005342	1	0	114	538	3	18850	OS02G0102200,OS05G0111200,OS11G0195600
GO:MF	carbohydrate:proton symporter activity	GO:0005351	1	0	62	538	2	18850	OS07G0106200,OS09G0416200
GO:MF	water transmembrane transporter activity	GO:0005372	1	0	24	538	1	18850	OS02G0823100
GO:MF	iron ion binding	GO:0005506	1	0	439	538	14	18850	OS01G0279100,OS01G0627900,OS01G0728300,OS02G0278400,OS02G0503900,OS02G0570700,OS02G0703600,OS03G0248200,OS04G0180400,OS04G0573900,OS05G0424300,OS07G0217600,OS07G0567400,OS10G0166600
GO:MF	zinc ion transmembrane transporter activity	GO:0005385	1	0	23	538	2	18850	OS01G0972200,OS05G0164800
GO:MF	GDP-fucose transmembrane transporter activity	GO:0005457	1	0	5	538	1	18850	OS08G0107400
GO:MF	GDP-mannose transmembrane transporter activity	GO:0005458	1	0	2	538	1	18850	OS08G0107400
GO:MF	UDP-glucuronic acid transmembrane transporter activity	GO:0005461	1	0	1	538	1	18850	OS02G0614100
GO:MF	UDP-N-acetylglucosamine transmembrane transporter activity	GO:0005462	1	0	1	538	1	18850	OS02G0614100
GO:MF	UDP-N-acetylgalactosamine transmembrane transporter activity	GO:0005463	1	0	1	538	1	18850	OS02G0614100
GO:MF	SNAP receptor activity	GO:0005484	1	0	54	538	2	18850	OS06G0168500,OS12G0639800
GO:MF	carbohydrate:cation symporter activity	GO:0005402	1	0	62	538	2	18850	OS07G0106200,OS09G0416200
GO:MF	NADH dehydrogenase (ubiquinone) activity	GO:0008137	1	0	24	538	1	18850	OS04G0309100
GO:MF	methyltransferase activity	GO:0008168	1	0	315	538	10	18850	OS01G0640800,OS01G0879500,OS02G0804300,OS03G0761200,OS04G0196200,OS05G0313900,OS05G0497675,OS05G0567400,OS06G0329900,OS10G0181600
GO:MF	N-methyltransferase activity	GO:0008170	1	0	83	538	3	18850	OS01G0879500,OS03G0761200,OS05G0497675
GO:MF	acetylglucosaminyltransferase activity	GO:0008375	1	0	53	538	1	18850	OS02G0327500
GO:MF	beta-glucosidase activity	GO:0008422	1	0	77	538	1	18850	OS04G0474500
GO:MF	L-ascorbate oxidase activity	GO:0008447	1	0	4	538	1	18850	OS09G0365900
GO:MF	RNA ligase activity	GO:0008452	1	0	1	538	1	18850	OS07G0191700
GO:MF	glycogenin glucosyltransferase activity	GO:0008466	1	0	1	538	1	18850	OS10G0555100
GO:MF	transaminase activity	GO:0008483	1	0	61	538	6	18850	OS02G0302700,OS03G0231600,OS03G0299900,OS04G0578000,OS04G0614500,OS05G0244700
GO:MF	O-acyltransferase activity	GO:0008374	1	0	123	538	2	18850	OS03G0832800,OS05G0448300
GO:MF	anion transmembrane transporter activity	GO:0008509	1	0	143	538	3	18850	OS01G0247700,OS02G0614100,OS02G0716800
GO:MF	ammonium transmembrane transporter activity	GO:0008519	1	0	10	538	1	18850	OS01G0831300
GO:MF	rRNA methyltransferase activity	GO:0008649	1	0	21	538	2	18850	OS02G0804300,OS05G0567400
GO:MF	rRNA (uridine-2'-O-)-methyltransferase activity	GO:0008650	1	0	2	538	1	18850	OS05G0567400
GO:MF	1-deoxy-D-xylulose-5-phosphate synthase activity	GO:0008661	1	0	3	538	1	18850	OS05G0408900
GO:MF	3-hydroxybutyryl-CoA epimerase activity	GO:0008692	1	0	3	538	1	18850	OS02G0274100
GO:MF	GTP diphosphokinase activity	GO:0008728	1	0	6	538	1	18850	OS05G0161500
GO:MF	organic anion transmembrane transporter activity	GO:0008514	1	0	71	538	1	18850	OS02G0614100
GO:MF	cation transmembrane transporter activity	GO:0008324	1	0	518	538	16	18850	OS01G0337500,OS01G0831300,OS01G0972200,OS03G0213800,OS03G0776400,OS04G0441800,OS04G0691366,OS04G0691400,OS05G0164800,OS05G0361900,OS07G0106200,OS07G0669650,OS07G0669700,OS09G0416200,OS10G0148400,OS11G0197400
GO:MF	protein transmembrane transporter activity	GO:0008320	1	0	34	538	2	18850	OS03G0240500,OS03G0415500
GO:MF	voltage-gated anion channel activity	GO:0008308	1	0	27	538	1	18850	OS01G0247700
GO:MF	O-methyltransferase activity	GO:0008171	1	0	54	538	2	18850	OS04G0196200,OS05G0567400
GO:MF	RNA methyltransferase activity	GO:0008173	1	0	60	538	3	18850	OS01G0640800,OS02G0804300,OS05G0567400
GO:MF	ATP-dependent activity, acting on RNA	GO:0008186	1	0	71	538	5	18850	OS02G0736600,OS02G0795900,OS03G0219700,OS03G0728800,OS12G0611200
GO:MF	UDP-glycosyltransferase activity	GO:0008194	1	0	379	538	9	18850	OS01G0176000,OS02G0327500,OS04G0525100,OS04G0556400,OS04G0556500,OS06G0289900,OS10G0331600,OS10G0555100,OS11G0457000
GO:MF	phosphatidate phosphatase activity	GO:0008195	1	0	12	538	1	18850	OS01G0666000
GO:MF	peptidase activity	GO:0008233	1	0	695	538	12	18850	OS01G0795400,OS01G0803200,OS01G0966300,OS02G0314600,OS02G0720500,OS03G0790600,OS04G0321700,OS04G0482700,OS05G0194600,OS05G0582600,OS08G0542000,OS09G0381400
GO:MF	cysteine-type peptidase activity	GO:0008234	1	0	172	538	1	18850	OS09G0381400
GO:MF	metalloexopeptidase activity	GO:0008235	1	0	24	538	2	18850	OS03G0790600,OS08G0542000
GO:MF	serine-type peptidase activity	GO:0008236	1	0	192	538	3	18850	OS01G0795400,OS04G0321700,OS05G0582600
GO:MF	metallopeptidase activity	GO:0008237	1	0	106	538	4	18850	OS01G0966300,OS03G0790600,OS04G0482700,OS08G0542000
GO:MF	exopeptidase activity	GO:0008238	1	0	105	538	4	18850	OS03G0790600,OS04G0321700,OS05G0582600,OS08G0542000
GO:MF	tRNA-specific adenosine deaminase activity	GO:0008251	1	0	4	538	1	18850	OS03G0321900
GO:MF	zinc ion binding	GO:0008270	1	0	604	538	5	18850	OS01G0252200,OS01G0583200,OS01G0908200,OS03G0321900,OS09G0400000
GO:MF	protein methyltransferase activity	GO:0008276	1	0	68	538	3	18850	OS01G0879500,OS03G0761200,OS05G0497675
GO:MF	lipid binding	GO:0008289	1	0	293	538	4	18850	OS05G0473000,OS05G0475300,OS07G0290200,OS08G0232700
GO:MF	4-hydroxy-tetrahydrodipicolinate reductase	GO:0008839	1	0	4	538	1	18850	OS02G0436400
GO:BP	photosynthesis, light harvesting in photosystem I	GO:0009768	1.17689e-06	5.92926	15	457	8	16808	OS02G0197600,OS03G0592500,OS04G0457000,OS06G0320500,OS07G0562700,OS08G0435900,OS09G0346500,OS11G0242800
GO:BP	protein phosphorylation	GO:0006468	8.43035e-06	5.07415	1434	457	76	16808	OS01G0152000,OS01G0674800,OS01G0690800,OS02G0111600,OS02G0126400,OS02G0135200,OS02G0153700,OS02G0215700,OS02G0228300,OS02G0241100,OS02G0807800,OS02G0819600,OS02G0820900,OS03G0225700,OS03G0285800,OS03G0329700,OS03G0364400,OS03G0773300,OS04G0103500,OS04G0109100,OS04G0356600,OS04G0365100,OS04G0370900,OS04G0457800,OS04G0487200,OS04G0503600,OS04G0531500,OS05G0130100,OS05G0318100,OS05G0414700,OS05G0486…
GO:BP	phosphorylation	GO:0016310	2.28274e-05	4.64154	1689	457	84	16808	OS01G0152000,OS01G0674800,OS01G0690800,OS01G0848200,OS02G0111600,OS02G0126400,OS02G0135200,OS02G0153700,OS02G0215700,OS02G0228300,OS02G0241100,OS02G0807800,OS02G0819600,OS02G0820900,OS03G0225700,OS03G0285800,OS03G0329700,OS03G0364400,OS03G0773300,OS04G0103500,OS04G0109100,OS04G0356600,OS04G0365100,OS04G0370900,OS04G0457800,OS04G0487200,OS04G0503600,OS04G0531500,OS04G0671100,OS05G0130100,OS05G0161…
GO:BP	photosynthesis, light harvesting	GO:0009765	0.000219506	3.65855	26	457	8	16808	OS02G0197600,OS03G0592500,OS04G0457000,OS06G0320500,OS07G0562700,OS08G0435900,OS09G0346500,OS11G0242800
GO:BP	obsolete protein-chromophore linkage	GO:0018298	0.00128034	2.89268	32	457	8	16808	OS02G0197600,OS03G0592500,OS04G0457000,OS06G0320500,OS07G0562700,OS08G0435900,OS09G0346500,OS11G0242800
GO:BP	cell surface receptor signaling pathway	GO:0007166	0.00441641	2.35493	232	457	20	16808	OS02G0111600,OS02G0632800,OS02G0807800,OS03G0225700,OS04G0109100,OS04G0365100,OS04G0370900,OS04G0531500,OS05G0318100,OS06G0689600,OS06G0690200,OS08G0378000,OS08G0501700,OS08G0548500,OS09G0334800,OS09G0339000,OS09G0471500,OS09G0471800,OS10G0142600,OS11G0665600
GO:BP	tRNA metabolic process	GO:0006399	0.0122351	1.91239	208	457	18	16808	OS01G0232300,OS01G0640800,OS02G0266500,OS03G0201700,OS03G0209600,OS03G0321900,OS04G0117600,OS04G0295100,OS05G0194600,OS05G0241100,OS06G0639600,OS07G0191700,OS08G0150800,OS08G0169700,OS08G0295300,OS08G0538000,OS09G0378300,OS12G0588900
GO:BP	oxoacid metabolic process	GO:0043436	0.0124706	1.90411	906	457	47	16808	OS01G0134700,OS01G0217500,OS01G0276500,OS01G0357100,OS01G0848200,OS02G0194700,OS02G0274100,OS02G0302700,OS02G0436400,OS02G0503900,OS02G0703600,OS03G0209600,OS03G0231600,OS03G0236200,OS03G0299900,OS03G0382100,OS03G0395000,OS03G0563100,OS03G0685300,OS03G0761200,OS03G0826500,OS04G0486950,OS04G0578000,OS04G0614500,OS05G0241100,OS05G0244700,OS05G0573300,OS05G0574600,OS06G0103300,OS06G0638700,OS07G0191…
GO:BP	systemic acquired resistance, salicylic acid mediated signaling pathway	GO:0009862	0.0136076	1.86622	7	457	4	16808	OS01G0194300,OS03G0299900,OS03G0667100,OS11G0195500
GO:BP	phosphate-containing compound metabolic process	GO:0006796	0.0142541	1.84606	2312	457	95	16808	OS01G0152000,OS01G0217500,OS01G0666000,OS01G0674800,OS01G0690800,OS01G0848200,OS01G0971600,OS02G0111600,OS02G0126400,OS02G0135200,OS02G0153700,OS02G0215700,OS02G0228300,OS02G0241100,OS02G0807800,OS02G0819600,OS02G0820900,OS03G0225700,OS03G0285800,OS03G0329700,OS03G0364400,OS03G0773300,OS04G0103500,OS04G0109100,OS04G0354600,OS04G0356600,OS04G0365100,OS04G0370900,OS04G0457800,OS04G0487200,OS04G0503…
GO:BP	regulation of salicylic acid biosynthetic process	GO:0080142	0.0154938	1.80984	22	457	6	16808	OS01G0134700,OS11G0195500,OS11G0669100,OS12G0556200,OS12G0556300,OS12G0556500
GO:BP	phosphorus metabolic process	GO:0006793	0.0155512	1.80824	2348	457	96	16808	OS01G0152000,OS01G0217500,OS01G0666000,OS01G0674800,OS01G0690800,OS01G0848200,OS01G0971600,OS02G0111600,OS02G0126400,OS02G0135200,OS02G0153700,OS02G0215700,OS02G0228300,OS02G0241100,OS02G0807800,OS02G0819600,OS02G0820900,OS03G0225700,OS03G0285800,OS03G0329700,OS03G0364400,OS03G0773300,OS04G0103500,OS04G0109100,OS04G0354600,OS04G0356600,OS04G0365100,OS04G0370900,OS04G0457800,OS04G0487200,OS04G0503…
GO:BP	salicylic acid biosynthetic process	GO:0009697	0.0204835	1.6886	23	457	6	16808	OS01G0134700,OS11G0195500,OS11G0669100,OS12G0556200,OS12G0556300,OS12G0556500
GO:BP	organic acid metabolic process	GO:0006082	0.0282494	1.54899	936	457	47	16808	OS01G0134700,OS01G0217500,OS01G0276500,OS01G0357100,OS01G0848200,OS02G0194700,OS02G0274100,OS02G0302700,OS02G0436400,OS02G0503900,OS02G0703600,OS03G0209600,OS03G0231600,OS03G0236200,OS03G0299900,OS03G0382100,OS03G0395000,OS03G0563100,OS03G0685300,OS03G0761200,OS03G0826500,OS04G0486950,OS04G0578000,OS04G0614500,OS05G0241100,OS05G0244700,OS05G0573300,OS05G0574600,OS06G0103300,OS06G0638700,OS07G0191…
GO:BP	regulation of salicylic acid metabolic process	GO:0010337	0.0343143	1.46452	25	457	6	16808	OS01G0134700,OS11G0195500,OS11G0669100,OS12G0556200,OS12G0556300,OS12G0556500
GO:BP	phenol-containing compound metabolic process	GO:0018958	0.0425582	1.37102	50	457	8	16808	OS01G0134700,OS06G0103300,OS07G0603600,OS11G0195500,OS11G0669100,OS12G0556200,OS12G0556300,OS12G0556500
GO:BP	'de novo' protein folding	GO:0006458	0.04781	1.32048	65	457	9	16808	OS03G0366000,OS03G0821100,OS05G0303000,OS05G0460000,OS06G0114000,OS06G0196900,OS07G0641700,OS10G0462900,OS12G0244100
GO:BP	benzene-containing compound metabolic process	GO:0042537	0.04781	1.32048	65	457	9	16808	OS01G0134700,OS06G0103300,OS06G0638700,OS07G0603600,OS11G0195500,OS11G0669100,OS12G0556200,OS12G0556300,OS12G0556500
GO:BP	systemic acquired resistance	GO:0009627	0.0490691	1.30919	38	457	7	16808	OS01G0134700,OS01G0194300,OS01G0508500,OS03G0299900,OS03G0667100,OS07G0290200,OS11G0195500
GO:BP	ncRNA metabolic process	GO:0034660	0.060594	1.21757	515	457	30	16808	OS02G0736600,OS01G0232300,OS01G0583200,OS01G0640800,OS02G0266500,OS02G0804300,OS03G0201700,OS03G0209600,OS03G0321900,OS04G0117600,OS04G0295100,OS04G0592700,OS04G0625300,OS04G0625350,OS05G0194600,OS05G0241100,OS05G0295100,OS05G0567400,OS05G0569900,OS06G0639600,OS07G0191700,OS08G0150800,OS08G0155000,OS08G0169700,OS08G0295300,OS08G0538000,OS09G0378300,OS10G0456950,OS12G0588900,OS12G0611200
GO:BP	salicylic acid metabolic process	GO:0009696	0.0814763	1.08897	41	457	7	16808	OS01G0134700,OS07G0603600,OS11G0195500,OS11G0669100,OS12G0556200,OS12G0556300,OS12G0556500
GO:BP	photosynthesis	GO:0015979	0.0915395	1.03839	200	457	16	16808	OS01G0279100,OS02G0197600,OS02G0702000,OS02G0744900,OS03G0395000,OS03G0563300,OS03G0592500,OS04G0457000,OS05G0571100,OS06G0320500,OS07G0147500,OS07G0562700,OS07G0567400,OS08G0435900,OS09G0346500,OS11G0242800
GO:BP	phenol-containing compound biosynthetic process	GO:0046189	0.102525	0.989169	30	457	6	16808	OS01G0134700,OS11G0195500,OS11G0669100,OS12G0556200,OS12G0556300,OS12G0556500
GO:BP	carboxylic acid metabolic process	GO:0019752	0.104523	0.980787	877	457	43	16808	OS01G0134700,OS01G0217500,OS01G0276500,OS01G0848200,OS02G0194700,OS02G0274100,OS02G0302700,OS02G0436400,OS02G0703600,OS03G0209600,OS03G0231600,OS03G0236200,OS03G0299900,OS03G0382100,OS03G0395000,OS03G0563100,OS03G0685300,OS03G0761200,OS03G0826500,OS04G0486950,OS04G0578000,OS04G0614500,OS05G0241100,OS05G0244700,OS05G0573300,OS05G0574600,OS06G0103300,OS06G0638700,OS07G0191000,OS07G0603600,OS08G0130…
GO:BP	cellular amino acid metabolic process	GO:0006520	0.113575	0.944716	409	457	25	16808	OS01G0276500,OS01G0848200,OS02G0302700,OS02G0436400,OS03G0209600,OS03G0231600,OS03G0236200,OS03G0299900,OS03G0685300,OS03G0761200,OS03G0826500,OS04G0578000,OS04G0614500,OS05G0241100,OS05G0573300,OS06G0103300,OS06G0638700,OS07G0191000,OS08G0150800,OS08G0295300,OS08G0326600,OS08G0538000,OS09G0255400,OS09G0378300,OS12G0625000
GO:BP	photosynthesis, light reaction	GO:0019684	0.126094	0.899306	90	457	10	16808	OS02G0197600,OS02G0702000,OS03G0592500,OS04G0457000,OS06G0320500,OS07G0562700,OS07G0567400,OS08G0435900,OS09G0346500,OS11G0242800
GO:BP	tRNA processing	GO:0008033	0.149117	0.826473	128	457	12	16808	OS01G0232300,OS01G0640800,OS02G0266500,OS03G0201700,OS03G0321900,OS04G0117600,OS04G0295100,OS05G0194600,OS06G0639600,OS07G0191700,OS08G0169700,OS12G0588900
GO:BP	response to salicylic acid	GO:0009751	0.149758	0.824609	45	457	7	16808	OS01G0194300,OS01G0908200,OS03G0299900,OS03G0667100,OS05G0322900,OS09G0417800,OS11G0195500
GO:BP	defense response to bacterium	GO:0042742	0.15758	0.802498	168	457	14	16808	OS01G0134700,OS01G0194300,OS03G0285800,OS03G0667100,OS04G0109100,OS04G0531500,OS05G0322900,OS07G0541500,OS09G0334800,OS09G0339000,OS09G0417800,OS11G0195500,OS11G0592000,OS11G0592100
GO:BP	tRNA wobble base modification	GO:0002097	0.158681	0.799475	21	457	5	16808	OS02G0266500,OS03G0201700,OS03G0321900,OS06G0639600,OS12G0588900
GO:BP	salicylic acid mediated signaling pathway	GO:0009863	0.158681	0.799475	21	457	5	16808	OS01G0194300,OS03G0299900,OS03G0667100,OS05G0322900,OS11G0195500
GO:BP	regulation of defense response to bacterium	GO:1900424	0.172658	0.762812	12	457	4	16808	OS01G0134700,OS05G0322900,OS09G0417800,OS11G0195500
GO:BP	response to stimulus	GO:0050896	0.181733	0.740566	4017	457	142	16808	OS01G0134700,OS01G0194300,OS01G0369700,OS01G0508500,OS01G0579600,OS01G0764800,OS01G0803200,OS01G0831300,OS01G0908200,OS01G0925100,OS01G0947700,OS01G0960200,OS01G0962700,OS02G0111600,OS02G0126400,OS02G0135200,OS02G0197600,OS02G0215700,OS02G0240100,OS02G0240300,OS02G0262800,OS02G0503900,OS02G0571300,OS02G0605900,OS02G0632800,OS02G0654700,OS02G0716800,OS02G0723400,OS02G0804300,OS02G0807800,OS02G0820…
GO:BP	defense response	GO:0006952	0.234027	0.630734	1024	457	47	16808	OS01G0134700,OS01G0194300,OS01G0508500,OS01G0803200,OS01G0925100,OS01G0947700,OS02G0262800,OS02G0503900,OS02G0571300,OS02G0605900,OS03G0285800,OS03G0299900,OS03G0667100,OS04G0109100,OS04G0111100,OS04G0457800,OS04G0531500,OS05G0322900,OS05G0571200,OS06G0288100,OS06G0304700,OS07G0124900,OS07G0290200,OS07G0531900,OS07G0541500,OS08G0107400,OS08G0205100,OS08G0562600,OS09G0334800,OS09G0339000,OS09G0417…
GO:BP	tetrapyrrole biosynthetic process	GO:0033014	0.258182	0.588074	49	457	7	16808	OS01G0279100,OS02G0744900,OS03G0323200,OS03G0337600,OS03G0395000,OS03G0563300,OS05G0408900
GO:BP	response to fungus	GO:0009620	0.276445	0.558391	99	457	10	16808	OS01G0194300,OS03G0285800,OS03G0667100,OS04G0457800,OS05G0322900,OS06G0498400,OS09G0417800,OS10G0542900,OS11G0592000,OS11G0592100
GO:BP	biological process involved in interspecies interaction between organisms	GO:0044419	0.292122	0.534436	617	457	32	16808	OS01G0134700,OS01G0194300,OS01G0508500,OS02G0262800,OS02G0503900,OS03G0285800,OS03G0299900,OS03G0437600,OS03G0667100,OS04G0109100,OS04G0457800,OS04G0531500,OS05G0164800,OS05G0322900,OS06G0498400,OS07G0290200,OS07G0541500,OS09G0334800,OS09G0339000,OS09G0417800,OS10G0124400,OS10G0542900,OS11G0195500,OS11G0227200,OS11G0227800,OS11G0229400,OS11G0265900,OS11G0462500,OS11G0550500,OS11G0592000,OS11G0592…
GO:BP	chlorophyll biosynthetic process	GO:0015995	0.292996	0.533139	36	457	6	16808	OS01G0279100,OS02G0744900,OS03G0323200,OS03G0337600,OS03G0563300,OS05G0408900
GO:BP	cellular response to salicylic acid stimulus	GO:0071446	0.30988	0.508806	24	457	5	16808	OS01G0194300,OS03G0299900,OS03G0667100,OS05G0322900,OS11G0195500
GO:BP	response to other organism	GO:0051707	0.32364	0.489938	594	457	31	16808	OS01G0134700,OS01G0194300,OS01G0508500,OS02G0262800,OS02G0503900,OS03G0285800,OS03G0299900,OS03G0667100,OS04G0109100,OS04G0457800,OS04G0531500,OS05G0164800,OS05G0322900,OS06G0498400,OS07G0290200,OS07G0541500,OS09G0334800,OS09G0339000,OS09G0417800,OS10G0124400,OS10G0542900,OS11G0195500,OS11G0227200,OS11G0227800,OS11G0229400,OS11G0265900,OS11G0462500,OS11G0550500,OS11G0592000,OS11G0592100,OS12G0467…
GO:BP	response to external biotic stimulus	GO:0043207	0.32364	0.489938	594	457	31	16808	OS01G0134700,OS01G0194300,OS01G0508500,OS02G0262800,OS02G0503900,OS03G0285800,OS03G0299900,OS03G0667100,OS04G0109100,OS04G0457800,OS04G0531500,OS05G0164800,OS05G0322900,OS06G0498400,OS07G0290200,OS07G0541500,OS09G0334800,OS09G0339000,OS09G0417800,OS10G0124400,OS10G0542900,OS11G0195500,OS11G0227200,OS11G0227800,OS11G0229400,OS11G0265900,OS11G0462500,OS11G0550500,OS11G0592000,OS11G0592100,OS12G0467…
GO:BP	chaperone cofactor-dependent protein refolding	GO:0051085	0.3321	0.478731	51	457	7	16808	OS03G0366000,OS03G0821100,OS05G0303000,OS05G0460000,OS06G0196900,OS07G0641700,OS12G0244100
GO:BP	'de novo' post-translational protein folding	GO:0051084	0.3321	0.478731	51	457	7	16808	OS03G0366000,OS03G0821100,OS05G0303000,OS05G0460000,OS06G0196900,OS07G0641700,OS12G0244100
GO:BP	regulation of salicylic acid mediated signaling pathway	GO:2000031	0.334367	0.475776	14	457	4	16808	OS01G0194300,OS03G0667100,OS05G0322900,OS11G0195500
GO:BP	response to organic cyclic compound	GO:0014070	0.410657	0.386521	104	457	10	16808	OS01G0194300,OS01G0908200,OS03G0299900,OS03G0667100,OS04G0457800,OS05G0322900,OS07G0569100,OS09G0279600,OS09G0417800,OS11G0195500
GO:BP	positive regulation of salicylic acid mediated signaling pathway	GO:0080151	0.567455	0.246069	2	457	2	16808	OS05G0322900,OS11G0195500
GO:BP	tRNA modification	GO:0006400	0.629626	0.200917	91	457	9	16808	OS01G0640800,OS02G0266500,OS03G0201700,OS03G0321900,OS04G0117600,OS05G0194600,OS06G0639600,OS08G0169700,OS12G0588900
GO:BP	response to bacterium	GO:0009617	0.708286	0.149791	195	457	14	16808	OS01G0134700,OS01G0194300,OS03G0285800,OS03G0667100,OS04G0109100,OS04G0531500,OS05G0322900,OS07G0541500,OS09G0334800,OS09G0339000,OS09G0417800,OS11G0195500,OS11G0592000,OS11G0592100
GO:BP	regulation of cellular ketone metabolic process	GO:0010565	0.781197	0.107239	43	457	6	16808	OS01G0134700,OS11G0195500,OS11G0669100,OS12G0556200,OS12G0556300,OS12G0556500
GO:BP	response to biotic stimulus	GO:0009607	0.788271	0.103324	627	457	31	16808	OS01G0134700,OS01G0194300,OS01G0508500,OS02G0262800,OS02G0503900,OS03G0285800,OS03G0299900,OS03G0667100,OS04G0109100,OS04G0457800,OS04G0531500,OS05G0164800,OS05G0322900,OS06G0498400,OS07G0290200,OS07G0541500,OS09G0334800,OS09G0339000,OS09G0417800,OS10G0124400,OS10G0542900,OS11G0195500,OS11G0227200,OS11G0227800,OS11G0229400,OS11G0265900,OS11G0462500,OS11G0550500,OS11G0592000,OS11G0592100,OS12G0467…
GO:BP	chaperone-mediated protein folding	GO:0061077	0.807937	0.0926223	76	457	8	16808	OS02G0491400,OS03G0366000,OS03G0821100,OS05G0303000,OS05G0460000,OS06G0196900,OS07G0641700,OS12G0244100
GO:BP	negative regulation of defense response	GO:0031348	0.937626	0.0279702	18	457	4	16808	OS01G0194300,OS05G0322900,OS09G0417800,OS11G0195500
GO:BP	cell wall beta-glucan biosynthetic process	GO:0034410	1	0	10	457	1	16808	OS10G0497700
GO:BP	tRNA 3'-trailer cleavage, endonucleolytic	GO:0034414	1	0	3	457	1	16808	OS01G0232300
GO:BP	lipid oxidation	GO:0034440	1	0	53	457	2	16808	OS02G0194700,OS02G0274100
GO:BP	ncRNA processing	GO:0034470	1	0	431	457	23	16808	OS02G0736600,OS01G0232300,OS01G0583200,OS01G0640800,OS02G0266500,OS02G0804300,OS03G0201700,OS03G0321900,OS04G0117600,OS04G0295100,OS04G0592700,OS04G0625300,OS04G0625350,OS05G0194600,OS05G0295100,OS05G0567400,OS06G0639600,OS07G0191700,OS08G0155000,OS08G0169700,OS10G0456950,OS12G0588900,OS12G0611200
GO:BP	ncRNA 5'-end processing	GO:0034471	1	0	6	457	1	16808	OS04G0592700
GO:BP	cellular response to heat	GO:0034605	1	0	64	457	5	16808	OS03G0821100,OS05G0303000,OS05G0460000,OS09G0482100,OS12G0244100
GO:BP	cellular response to stress	GO:0033554	1	0	689	457	12	16808	OS03G0285800,OS03G0678400,OS03G0785200,OS03G0821100,OS03G0856200,OS05G0303000,OS05G0460000,OS05G0507300,OS06G0147800,OS09G0482100,OS12G0170400,OS12G0244100
GO:BP	protein localization to organelle	GO:0033365	1	0	323	457	10	16808	OS01G0966300,OS03G0131900,OS03G0415500,OS04G0611400,OS05G0111200,OS05G0475300,OS07G0680000,OS10G0462900,OS10G0492000,OS10G0492101
GO:BP	cell wall beta-glucan metabolic process	GO:0034406	1	0	10	457	1	16808	OS10G0497700
GO:BP	UDP-D-xylose biosynthetic process	GO:0033320	1	0	6	457	1	16808	OS07G0674100
GO:BP	cellular response to unfolded protein	GO:0034620	1	0	36	457	4	16808	OS03G0821100,OS05G0303000,OS05G0460000,OS12G0244100
GO:BP	UDP-D-xylose metabolic process	GO:0033319	1	0	6	457	1	16808	OS07G0674100
GO:BP	response to ATP	GO:0033198	1	0	1	457	1	16808	OS01G0194300
GO:BP	regulation of organelle organization	GO:0033043	1	0	154	457	2	16808	OS09G0307300,OS09G0382300
GO:BP	macromolecule localization	GO:0033036	1	0	1010	457	21	16808	OS01G0966300,OS02G0695800,OS02G0695900,OS03G0131900,OS03G0240500,OS03G0257600,OS03G0415500,OS03G0856200,OS04G0611400,OS05G0111200,OS05G0475300,OS06G0125500,OS06G0168500,OS06G0473800,OS07G0680000,OS08G0232700,OS10G0462900,OS10G0481500,OS10G0492000,OS10G0492101,OS11G0133800
GO:BP	tetrapyrrole catabolic process	GO:0033015	1	0	13	457	1	16808	OS03G0395000
GO:BP	response to external stimulus	GO:0009605	1	0	761	457	34	16808	OS01G0134700,OS01G0194300,OS01G0508500,OS01G0831300,OS02G0262800,OS02G0503900,OS03G0285800,OS03G0299900,OS03G0667100,OS04G0109100,OS04G0457800,OS04G0531500,OS05G0164800,OS05G0322900,OS06G0498400,OS06G0639600,OS07G0150700,OS07G0290200,OS07G0541500,OS09G0334800,OS09G0339000,OS09G0417800,OS10G0124400,OS10G0542900,OS11G0195500,OS11G0227200,OS11G0227800,OS11G0229400,OS11G0265900,OS11G0462500,OS11G0550…
GO:BP	mitochondrial proton-transporting ATP synthase complex assembly	GO:0033615	1	0	6	457	1	16808	OS04G0482700
GO:BP	positive regulation of kinase activity	GO:0033674	1	0	61	457	2	16808	OS06G0147800,OS09G0307300
GO:BP	purine ribonucleoside bisphosphate metabolic process	GO:0034035	1	0	7	457	1	16808	OS05G0161500
GO:BP	carbohydrate transmembrane transport	GO:0034219	1	0	77	457	2	16808	OS07G0106200,OS09G0416200
GO:BP	purine nucleoside bisphosphate biosynthetic process	GO:0034033	1	0	29	457	1	16808	OS06G0207000
GO:BP	ion transmembrane transport	GO:0034220	1	0	491	457	15	16808	OS01G0247700,OS01G0337500,OS01G0831300,OS01G0972200,OS02G0614100,OS03G0213800,OS03G0776400,OS05G0164800,OS05G0361900,OS06G0207700,OS07G0150700,OS07G0669650,OS07G0669700,OS09G0454600,OS11G0197400
GO:BP	tRNA thio-modification	GO:0034227	1	0	4	457	1	16808	OS12G0588900
GO:BP	purine nucleoside bisphosphate metabolic process	GO:0034032	1	0	68	457	3	16808	OS04G0354600,OS05G0161500,OS06G0207000
GO:BP	ribonucleoside bisphosphate biosynthetic process	GO:0034030	1	0	29	457	1	16808	OS06G0207000
GO:BP	regulation of cellular amide metabolic process	GO:0034248	1	0	196	457	1	16808	OS07G0112800
GO:BP	positive regulation of cellular amide metabolic process	GO:0034250	1	0	30	457	1	16808	OS07G0112800
GO:BP	response to lipid	GO:0033993	1	0	356	457	15	16808	OS01G0194300,OS02G0126400,OS03G0268600,OS03G0667100,OS04G0457800,OS05G0322900,OS05G0473000,OS06G0592500,OS06G0639600,OS07G0562700,OS07G0569100,OS09G0279600,OS11G0195500,OS12G0178700,OS12G0478200
GO:BP	detection of chemical stimulus	GO:0009593	1	0	15	457	1	16808	OS12G0623600
GO:BP	response to disaccharide	GO:0034285	1	0	28	457	2	16808	OS06G0639600,OS11G0195500
GO:BP	nucleoside bisphosphate biosynthetic process	GO:0033866	1	0	29	457	1	16808	OS06G0207000
GO:BP	primary alcohol metabolic process	GO:0034308	1	0	20	457	3	16808	OS01G0217500,OS05G0367400,OS05G0408900
GO:BP	primary alcohol biosynthetic process	GO:0034309	1	0	12	457	2	16808	OS01G0217500,OS05G0408900
GO:BP	nucleoside bisphosphate metabolic process	GO:0033865	1	0	68	457	3	16808	OS04G0354600,OS05G0161500,OS06G0207000
GO:BP	cellular polysaccharide biosynthetic process	GO:0033692	1	0	167	457	2	16808	OS02G0556000,OS10G0497700
GO:BP	diol metabolic process	GO:0034311	1	0	15	457	1	16808	OS11G0516000
GO:BP	pollen development	GO:0009555	1	0	93	457	1	16808	OS03G0285800
GO:BP	embryo sac development	GO:0009553	1	0	42	457	1	16808	OS05G0295100
GO:BP	diol biosynthetic process	GO:0034312	1	0	15	457	1	16808	OS11G0516000
GO:BP	ribonucleoside bisphosphate metabolic process	GO:0033875	1	0	68	457	3	16808	OS04G0354600,OS05G0161500,OS06G0207000
GO:BP	phenylpropanoid metabolic process	GO:0009698	1	0	172	457	7	16808	OS03G0305100,OS04G0354600,OS05G0312000,OS08G0130400,OS09G0400000,OS11G0214400,OS11G0246200
GO:BP	endosome transport via multivesicular body sorting pathway	GO:0032509	1	0	42	457	1	16808	OS05G0475300
GO:BP	protein-containing complex disassembly	GO:0032984	1	0	69	457	2	16808	OS02G0456500,OS07G0112800
GO:BP	positive regulation of defense response	GO:0031349	1	0	30	457	4	16808	OS01G0134700,OS04G0457800,OS06G0288100,OS11G0195500
GO:BP	regulation of defense response	GO:0031347	1	0	100	457	8	16808	OS01G0134700,OS01G0194300,OS01G0508500,OS04G0457800,OS05G0322900,OS06G0288100,OS09G0417800,OS11G0195500
GO:BP	positive regulation of cellular biosynthetic process	GO:0031328	1	0	410	457	8	16808	OS01G0194300,OS03G0198600,OS06G0217300,OS06G0592500,OS07G0112800,OS07G0685700,OS11G0195500,OS12G0170400
GO:BP	negative regulation of cellular biosynthetic process	GO:0031327	1	0	242	457	1	16808	OS01G0583200
GO:BP	regulation of cellular biosynthetic process	GO:0031326	1	0	2137	457	51	16808	OS01G0108400,OS01G0134700,OS01G0194300,OS01G0246700,OS01G0498200,OS01G0575200,OS01G0583200,OS01G0816100,OS01G0908200,OS01G0946200,OS02G0654700,OS02G0723400,OS03G0182800,OS03G0198600,OS03G0321700,OS03G0741100,OS03G0785200,OS03G0825500,OS04G0489600,OS04G0665600,OS05G0322900,OS05G0343400,OS05G0417200,OS05G0537100,OS05G0549800,OS05G0571200,OS06G0217300,OS06G0592500,OS06G0639600,OS06G0649000,OS07G0112…
GO:BP	positive regulation of cellular metabolic process	GO:0031325	1	0	599	457	10	16808	OS01G0194300,OS03G0198600,OS06G0147800,OS06G0217300,OS06G0592500,OS07G0112800,OS07G0685700,OS09G0307300,OS11G0195500,OS12G0170400
GO:BP	negative regulation of cellular metabolic process	GO:0031324	1	0	309	457	1	16808	OS01G0583200
GO:BP	regulation of cellular metabolic process	GO:0031323	1	0	2552	457	59	16808	OS01G0108400,OS01G0134700,OS01G0194300,OS01G0246700,OS01G0279100,OS01G0498200,OS01G0575200,OS01G0583200,OS01G0816100,OS01G0908200,OS01G0946200,OS02G0654700,OS02G0723400,OS03G0182800,OS03G0198600,OS03G0321700,OS03G0741100,OS03G0785200,OS03G0825500,OS04G0489600,OS04G0665600,OS05G0312000,OS05G0322900,OS05G0343400,OS05G0417200,OS05G0473000,OS05G0537100,OS05G0549800,OS05G0571200,OS06G0147800,OS06G0217…
GO:BP	rRNA methylation	GO:0031167	1	0	26	457	3	16808	OS01G0640800,OS02G0804300,OS05G0567400
GO:BP	mRNA 3'-end processing	GO:0031124	1	0	46	457	1	16808	OS02G0771500
GO:BP	RNA 3'-end processing	GO:0031123	1	0	96	457	3	16808	OS01G0232300,OS02G0122100,OS02G0771500
GO:BP	regeneration	GO:0031099	1	0	2	457	1	16808	OS04G0457800
GO:BP	stress-activated protein kinase signaling cascade	GO:0031098	1	0	31	457	1	16808	OS06G0147800
GO:BP	gene silencing by RNA	GO:0031047	1	0	100	457	1	16808	OS07G0471300
GO:BP	regulation of protein modification process	GO:0031399	1	0	207	457	4	16808	OS05G0473000,OS06G0147800,OS09G0307300,OS09G0382300
GO:BP	microtubule organizing center organization	GO:0031023	1	0	24	457	1	16808	OS05G0491000
GO:BP	tRNA methylation	GO:0030488	1	0	34	457	2	16808	OS01G0640800,OS08G0169700
GO:BP	ubiquitin-dependent ERAD pathway	GO:0030433	1	0	50	457	1	16808	OS05G0507300
GO:BP	fructose 1,6-bisphosphate metabolic process	GO:0030388	1	0	12	457	1	16808	OS05G0438600
GO:BP	lipid modification	GO:0030258	1	0	104	457	3	16808	OS02G0194700,OS02G0274100,OS11G0309000
GO:BP	cellulose biosynthetic process	GO:0030244	1	0	51	457	1	16808	OS10G0497700
GO:BP	cellulose metabolic process	GO:0030243	1	0	76	457	1	16808	OS10G0497700
GO:BP	extracellular matrix organization	GO:0030198	1	0	16	457	1	16808	OS10G0497700
GO:BP	response to nematode	GO:0009624	1	0	8	457	1	16808	OS05G0164800
GO:BP	protein catabolic process	GO:0030163	1	0	763	457	9	16808	OS02G0314600,OS03G0678400,OS04G0611400,OS05G0475300,OS05G0507300,OS05G0582600,OS07G0515700,OS07G0680000,OS09G0381400
GO:BP	regulation of proteolysis	GO:0030162	1	0	123	457	2	16808	OS01G0124200,OS01G0803200
GO:BP	cell differentiation	GO:0030154	1	0	273	457	3	16808	OS04G0457800,OS09G0279600,OS11G0502700
GO:BP	protein import into mitochondrial matrix	GO:0030150	1	0	30	457	1	16808	OS03G0415500
GO:BP	sphingolipid catabolic process	GO:0030149	1	0	8	457	1	16808	OS02G0578800
GO:BP	sphingolipid biosynthetic process	GO:0030148	1	0	45	457	1	16808	OS11G0516000
GO:BP	maturation of SSU-rRNA	GO:0030490	1	0	53	457	3	16808	OS02G0736600,OS04G0592700,OS05G0295100
GO:BP	positive regulation of protein modification process	GO:0031401	1	0	79	457	2	16808	OS06G0147800,OS09G0307300
GO:BP	oxylipin metabolic process	GO:0031407	1	0	29	457	1	16808	OS02G0194700
GO:BP	oxylipin biosynthetic process	GO:0031408	1	0	29	457	1	16808	OS02G0194700
GO:BP	secretion by cell	GO:0032940	1	0	106	457	3	16808	OS06G0168500,OS08G0232700,OS12G0639800
GO:BP	regulation of microtubule-based process	GO:0032886	1	0	15	457	1	16808	OS09G0307300
GO:BP	response to symbiont	GO:0009608	1	0	3	457	1	16808	OS06G0498400
GO:BP	response to symbiotic fungus	GO:0009610	1	0	3	457	1	16808	OS06G0498400
GO:BP	response to wounding	GO:0009611	1	0	55	457	4	16808	OS01G0194300,OS02G0804300,OS03G0285800,OS07G0685700
GO:BP	cellular response to hormone stimulus	GO:0032870	1	0	515	457	18	16808	OS01G0194300,OS02G0126400,OS02G0215700,OS02G0654700,OS02G0723400,OS02G0820900,OS03G0182800,OS03G0268600,OS03G0667100,OS04G0457800,OS05G0322900,OS05G0473000,OS06G0639600,OS07G0569100,OS07G0685700,OS08G0508700,OS11G0195500,OS11G0625900
GO:BP	monocarboxylic acid metabolic process	GO:0032787	1	0	428	457	17	16808	OS01G0134700,OS01G0217500,OS02G0194700,OS02G0274100,OS02G0703600,OS03G0382100,OS04G0486950,OS04G0614500,OS05G0574600,OS06G0103300,OS07G0603600,OS08G0130400,OS11G0195500,OS11G0669100,OS12G0556200,OS12G0556300,OS12G0556500
GO:BP	DNA methylation on cytosine	GO:0032776	1	0	6	457	1	16808	OS05G0313900
GO:BP	RNA biosynthetic process	GO:0032774	1	0	2063	457	55	16808	OS01G0108400,OS01G0134700,OS01G0194300,OS01G0246700,OS01G0498200,OS01G0575200,OS01G0583200,OS01G0679000,OS01G0816100,OS01G0908200,OS01G0946200,OS02G0654700,OS02G0723400,OS03G0182800,OS03G0198600,OS03G0321700,OS03G0741100,OS03G0785200,OS03G0825500,OS04G0489600,OS04G0665600,OS05G0295100,OS05G0322900,OS05G0343400,OS05G0417200,OS05G0537100,OS05G0549800,OS05G0569900,OS05G0571200,OS06G0217300,OS06G0592…
GO:BP	mitochondrial translation	GO:0032543	1	0	35	457	1	16808	OS08G0538000
GO:BP	regulation of cellular component size	GO:0032535	1	0	44	457	1	16808	OS06G0127000
GO:BP	late endosome to vacuole transport via multivesicular body sorting pathway	GO:0032511	1	0	33	457	1	16808	OS05G0475300
GO:BP	RNA modification	GO:0009451	1	0	415	457	16	16808	OS01G0640800,OS01G0913400,OS02G0266500,OS02G0730800,OS02G0730900,OS02G0804300,OS03G0201700,OS03G0321900,OS04G0117600,OS05G0194600,OS05G0567400,OS06G0639600,OS08G0169700,OS12G0502200,OS12G0560500,OS12G0588900
GO:BP	multicellular organism reproduction	GO:0032504	1	0	61	457	1	16808	OS12G0478200
GO:BP	developmental process	GO:0032502	1	0	1335	457	30	16808	OS01G0823100,OS02G0274100,OS02G0804300,OS03G0209600,OS03G0268600,OS03G0285800,OS03G0785200,OS03G0790600,OS04G0282400,OS04G0457800,OS04G0592700,OS05G0241100,OS05G0295100,OS05G0324700,OS05G0583200,OS06G0125800,OS06G0288100,OS06G0473800,OS06G0639600,OS07G0412400,OS08G0515800,OS08G0518200,OS09G0279600,OS09G0378300,OS10G0555600,OS11G0195500,OS11G0502700,OS12G0294100,OS12G0478200,OS12G0588900
GO:BP	multicellular organismal process	GO:0032501	1	0	1043	457	23	16808	OS02G0274100,OS02G0804300,OS03G0209600,OS03G0268600,OS03G0285800,OS03G0790600,OS04G0282400,OS04G0457800,OS04G0592700,OS05G0241100,OS05G0295100,OS05G0324700,OS05G0583200,OS06G0125800,OS06G0288100,OS06G0473800,OS06G0639600,OS09G0279600,OS09G0378300,OS11G0195500,OS12G0294100,OS12G0478200,OS12G0588900
GO:BP	protein modification by small protein conjugation	GO:0032446	1	0	745	457	15	16808	OS03G0678400,OS04G0611400,OS05G0397650,OS05G0468900,OS06G0125800,OS06G0140800,OS06G0238200,OS06G0574200,OS07G0515700,OS07G0680000,OS09G0569800,OS10G0445400,OS12G0277000,OS12G0288400,OS12G0600200
GO:BP	regulation of anthocyanin metabolic process	GO:0031537	1	0	5	457	1	16808	OS06G0639600
GO:BP	negative regulation of anthocyanin metabolic process	GO:0031538	1	0	3	457	1	16808	OS06G0639600
GO:BP	regulation of protein stability	GO:0031647	1	0	31	457	1	16808	OS09G0482100
GO:BP	response to nutrient levels	GO:0031667	1	0	93	457	3	16808	OS01G0831300,OS06G0639600,OS07G0150700
GO:BP	TOR signaling	GO:0031929	1	0	12	457	1	16808	OS08G0169700
GO:BP	regulation of TOR signaling	GO:0032006	1	0	7	457	1	16808	OS08G0169700
GO:BP	tetrapyrrole metabolic process	GO:0033013	1	0	66	457	7	16808	OS01G0279100,OS02G0744900,OS03G0323200,OS03G0337600,OS03G0395000,OS03G0563300,OS05G0408900
GO:BP	regulation of response to external stimulus	GO:0032101	1	0	79	457	8	16808	OS01G0134700,OS01G0194300,OS01G0508500,OS04G0457800,OS05G0322900,OS06G0639600,OS09G0417800,OS11G0195500
GO:BP	positive regulation of response to external stimulus	GO:0032103	1	0	30	457	3	16808	OS01G0134700,OS04G0457800,OS11G0195500
GO:BP	regulation of response to extracellular stimulus	GO:0032104	1	0	5	457	1	16808	OS06G0639600
GO:BP	regulation of response to nutrient levels	GO:0032107	1	0	5	457	1	16808	OS06G0639600
GO:BP	activation of protein kinase activity	GO:0032147	1	0	44	457	2	16808	OS06G0147800,OS09G0307300
GO:BP	telomere organization	GO:0032200	1	0	45	457	1	16808	OS03G0856200
GO:BP	methylation	GO:0032259	1	0	322	457	10	16808	OS01G0640800,OS01G0879500,OS02G0804300,OS03G0761200,OS04G0196200,OS05G0313900,OS05G0497675,OS05G0567400,OS06G0329900,OS08G0169700
GO:BP	negative regulation of response to external stimulus	GO:0032102	1	0	12	457	2	16808	OS05G0322900,OS09G0417800
GO:BP	cellular carbohydrate biosynthetic process	GO:0034637	1	0	209	457	4	16808	OS01G0757900,OS02G0556000,OS05G0438600,OS10G0497700
GO:BP	regulation of protein dephosphorylation	GO:0035304	1	0	41	457	1	16808	OS05G0473000
GO:BP	cellular macromolecule biosynthetic process	GO:0034645	1	0	1127	457	13	16808	OS02G0456500,OS02G0556000,OS03G0209600,OS03G0650700,OS05G0241100,OS07G0112800,OS07G0222300,OS08G0150800,OS08G0295300,OS08G0538000,OS09G0378300,OS10G0497700,OS11G0133800
GO:BP	steroid hormone mediated signaling pathway	GO:0043401	1	0	47	457	2	16808	OS04G0457800,OS07G0569100
GO:BP	protein transport to vacuole involved in ubiquitin-dependent protein catabolic process via the multivesicular body sorting pathway	GO:0043328	1	0	19	457	1	16808	OS05G0475300
GO:BP	apocarotenoid metabolic process	GO:0043288	1	0	16	457	1	16808	OS02G0703600
GO:BP	regulation of protein-containing complex disassembly	GO:0043244	1	0	16	457	1	16808	OS07G0112800
GO:BP	positive regulation of protein-containing complex disassembly	GO:0043243	1	0	6	457	1	16808	OS07G0112800
GO:BP	response to amino acid	GO:0043200	1	0	7	457	1	16808	OS03G0285800
GO:BP	macromolecule metabolic process	GO:0043170	1	0	8538	457	228	16808	OS02G0736600,OS01G0108400,OS01G0124200,OS01G0134700,OS01G0152000,OS01G0194300,OS01G0217500,OS01G0232300,OS01G0246700,OS01G0498200,OS01G0575200,OS01G0583200,OS01G0640800,OS01G0674800,OS01G0679000,OS01G0690800,OS01G0795400,OS01G0803200,OS01G0816100,OS01G0879500,OS01G0908200,OS01G0913400,OS01G0946200,OS01G0966300,OS02G0111600,OS02G0122100,OS02G0126400,OS02G0135200,OS02G0153700,OS02G0215700,OS02G0228…
GO:BP	ubiquitin-dependent protein catabolic process via the multivesicular body sorting pathway	GO:0043162	1	0	22	457	1	16808	OS05G0475300
GO:BP	proteasome-mediated ubiquitin-dependent protein catabolic process	GO:0043161	1	0	313	457	1	16808	OS05G0507300
GO:BP	negative regulation of catalytic activity	GO:0043086	1	0	204	457	4	16808	OS01G0124200,OS01G0803200,OS03G0100100,OS05G0473000
GO:BP	positive regulation of catalytic activity	GO:0043085	1	0	128	457	3	16808	OS06G0147800,OS06G0196900,OS09G0307300
GO:BP	extracellular structure organization	GO:0043062	1	0	16	457	1	16808	OS10G0497700
GO:BP	peptide biosynthetic process	GO:0043043	1	0	764	457	10	16808	OS02G0456500,OS03G0209600,OS03G0650700,OS05G0241100,OS07G0112800,OS07G0222300,OS08G0150800,OS08G0295300,OS08G0538000,OS09G0378300
GO:BP	tRNA aminoacylation	GO:0043039	1	0	66	457	6	16808	OS03G0209600,OS05G0241100,OS08G0150800,OS08G0295300,OS08G0538000,OS09G0378300
GO:BP	macromolecule modification	GO:0043412	1	0	3407	457	114	16808	OS01G0152000,OS01G0217500,OS01G0640800,OS01G0674800,OS01G0690800,OS01G0879500,OS01G0913400,OS02G0111600,OS02G0126400,OS02G0135200,OS02G0153700,OS02G0215700,OS02G0228300,OS02G0241100,OS02G0266500,OS02G0491400,OS02G0730800,OS02G0730900,OS02G0804300,OS02G0807800,OS02G0819600,OS02G0820900,OS03G0201700,OS03G0225700,OS03G0285800,OS03G0321900,OS03G0329700,OS03G0364400,OS03G0678400,OS03G0761200,OS03G0773…
GO:BP	amino acid activation	GO:0043038	1	0	66	457	6	16808	OS03G0209600,OS05G0241100,OS08G0150800,OS08G0295300,OS08G0538000,OS09G0378300
GO:BP	response to cold	GO:0009409	1	0	125	457	7	16808	OS03G0285800,OS05G0322900,OS06G0320500,OS06G0473800,OS06G0498400,OS06G0638900,OS08G0169700
GO:BP	response to UV	GO:0009411	1	0	36	457	3	16808	OS01G0134700,OS03G0285800,OS11G0195500
GO:BP	amide transport	GO:0042886	1	0	63	457	4	16808	OS02G0695800,OS02G0695900,OS04G0524500,OS06G0125500
GO:BP	response to water deprivation	GO:0009414	1	0	116	457	6	16808	OS02G0823100,OS03G0285800,OS03G0741100,OS05G0322900,OS06G0592500,OS07G0150700
GO:BP	response to water	GO:0009415	1	0	118	457	6	16808	OS02G0823100,OS03G0285800,OS03G0741100,OS05G0322900,OS06G0592500,OS07G0150700
GO:BP	L-arabinose transmembrane transport	GO:0042882	1	0	1	457	1	16808	OS09G0416200
GO:BP	5S class rRNA transcription by RNA polymerase III	GO:0042791	1	0	3	457	1	16808	OS05G0569900
GO:BP	tRNA 3'-end processing	GO:0042780	1	0	7	457	1	16808	OS01G0232300
GO:BP	tRNA 3'-trailer cleavage	GO:0042779	1	0	4	457	1	16808	OS01G0232300
GO:BP	regulation of sulfur metabolic process	GO:0042762	1	0	11	457	1	16808	OS11G0195500
GO:BP	hydrogen peroxide catabolic process	GO:0042744	1	0	140	457	7	16808	OS01G0962700,OS02G0240100,OS02G0240300,OS04G0688300,OS04G0688500,OS10G0109300,OS10G0566800
GO:BP	hydrogen peroxide metabolic process	GO:0042743	1	0	145	457	8	16808	OS01G0962700,OS02G0240100,OS02G0240300,OS04G0688300,OS04G0688500,OS10G0109300,OS10G0566800,OS11G0195500
GO:BP	D-xylose metabolic process	GO:0042732	1	0	9	457	1	16808	OS07G0674100
GO:BP	thiamine-containing compound biosynthetic process	GO:0042724	1	0	12	457	2	16808	OS05G0367400,OS05G0408900
GO:BP	xenobiotic transport	GO:0042908	1	0	49	457	1	16808	OS10G0345100
GO:BP	response to heat	GO:0009408	1	0	151	457	7	16808	OS01G0194300,OS03G0821100,OS05G0303000,OS05G0460000,OS06G0592500,OS09G0482100,OS12G0244100
GO:BP	macromolecule methylation	GO:0043414	1	0	189	457	8	16808	OS01G0640800,OS01G0879500,OS02G0804300,OS03G0761200,OS05G0313900,OS05G0497675,OS05G0567400,OS08G0169700
GO:BP	toxin metabolic process	GO:0009404	1	0	9	457	2	16808	OS03G0285800,OS11G0195500
GO:BP	primary metabolic process	GO:0044238	1	0	10399	457	281	16808	OS02G0736600,OS01G0108400,OS01G0124200,OS01G0134700,OS01G0152000,OS01G0194300,OS01G0217500,OS01G0232300,OS01G0246700,OS01G0276500,OS01G0498200,OS01G0575200,OS01G0583200,OS01G0640800,OS01G0666000,OS01G0674800,OS01G0679000,OS01G0687400,OS01G0690800,OS01G0713200,OS01G0757900,OS01G0795400,OS01G0803200,OS01G0816100,OS01G0848200,OS01G0879500,OS01G0908200,OS01G0913400,OS01G0940700,OS01G0940800,OS01G0946…
GO:BP	cellular metabolic process	GO:0044237	1	0	9946	457	292	16808	OS02G0736600,OS01G0108400,OS01G0134700,OS01G0152000,OS01G0194300,OS01G0217500,OS01G0232300,OS01G0246700,OS01G0276500,OS01G0279100,OS01G0357100,OS01G0369700,OS01G0498200,OS01G0575200,OS01G0583200,OS01G0640800,OS01G0666000,OS01G0674800,OS01G0679000,OS01G0690800,OS01G0757900,OS01G0816100,OS01G0848200,OS01G0879500,OS01G0908200,OS01G0913400,OS01G0946200,OS01G0962700,OS01G0971600,OS02G0111600,OS02G0122…
GO:BP	'de novo' CTP biosynthetic process	GO:0044210	1	0	7	457	1	16808	OS05G0573300
GO:BP	cellular amine metabolic process	GO:0044106	1	0	55	457	3	16808	OS03G0826500,OS06G0638700,OS09G0255400
GO:BP	positive regulation of molecular function	GO:0044093	1	0	137	457	3	16808	OS06G0147800,OS06G0196900,OS09G0307300
GO:BP	negative regulation of molecular function	GO:0044092	1	0	206	457	4	16808	OS01G0124200,OS01G0803200,OS03G0100100,OS05G0473000
GO:BP	regulation of cellular component biogenesis	GO:0044087	1	0	76	457	1	16808	OS03G0125300
GO:BP	cellular component biogenesis	GO:0044085	1	0	1183	457	28	16808	OS02G0736600,OS01G0583200,OS01G0640800,OS02G0556000,OS02G0702000,OS02G0804300,OS03G0125300,OS03G0131900,OS03G0650700,OS04G0295100,OS04G0482700,OS04G0509200,OS04G0592700,OS04G0625300,OS04G0625350,OS05G0295100,OS05G0567400,OS06G0473800,OS07G0110200,OS07G0222300,OS07G0633200,OS08G0155000,OS09G0307300,OS10G0370500,OS10G0445600,OS10G0456950,OS10G0497700,OS12G0611200
GO:BP	glucan metabolic process	GO:0044042	1	0	213	457	2	16808	OS06G0498400,OS10G0497700
GO:BP	cell wall macromolecule biosynthetic process	GO:0044038	1	0	79	457	2	16808	OS02G0556000,OS10G0497700
GO:BP	cell wall macromolecule metabolic process	GO:0044036	1	0	174	457	6	16808	OS02G0556000,OS02G0605900,OS03G0672900,OS10G0497700,OS10G0542900,OS11G0700900
GO:BP	protein-containing complex organization	GO:0043933	1	0	638	457	10	16808	OS02G0456500,OS02G0702000,OS03G0131900,OS04G0482700,OS04G0509200,OS07G0112800,OS07G0222300,OS07G0633200,OS10G0445600,OS10G0456950
GO:BP	regulation of phosphoprotein phosphatase activity	GO:0043666	1	0	34	457	1	16808	OS05G0473000
GO:BP	dicarboxylic acid biosynthetic process	GO:0043650	1	0	29	457	2	16808	OS02G0436400,OS03G0395000
GO:BP	dicarboxylic acid catabolic process	GO:0043649	1	0	14	457	1	16808	OS03G0236200
GO:BP	dicarboxylic acid metabolic process	GO:0043648	1	0	95	457	4	16808	OS02G0436400,OS03G0236200,OS03G0299900,OS03G0395000
GO:BP	inositol phosphate metabolic process	GO:0043647	1	0	42	457	1	16808	OS07G0191000
GO:BP	toxin biosynthetic process	GO:0009403	1	0	9	457	2	16808	OS03G0285800,OS11G0195500
GO:BP	response to radiation	GO:0009314	1	0	295	457	14	16808	OS01G0134700,OS01G0764800,OS02G0197600,OS03G0131900,OS03G0285800,OS03G0592500,OS03G0790600,OS04G0457000,OS06G0320500,OS07G0562700,OS08G0435900,OS09G0346500,OS11G0195500,OS11G0242800
GO:BP	regulation of secondary metabolic process	GO:0043455	1	0	20	457	3	16808	OS05G0312000,OS11G0195500,OS11G0246200
GO:BP	proton-transporting ATP synthase complex assembly	GO:0043461	1	0	8	457	1	16808	OS04G0482700
GO:BP	regulation of RNA splicing	GO:0043484	1	0	60	457	1	16808	OS07G0633200
GO:BP	protein acylation	GO:0043543	1	0	98	457	1	16808	OS11G0133800
GO:BP	thiamine-containing compound metabolic process	GO:0042723	1	0	13	457	2	16808	OS05G0367400,OS05G0408900
GO:BP	regulation of kinase activity	GO:0043549	1	0	124	457	3	16808	OS06G0147800,OS09G0307300,OS09G0382300
GO:BP	cellular amide metabolic process	GO:0043603	1	0	1001	457	15	16808	OS01G0369700,OS02G0456500,OS03G0209600,OS03G0650700,OS04G0354600,OS04G0614500,OS05G0241100,OS07G0112800,OS07G0222300,OS08G0150800,OS08G0295300,OS08G0538000,OS09G0378300,OS10G0531400,OS11G0516000
GO:BP	amide biosynthetic process	GO:0043604	1	0	832	457	12	16808	OS02G0456500,OS03G0209600,OS03G0650700,OS04G0614500,OS05G0241100,OS07G0112800,OS07G0222300,OS08G0150800,OS08G0295300,OS08G0538000,OS09G0378300,OS11G0516000
GO:BP	regulation of carbon utilization	GO:0043609	1	0	1	457	1	16808	OS06G0639600
GO:BP	regulation of DNA-templated transcription in response to stress	GO:0043620	1	0	27	457	1	16808	OS12G0170400
GO:BP	RNA polyadenylation	GO:0043631	1	0	34	457	1	16808	OS02G0771500
GO:BP	modification-dependent macromolecule catabolic process	GO:0043632	1	0	554	457	5	16808	OS03G0678400,OS04G0611400,OS05G0475300,OS05G0507300,OS07G0680000
GO:BP	plastid fission	GO:0043572	1	0	19	457	1	16808	OS12G0178700
GO:BP	response to light stimulus	GO:0009416	1	0	284	457	14	16808	OS01G0134700,OS01G0764800,OS02G0197600,OS03G0131900,OS03G0285800,OS03G0592500,OS03G0790600,OS04G0457000,OS06G0320500,OS07G0562700,OS08G0435900,OS09G0346500,OS11G0195500,OS11G0242800
GO:BP	homeostatic process	GO:0042592	1	0	415	457	2	16808	OS01G0247700,OS03G0737000
GO:BP	cell wall biogenesis	GO:0042546	1	0	168	457	2	16808	OS02G0556000,OS10G0497700
GO:BP	DNA endoreduplication	GO:0042023	1	0	18	457	1	16808	OS09G0279600
GO:BP	locomotion	GO:0040011	1	0	8	457	1	16808	OS03G0285800
GO:BP	regulation of growth	GO:0040008	1	0	119	457	7	16808	OS01G0845100,OS02G0551700,OS03G0790600,OS04G0457800,OS05G0430300,OS06G0125800,OS12G0294100
GO:BP	growth	GO:0040007	1	0	189	457	8	16808	OS01G0845100,OS02G0551700,OS03G0790600,OS04G0457800,OS05G0430300,OS06G0125800,OS07G0412400,OS12G0294100
GO:BP	protein deglycation, glyoxal removal	GO:0036529	1	0	4	457	1	16808	OS01G0217500
GO:BP	protein deglycation	GO:0036525	1	0	4	457	1	16808	OS01G0217500
GO:BP	ERAD pathway	GO:0036503	1	0	65	457	2	16808	OS03G0678400,OS05G0507300
GO:BP	arbuscular mycorrhizal association	GO:0036377	1	0	3	457	1	16808	OS03G0437600
GO:BP	response to decreased oxygen levels	GO:0036293	1	0	20	457	3	16808	OS01G0194300,OS11G0195500,OS12G0623600
GO:BP	RNA (guanine-N7)-methylation	GO:0036265	1	0	8	457	1	16808	OS02G0804300
GO:BP	RNA capping	GO:0036260	1	0	13	457	1	16808	OS04G0592700
GO:BP	protein modification process	GO:0036211	1	0	2953	457	97	16808	OS01G0152000,OS01G0217500,OS01G0674800,OS01G0690800,OS01G0879500,OS02G0111600,OS02G0126400,OS02G0135200,OS02G0153700,OS02G0215700,OS02G0228300,OS02G0241100,OS02G0491400,OS02G0807800,OS02G0819600,OS02G0820900,OS03G0225700,OS03G0285800,OS03G0329700,OS03G0364400,OS03G0678400,OS03G0761200,OS03G0773300,OS04G0103500,OS04G0109100,OS04G0356600,OS04G0365100,OS04G0370900,OS04G0457800,OS04G0487200,OS04G0503…
GO:BP	light-independent chlorophyll biosynthetic process	GO:0036068	1	0	1	457	1	16808	OS01G0279100
GO:BP	cellular response to topologically incorrect protein	GO:0035967	1	0	58	457	5	16808	OS03G0678400,OS03G0821100,OS05G0303000,OS05G0460000,OS12G0244100
GO:BP	response to topologically incorrect protein	GO:0035966	1	0	60	457	5	16808	OS03G0678400,OS03G0821100,OS05G0303000,OS05G0460000,OS12G0244100
GO:BP	oligopeptide transmembrane transport	GO:0035672	1	0	30	457	4	16808	OS02G0695800,OS02G0695900,OS04G0524500,OS06G0125500
GO:BP	plant-type ovary development	GO:0035670	1	0	21	457	2	16808	OS03G0209600,OS03G0285800
GO:BP	nucleobase-containing compound biosynthetic process	GO:0034654	1	0	2316	457	61	16808	OS01G0108400,OS01G0134700,OS01G0194300,OS01G0246700,OS01G0498200,OS01G0575200,OS01G0583200,OS01G0679000,OS01G0816100,OS01G0908200,OS01G0946200,OS02G0654700,OS02G0723400,OS03G0182800,OS03G0198600,OS03G0321700,OS03G0741100,OS03G0785200,OS03G0825500,OS04G0489600,OS04G0665600,OS04G0671100,OS05G0295100,OS05G0322900,OS05G0343400,OS05G0417200,OS05G0537100,OS05G0549800,OS05G0569900,OS05G0571200,OS05G0573…
GO:BP	gamma-aminobutyric acid metabolic process	GO:0009448	1	0	5	457	1	16808	OS04G0614500
GO:BP	cellular hormone metabolic process	GO:0034754	1	0	40	457	1	16808	OS03G0109300
GO:BP	response to endoplasmic reticulum stress	GO:0034976	1	0	91	457	2	16808	OS03G0678400,OS05G0507300
GO:BP	mitochondrial protein processing	GO:0034982	1	0	12	457	2	16808	OS01G0966300,OS04G0482700
GO:BP	organ growth	GO:0035265	1	0	15	457	1	16808	OS06G0125800
GO:BP	protein refolding	GO:0042026	1	0	60	457	6	16808	OS03G0821100,OS05G0303000,OS05G0460000,OS06G0114000,OS10G0462900,OS12G0244100
GO:BP	meristem growth	GO:0035266	1	0	20	457	1	16808	OS03G0790600
GO:BP	protein repair	GO:0030091	1	0	18	457	2	16808	OS01G0217500,OS06G0472000
GO:BP	long-chain fatty-acyl-CoA metabolic process	GO:0035336	1	0	10	457	1	16808	OS04G0354600
GO:BP	fatty-acyl-CoA metabolic process	GO:0035337	1	0	11	457	1	16808	OS04G0354600
GO:BP	thioester metabolic process	GO:0035383	1	0	45	457	1	16808	OS04G0354600
GO:BP	phosphate ion transmembrane transport	GO:0035435	1	0	14	457	1	16808	OS09G0454600
GO:BP	intracellular signal transduction	GO:0035556	1	0	472	457	16	16808	OS01G0579600,OS02G0126400,OS02G0135200,OS02G0654700,OS02G0820900,OS03G0182800,OS03G0285800,OS03G0289300,OS03G0743500,OS05G0491000,OS06G0147800,OS07G0150700,OS07G0685700,OS08G0169700,OS08G0508700,OS11G0195500
GO:BP	regulation of dephosphorylation	GO:0035303	1	0	47	457	1	16808	OS05G0473000
GO:BP	cellular nitrogen compound metabolic process	GO:0034641	1	0	5178	457	135	16808	OS02G0736600,OS01G0108400,OS01G0134700,OS01G0194300,OS01G0217500,OS01G0232300,OS01G0246700,OS01G0279100,OS01G0369700,OS01G0498200,OS01G0575200,OS01G0583200,OS01G0640800,OS01G0679000,OS01G0816100,OS01G0908200,OS01G0913400,OS01G0946200,OS02G0122100,OS02G0266500,OS02G0456500,OS02G0503900,OS02G0654700,OS02G0702000,OS02G0723400,OS02G0730800,OS02G0730900,OS02G0744900,OS02G0771500,OS02G0804300,OS03G0182…
GO:BP	fluid transport	GO:0042044	1	0	24	457	1	16808	OS02G0823100
GO:BP	nitrate metabolic process	GO:0042126	1	0	13	457	3	16808	OS01G0357100,OS08G0468100,OS08G0468700
GO:BP	response to hydrogen peroxide	GO:0042542	1	0	35	457	1	16808	OS01G0908200
GO:BP	glycolate metabolic process	GO:0009441	1	0	4	457	1	16808	OS01G0217500
GO:BP	hormone biosynthetic process	GO:0042446	1	0	71	457	2	16808	OS03G0109300,OS11G0184100
GO:BP	hormone metabolic process	GO:0042445	1	0	97	457	2	16808	OS03G0109300,OS11G0184100
GO:BP	pigment metabolic process	GO:0042440	1	0	89	457	8	16808	OS01G0279100,OS02G0744900,OS03G0323200,OS03G0337600,OS03G0395000,OS03G0563300,OS05G0408900,OS06G0639600
GO:BP	indole-containing compound catabolic process	GO:0042436	1	0	6	457	1	16808	OS06G0638700
GO:BP	indole-containing compound biosynthetic process	GO:0042435	1	0	29	457	4	16808	OS03G0285800,OS03G0826500,OS09G0255400,OS11G0195500
GO:BP	indole-containing compound metabolic process	GO:0042430	1	0	47	457	6	16808	OS02G0503900,OS03G0285800,OS03G0826500,OS06G0638700,OS09G0255400,OS11G0195500
GO:BP	cellular biogenic amine biosynthetic process	GO:0042401	1	0	34	457	2	16808	OS03G0826500,OS09G0255400
GO:BP	water-soluble vitamin biosynthetic process	GO:0042364	1	0	62	457	4	16808	OS03G0563100,OS04G0614500,OS05G0367400,OS05G0408900
GO:BP	fat-soluble vitamin biosynthetic process	GO:0042362	1	0	13	457	1	16808	OS02G0744900
GO:BP	vitamin E metabolic process	GO:0042360	1	0	8	457	1	16808	OS02G0744900
GO:BP	thiamine diphosphate metabolic process	GO:0042357	1	0	6	457	1	16808	OS05G0367400
GO:BP	indole glucosinolate metabolic process	GO:0042343	1	0	11	457	1	16808	OS02G0503900
GO:BP	taxis	GO:0042330	1	0	8	457	1	16808	OS03G0285800
GO:BP	positive regulation of phosphorylation	GO:0042327	1	0	64	457	2	16808	OS06G0147800,OS09G0307300
GO:BP	regulation of phosphorylation	GO:0042325	1	0	138	457	3	16808	OS06G0147800,OS09G0307300,OS09G0382300
GO:BP	regulation of cell population proliferation	GO:0042127	1	0	67	457	3	16808	OS03G0125300,OS06G0639600,OS09G0382300
GO:BP	nitrate assimilation	GO:0042128	1	0	13	457	3	16808	OS01G0357100,OS08G0468100,OS08G0468700
GO:BP	lipoprotein metabolic process	GO:0042157	1	0	77	457	1	16808	OS11G0133800
GO:BP	lipoprotein biosynthetic process	GO:0042158	1	0	74	457	1	16808	OS11G0133800
GO:BP	heme metabolic process	GO:0042168	1	0	22	457	2	16808	OS03G0337600,OS03G0395000
GO:BP	regulation of protein catabolic process	GO:0042176	1	0	75	457	1	16808	OS07G0515700
GO:BP	wound healing	GO:0042060	1	0	3	457	1	16808	OS02G0804300
GO:BP	cellular ketone metabolic process	GO:0042180	1	0	94	457	7	16808	OS01G0134700,OS06G0638700,OS11G0195500,OS11G0669100,OS12G0556200,OS12G0556300,OS12G0556500
GO:BP	ribosome biogenesis	GO:0042254	1	0	376	457	16	16808	OS02G0736600,OS01G0583200,OS01G0640800,OS02G0804300,OS03G0125300,OS03G0650700,OS04G0295100,OS04G0592700,OS04G0625300,OS04G0625350,OS05G0295100,OS05G0567400,OS07G0110200,OS08G0155000,OS10G0456950,OS12G0611200
GO:BP	ribosome assembly	GO:0042255	1	0	82	457	2	16808	OS03G0650700,OS10G0456950
GO:BP	mature ribosome assembly	GO:0042256	1	0	5	457	1	16808	OS03G0650700
GO:BP	ribosomal large subunit biogenesis	GO:0042273	1	0	112	457	5	16808	OS04G0625300,OS04G0625350,OS05G0567400,OS07G0110200,OS10G0456950
GO:BP	ribosomal small subunit biogenesis	GO:0042274	1	0	78	457	3	16808	OS02G0736600,OS04G0592700,OS05G0295100
GO:BP	purine nucleoside metabolic process	GO:0042278	1	0	19	457	1	16808	OS03G0761200
GO:BP	response to chemical	GO:0042221	1	0	1474	457	53	16808	OS01G0134700,OS01G0194300,OS01G0369700,OS01G0764800,OS01G0908200,OS01G0960200,OS01G0962700,OS02G0126400,OS02G0215700,OS02G0240100,OS02G0240300,OS02G0654700,OS02G0716800,OS02G0723400,OS02G0820900,OS02G0823100,OS03G0182800,OS03G0268600,OS03G0285800,OS03G0299900,OS03G0667100,OS03G0678400,OS03G0741100,OS03G0785200,OS03G0821100,OS04G0457800,OS04G0688300,OS04G0688500,OS05G0303000,OS05G0322900,OS05G0460…
GO:BP	actin cytoskeleton organization	GO:0030036	1	0	101	457	1	16808	OS10G0370500
GO:BP	cellular component assembly	GO:0022607	1	0	732	457	12	16808	OS02G0702000,OS03G0131900,OS03G0650700,OS04G0482700,OS04G0509200,OS07G0222300,OS07G0633200,OS09G0307300,OS10G0370500,OS10G0445600,OS10G0456950,OS10G0497700
GO:BP	metal ion transport	GO:0030001	1	0	287	457	9	16808	OS01G0972200,OS02G0584700,OS03G0776400,OS05G0164800,OS06G0542300,OS07G0150700,OS07G0669650,OS07G0669700,OS11G0197400
GO:BP	inflorescence development	GO:0010229	1	0	13	457	2	16808	OS03G0285800,OS03G0790600
GO:BP	floral organ abscission	GO:0010227	1	0	9	457	2	16808	OS05G0324700,OS06G0288100
GO:BP	response to UV-C	GO:0010225	1	0	6	457	1	16808	OS11G0195500
GO:BP	response to UV-B	GO:0010224	1	0	17	457	2	16808	OS01G0134700,OS03G0285800
GO:BP	response to far red light	GO:0010218	1	0	10	457	1	16808	OS06G0320500
GO:BP	cellulose microfibril organization	GO:0010215	1	0	12	457	1	16808	OS10G0497700
GO:BP	response to chitin	GO:0010200	1	0	8	457	2	16808	OS03G0285800,OS09G0417800
GO:BP	nonphotochemical quenching	GO:0010196	1	0	4	457	1	16808	OS04G0457000
GO:BP	vitamin E biosynthetic process	GO:0010189	1	0	8	457	1	16808	OS02G0744900
GO:BP	pollen tube guidance	GO:0010183	1	0	8	457	1	16808	OS03G0285800
GO:BP	response to nitrate	GO:0010167	1	0	40	457	2	16808	OS01G0960200,OS02G0716800
GO:BP	seed dormancy process	GO:0010162	1	0	11	457	1	16808	OS12G0478200
GO:BP	fruit development	GO:0010154	1	0	176	457	6	16808	OS03G0790600,OS04G0457800,OS04G0592700,OS05G0295100,OS06G0473800,OS12G0478200
GO:BP	leaf senescence	GO:0010150	1	0	27	457	1	16808	OS11G0195500
GO:BP	cutin biosynthetic process	GO:0010143	1	0	18	457	2	16808	OS03G0832800,OS05G0448300
GO:BP	camalexin biosynthetic process	GO:0010120	1	0	4	457	2	16808	OS03G0285800,OS11G0195500
GO:BP	regulation of stomatal movement	GO:0010119	1	0	29	457	1	16808	OS07G0562700
GO:BP	regulation of meristem growth	GO:0010075	1	0	15	457	1	16808	OS03G0790600
GO:BP	maintenance of root meristem identity	GO:0010078	1	0	11	457	1	16808	OS02G0804300
GO:BP	regulation of floral meristem growth	GO:0010080	1	0	2	457	1	16808	OS03G0790600
GO:BP	regulation of inflorescence meristem growth	GO:0010081	1	0	1	457	1	16808	OS03G0790600
GO:BP	regulation of root meristem growth	GO:0010082	1	0	6	457	1	16808	OS03G0790600
GO:BP	post-embryonic root morphogenesis	GO:0010101	1	0	16	457	1	16808	OS12G0588900
GO:BP	maintenance of seed dormancy	GO:0010231	1	0	4	457	1	16808	OS12G0478200
GO:BP	chloroplast organization	GO:0009658	1	0	149	457	6	16808	OS01G0279100,OS03G0785200,OS05G0417200,OS08G0515800,OS08G0518200,OS12G0178700
GO:BP	lateral root morphogenesis	GO:0010102	1	0	15	457	1	16808	OS12G0588900
GO:BP	regulation of ethylene-activated signaling pathway	GO:0010104	1	0	16	457	2	16808	OS07G0685700,OS11G0195500
GO:BP	negative regulation of ethylene-activated signaling pathway	GO:0010105	1	0	4	457	1	16808	OS11G0195500
GO:BP	regulation of systemic acquired resistance	GO:0010112	1	0	10	457	3	16808	OS01G0134700,OS01G0194300,OS01G0508500
GO:BP	response to red light	GO:0010114	1	0	16	457	1	16808	OS06G0320500
GO:BP	stomatal movement	GO:0010118	1	0	38	457	2	16808	OS07G0150700,OS07G0562700
GO:BP	plastid organization	GO:0009657	1	0	186	457	6	16808	OS01G0279100,OS03G0785200,OS05G0417200,OS08G0515800,OS08G0518200,OS12G0178700
GO:BP	maintenance of meristem identity	GO:0010074	1	0	19	457	1	16808	OS02G0804300
GO:BP	response to organonitrogen compound	GO:0010243	1	0	100	457	5	16808	OS01G0194300,OS03G0285800,OS03G0678400,OS05G0507300,OS09G0417800
GO:BP	leaf vascular tissue pattern formation	GO:0010305	1	0	11	457	1	16808	OS03G0790600
GO:BP	positive regulation of cell communication	GO:0010647	1	0	30	457	2	16808	OS05G0322900,OS11G0195500
GO:BP	regulation of cell communication	GO:0010646	1	0	163	457	9	16808	OS01G0194300,OS02G0820900,OS03G0667100,OS05G0322900,OS06G0639600,OS07G0569100,OS07G0685700,OS08G0169700,OS11G0195500
GO:BP	negative regulation of gene expression	GO:0010629	1	0	292	457	1	16808	OS07G0471300
GO:BP	positive regulation of gene expression	GO:0010628	1	0	49	457	1	16808	OS07G0112800
GO:BP	aerenchyma formation	GO:0010618	1	0	1	457	1	16808	OS11G0195500
GO:BP	post-transcriptional regulation of gene expression	GO:0010608	1	0	241	457	1	16808	OS07G0112800
GO:BP	negative regulation of macromolecule metabolic process	GO:0010605	1	0	535	457	4	16808	OS01G0124200,OS01G0583200,OS01G0803200,OS07G0471300
GO:BP	positive regulation of macromolecule metabolic process	GO:0010604	1	0	620	457	10	16808	OS01G0194300,OS03G0198600,OS06G0147800,OS06G0217300,OS06G0592500,OS07G0112800,OS07G0515700,OS07G0685700,OS09G0307300,OS12G0170400
GO:BP	regulation of cell cycle process	GO:0010564	1	0	145	457	2	16808	OS09G0307300,OS09G0382300
GO:BP	positive regulation of phosphorus metabolic process	GO:0010562	1	0	66	457	2	16808	OS06G0147800,OS09G0307300
GO:BP	negative regulation of macromolecule biosynthetic process	GO:0010558	1	0	230	457	1	16808	OS01G0583200
GO:BP	positive regulation of macromolecule biosynthetic process	GO:0010557	1	0	401	457	7	16808	OS01G0194300,OS03G0198600,OS06G0217300,OS06G0592500,OS07G0112800,OS07G0685700,OS12G0170400
GO:BP	regulation of macromolecule biosynthetic process	GO:0010556	1	0	2109	457	50	16808	OS01G0108400,OS01G0134700,OS01G0194300,OS01G0246700,OS01G0498200,OS01G0575200,OS01G0583200,OS01G0816100,OS01G0908200,OS01G0946200,OS02G0654700,OS02G0723400,OS03G0182800,OS03G0198600,OS03G0321700,OS03G0741100,OS03G0785200,OS03G0825500,OS04G0489600,OS04G0665600,OS05G0322900,OS05G0343400,OS05G0417200,OS05G0537100,OS05G0549800,OS05G0571200,OS06G0217300,OS06G0592500,OS06G0639600,OS06G0649000,OS07G0112…
GO:BP	proteasomal protein catabolic process	GO:0010498	1	0	329	457	2	16808	OS03G0678400,OS05G0507300
GO:BP	regulation of gene expression	GO:0010468	1	0	2421	457	55	16808	OS01G0108400,OS01G0134700,OS01G0194300,OS01G0246700,OS01G0498200,OS01G0575200,OS01G0583200,OS01G0816100,OS01G0908200,OS01G0946200,OS02G0135200,OS02G0654700,OS02G0723400,OS03G0182800,OS03G0198600,OS03G0285800,OS03G0321700,OS03G0609500,OS03G0741100,OS03G0785200,OS03G0825500,OS04G0489600,OS04G0665600,OS05G0322900,OS05G0343400,OS05G0417200,OS05G0537100,OS05G0549800,OS05G0571200,OS06G0217300,OS06G0592…
GO:BP	gene expression	GO:0010467	1	0	3821	457	100	16808	OS02G0736600,OS01G0108400,OS01G0134700,OS01G0194300,OS01G0232300,OS01G0246700,OS01G0498200,OS01G0575200,OS01G0583200,OS01G0640800,OS01G0679000,OS01G0816100,OS01G0908200,OS01G0946200,OS01G0966300,OS02G0122100,OS02G0135200,OS02G0266500,OS02G0456500,OS02G0654700,OS02G0702000,OS02G0723400,OS02G0730800,OS02G0771500,OS02G0804300,OS03G0182800,OS03G0198600,OS03G0201700,OS03G0209600,OS03G0285800,OS03G0321…
GO:BP	negative regulation of peptidase activity	GO:0010466	1	0	62	457	2	16808	OS01G0124200,OS01G0803200
GO:BP	regulation of hydrogen peroxide metabolic process	GO:0010310	1	0	5	457	1	16808	OS11G0195500
GO:BP	lateral root formation	GO:0010311	1	0	14	457	1	16808	OS12G0588900
GO:BP	anatomical structure morphogenesis	GO:0009653	1	0	336	457	8	16808	OS01G0823100,OS02G0804300,OS03G0790600,OS07G0412400,OS09G0279600,OS10G0555600,OS11G0195500,OS12G0588900
GO:BP	seed oilbody biogenesis	GO:0010344	1	0	3	457	1	16808	OS06G0473800
GO:BP	response to salt stress	GO:0009651	1	0	157	457	5	16808	OS03G0285800,OS03G0737000,OS03G0785200,OS07G0685700,OS09G0454600
GO:BP	suberin biosynthetic process	GO:0010345	1	0	13	457	1	16808	OS04G0354600
GO:BP	somatic embryogenesis	GO:0010262	1	0	1	457	1	16808	OS04G0457800
GO:BP	response to trehalose	GO:0010353	1	0	2	457	1	16808	OS11G0195500
GO:BP	hemicellulose metabolic process	GO:0010410	1	0	124	457	3	16808	OS02G0556000,OS03G0672900,OS11G0700900
GO:BP	seed maturation	GO:0010431	1	0	19	457	1	16808	OS12G0478200
GO:BP	response to acidic pH	GO:0010447	1	0	6	457	1	16808	OS12G0170400
GO:BP	root meristem growth	GO:0010449	1	0	10	457	1	16808	OS03G0790600
GO:BP	inflorescence meristem growth	GO:0010450	1	0	1	457	1	16808	OS03G0790600
GO:BP	floral meristem growth	GO:0010451	1	0	2	457	1	16808	OS03G0790600
GO:BP	cell wall polysaccharide metabolic process	GO:0010383	1	0	147	457	4	16808	OS02G0556000,OS03G0672900,OS10G0497700,OS11G0700900
GO:BP	negative regulation of cell communication	GO:0010648	1	0	49	457	3	16808	OS05G0322900,OS07G0569100,OS11G0195500
GO:BP	meristem maintenance	GO:0010073	1	0	56	457	2	16808	OS02G0804300,OS03G0790600
GO:BP	response to aluminum ion	GO:0010044	1	0	14	457	1	16808	OS12G0170400
GO:BP	flavonoid metabolic process	GO:0009812	1	0	47	457	1	16808	OS06G0639600
GO:BP	lignin biosynthetic process	GO:0009809	1	0	29	457	1	16808	OS09G0400000
GO:BP	lignin metabolic process	GO:0009808	1	0	58	457	1	16808	OS09G0400000
GO:BP	embryo development ending in seed dormancy	GO:0009793	1	0	95	457	5	16808	OS03G0790600,OS04G0457800,OS04G0592700,OS05G0295100,OS12G0478200
GO:BP	post-embryonic development	GO:0009791	1	0	525	457	19	16808	OS02G0274100,OS02G0804300,OS03G0209600,OS03G0268600,OS03G0285800,OS03G0790600,OS04G0282400,OS04G0457800,OS04G0592700,OS05G0241100,OS05G0295100,OS05G0324700,OS05G0583200,OS06G0288100,OS06G0473800,OS09G0378300,OS12G0294100,OS12G0478200,OS12G0588900
GO:BP	embryo development	GO:0009790	1	0	99	457	5	16808	OS03G0790600,OS04G0457800,OS04G0592700,OS05G0295100,OS12G0478200
GO:BP	negative regulation of abscisic acid-activated signaling pathway	GO:0009788	1	0	14	457	1	16808	OS05G0322900
GO:BP	regulation of abscisic acid-activated signaling pathway	GO:0009787	1	0	25	457	1	16808	OS05G0322900
GO:BP	photosynthetic electron transport in photosystem I	GO:0009773	1	0	17	457	1	16808	OS07G0567400
GO:BP	photosynthesis, light harvesting in photosystem II	GO:0009769	1	0	1	457	1	16808	OS07G0562700
GO:BP	cytokinin biosynthetic process	GO:0009691	1	0	22	457	1	16808	OS03G0109300
GO:BP	photosynthetic electron transport chain	GO:0009767	1	0	44	457	1	16808	OS07G0567400
GO:BP	jasmonic acid metabolic process	GO:0009694	1	0	36	457	2	16808	OS02G0274100,OS07G0603600
GO:BP	hormone-mediated signaling pathway	GO:0009755	1	0	496	457	18	16808	OS01G0194300,OS02G0126400,OS02G0215700,OS02G0654700,OS02G0723400,OS02G0820900,OS03G0182800,OS03G0268600,OS03G0667100,OS04G0457800,OS05G0322900,OS05G0473000,OS06G0639600,OS07G0569100,OS07G0685700,OS08G0508700,OS11G0195500,OS11G0625900
GO:BP	response to jasmonic acid	GO:0009753	1	0	77	457	3	16808	OS01G0194300,OS03G0667100,OS11G0195500
GO:BP	response to sucrose	GO:0009744	1	0	27	457	1	16808	OS06G0639600
GO:BP	response to carbohydrate	GO:0009743	1	0	49	457	2	16808	OS06G0639600,OS11G0195500
GO:BP	phenylpropanoid biosynthetic process	GO:0009699	1	0	96	457	3	16808	OS04G0354600,OS09G0400000,OS11G0214400
GO:BP	indole phytoalexin biosynthetic process	GO:0009700	1	0	4	457	2	16808	OS03G0285800,OS11G0195500
GO:BP	response to endogenous stimulus	GO:0009719	1	0	738	457	25	16808	OS01G0194300,OS01G0764800,OS02G0126400,OS02G0215700,OS02G0654700,OS02G0723400,OS02G0820900,OS03G0182800,OS03G0268600,OS03G0299900,OS03G0667100,OS04G0457800,OS05G0322900,OS05G0473000,OS06G0592500,OS06G0639600,OS07G0562700,OS07G0569100,OS07G0685700,OS08G0508700,OS09G0279600,OS11G0195500,OS11G0625900,OS12G0178700,OS12G0478200
GO:BP	response to ethylene	GO:0009723	1	0	94	457	6	16808	OS02G0654700,OS02G0820900,OS03G0182800,OS07G0685700,OS08G0508700,OS11G0195500
GO:BP	response to hormone	GO:0009725	1	0	728	457	25	16808	OS01G0194300,OS01G0764800,OS02G0126400,OS02G0215700,OS02G0654700,OS02G0723400,OS02G0820900,OS03G0182800,OS03G0268600,OS03G0299900,OS03G0667100,OS04G0457800,OS05G0322900,OS05G0473000,OS06G0592500,OS06G0639600,OS07G0562700,OS07G0569100,OS07G0685700,OS08G0508700,OS09G0279600,OS11G0195500,OS11G0625900,OS12G0178700,OS12G0478200
GO:BP	response to auxin	GO:0009733	1	0	210	457	3	16808	OS01G0764800,OS02G0723400,OS06G0639600
GO:BP	unidimensional cell growth	GO:0009826	1	0	48	457	1	16808	OS07G0412400
GO:BP	auxin-activated signaling pathway	GO:0009734	1	0	123	457	2	16808	OS02G0723400,OS06G0639600
GO:BP	response to abscisic acid	GO:0009737	1	0	216	457	9	16808	OS02G0126400,OS03G0268600,OS05G0322900,OS05G0473000,OS06G0592500,OS06G0639600,OS07G0562700,OS07G0569100,OS12G0478200
GO:BP	abscisic acid-activated signaling pathway	GO:0009738	1	0	131	457	5	16808	OS02G0126400,OS03G0268600,OS05G0322900,OS05G0473000,OS07G0569100
GO:BP	response to gibberellin	GO:0009739	1	0	41	457	1	16808	OS12G0178700
GO:BP	jasmonic acid biosynthetic process	GO:0009695	1	0	15	457	1	16808	OS02G0274100
GO:BP	response to brassinosteroid	GO:0009741	1	0	54	457	3	16808	OS04G0457800,OS07G0569100,OS09G0279600
GO:BP	brassinosteroid mediated signaling pathway	GO:0009742	1	0	47	457	2	16808	OS04G0457800,OS07G0569100
GO:BP	response to cytokinin	GO:0009735	1	0	84	457	1	16808	OS03G0299900
GO:BP	xylem and phloem pattern formation	GO:0010051	1	0	14	457	1	16808	OS03G0790600
GO:BP	cytokinin metabolic process	GO:0009690	1	0	33	457	1	16808	OS03G0109300
GO:BP	abscission	GO:0009838	1	0	10	457	3	16808	OS05G0324700,OS06G0288100,OS11G0195500
GO:BP	response to metal ion	GO:0010038	1	0	91	457	1	16808	OS12G0170400
GO:BP	response to inorganic substance	GO:0010035	1	0	291	457	10	16808	OS01G0908200,OS01G0960200,OS02G0716800,OS02G0823100,OS03G0285800,OS03G0741100,OS05G0322900,OS06G0592500,OS07G0150700,OS12G0170400
GO:BP	response to organic substance	GO:0010033	1	0	904	457	35	16808	OS01G0134700,OS01G0194300,OS01G0764800,OS01G0908200,OS02G0126400,OS02G0215700,OS02G0654700,OS02G0723400,OS02G0820900,OS03G0182800,OS03G0268600,OS03G0285800,OS03G0299900,OS03G0667100,OS03G0678400,OS03G0821100,OS04G0457800,OS05G0303000,OS05G0322900,OS05G0460000,OS05G0473000,OS05G0507300,OS06G0592500,OS06G0639600,OS07G0562700,OS07G0569100,OS07G0685700,OS08G0508700,OS09G0279600,OS09G0417800,OS11G0195…
GO:BP	regulation of seed germination	GO:0010029	1	0	17	457	2	16808	OS12G0294100,OS12G0478200
GO:BP	trichome differentiation	GO:0010026	1	0	26	457	1	16808	OS09G0279600
GO:BP	phytochromobilin biosynthetic process	GO:0010024	1	0	2	457	1	16808	OS03G0395000
GO:BP	chloroplast fission	GO:0010020	1	0	19	457	1	16808	OS12G0178700
GO:BP	root morphogenesis	GO:0010015	1	0	60	457	3	16808	OS02G0804300,OS03G0790600,OS12G0588900
GO:BP	response to extracellular stimulus	GO:0009991	1	0	102	457	3	16808	OS01G0831300,OS06G0639600,OS07G0150700
GO:BP	plant-type cell wall organization	GO:0009664	1	0	62	457	2	16808	OS01G0823100,OS10G0497700
GO:BP	cellular process	GO:0009987	1	0	13836	457	387	16808	OS02G0736600,OS01G0108400,OS01G0134700,OS01G0152000,OS01G0194300,OS01G0217500,OS01G0232300,OS01G0246700,OS01G0247700,OS01G0276500,OS01G0279100,OS01G0337500,OS01G0357100,OS01G0369700,OS01G0498200,OS01G0575200,OS01G0579600,OS01G0583200,OS01G0640800,OS01G0666000,OS01G0674800,OS01G0679000,OS01G0690800,OS01G0757900,OS01G0816100,OS01G0823100,OS01G0831300,OS01G0848200,OS01G0879500,OS01G0892500,OS01G0902…
GO:BP	induced systemic resistance	GO:0009682	1	0	12	457	1	16808	OS01G0194300
GO:BP	negative regulation of signal transduction	GO:0009968	1	0	49	457	3	16808	OS05G0322900,OS07G0569100,OS11G0195500
GO:BP	positive regulation of signal transduction	GO:0009967	1	0	27	457	2	16808	OS05G0322900,OS11G0195500
GO:BP	regulation of signal transduction	GO:0009966	1	0	159	457	9	16808	OS01G0194300,OS02G0820900,OS03G0667100,OS05G0322900,OS06G0639600,OS07G0569100,OS07G0685700,OS08G0169700,OS11G0195500
GO:BP	regulation of flower development	GO:0009909	1	0	58	457	1	16808	OS04G0282400
GO:BP	flower development	GO:0009908	1	0	201	457	7	16808	OS02G0274100,OS03G0209600,OS03G0285800,OS03G0790600,OS04G0282400,OS05G0324700,OS06G0288100
GO:BP	seed germination	GO:0009845	1	0	40	457	3	16808	OS03G0268600,OS12G0294100,OS12G0478200
GO:BP	pollination	GO:0009856	1	0	49	457	1	16808	OS03G0285800
GO:BP	abscisic acid metabolic process	GO:0009687	1	0	16	457	1	16808	OS02G0703600
GO:BP	jasmonic acid mediated signaling pathway	GO:0009867	1	0	61	457	3	16808	OS01G0194300,OS03G0667100,OS11G0195500
GO:BP	ethylene-activated signaling pathway	GO:0009873	1	0	70	457	6	16808	OS02G0654700,OS02G0820900,OS03G0182800,OS07G0685700,OS08G0508700,OS11G0195500
GO:BP	embryonic pattern specification	GO:0009880	1	0	6	457	1	16808	OS04G0592700
GO:BP	plant-type cell wall biogenesis	GO:0009832	1	0	108	457	1	16808	OS10G0497700
GO:BP	tissue development	GO:0009888	1	0	194	457	3	16808	OS02G0804300,OS03G0790600,OS09G0279600
GO:BP	negative regulation of biosynthetic process	GO:0009890	1	0	245	457	1	16808	OS01G0583200
GO:BP	positive regulation of biosynthetic process	GO:0009891	1	0	412	457	8	16808	OS01G0194300,OS03G0198600,OS06G0217300,OS06G0592500,OS07G0112800,OS07G0685700,OS11G0195500,OS12G0170400
GO:BP	negative regulation of metabolic process	GO:0009892	1	0	558	457	5	16808	OS01G0124200,OS01G0583200,OS01G0803200,OS06G0639600,OS07G0471300
GO:BP	positive regulation of metabolic process	GO:0009893	1	0	643	457	11	16808	OS01G0194300,OS03G0198600,OS06G0147800,OS06G0217300,OS06G0592500,OS07G0112800,OS07G0515700,OS07G0685700,OS09G0307300,OS11G0195500,OS12G0170400
GO:BP	regulation of catabolic process	GO:0009894	1	0	159	457	1	16808	OS07G0515700
GO:BP	positive regulation of catabolic process	GO:0009896	1	0	128	457	1	16808	OS07G0515700
GO:BP	regulation of biosynthetic process	GO:0009889	1	0	2144	457	51	16808	OS01G0108400,OS01G0134700,OS01G0194300,OS01G0246700,OS01G0498200,OS01G0575200,OS01G0583200,OS01G0816100,OS01G0908200,OS01G0946200,OS02G0654700,OS02G0723400,OS03G0182800,OS03G0198600,OS03G0321700,OS03G0741100,OS03G0785200,OS03G0825500,OS04G0489600,OS04G0665600,OS05G0322900,OS05G0343400,OS05G0417200,OS05G0537100,OS05G0549800,OS05G0571200,OS06G0217300,OS06G0592500,OS06G0639600,OS06G0649000,OS07G0112…
GO:BP	regulation of hormone levels	GO:0010817	1	0	147	457	2	16808	OS03G0109300,OS11G0184100
GO:BP	lipid localization	GO:0010876	1	0	148	457	1	16808	OS06G0473800
GO:BP	regulation of phosphatase activity	GO:0010921	1	0	37	457	1	16808	OS05G0473000
GO:BP	tryptophan catabolic process to kynurenine	GO:0019441	1	0	5	457	1	16808	OS06G0638700
GO:BP	aromatic compound catabolic process	GO:0019439	1	0	277	457	3	16808	OS03G0395000,OS06G0103300,OS06G0638700
GO:BP	aromatic compound biosynthetic process	GO:0019438	1	0	2586	457	77	16808	OS01G0108400,OS01G0134700,OS01G0194300,OS01G0246700,OS01G0279100,OS01G0498200,OS01G0575200,OS01G0583200,OS01G0679000,OS01G0816100,OS01G0908200,OS01G0946200,OS02G0654700,OS02G0723400,OS02G0744900,OS03G0182800,OS03G0198600,OS03G0285800,OS03G0321700,OS03G0323200,OS03G0337600,OS03G0395000,OS03G0563300,OS03G0741100,OS03G0785200,OS03G0825500,OS03G0826500,OS04G0196200,OS04G0354600,OS04G0489600,OS04G0665…
GO:BP	alditol biosynthetic process	GO:0019401	1	0	2	457	1	16808	OS01G0757900
GO:BP	alditol metabolic process	GO:0019400	1	0	24	457	1	16808	OS01G0757900
GO:BP	fatty acid oxidation	GO:0019395	1	0	37	457	1	16808	OS02G0274100
GO:BP	cysteine biosynthetic process	GO:0019344	1	0	25	457	1	16808	OS12G0625000
GO:BP	phenol-containing compound catabolic process	GO:0019336	1	0	2	457	1	16808	OS06G0103300
GO:BP	pentose metabolic process	GO:0019321	1	0	21	457	1	16808	OS07G0674100
GO:BP	hexose biosynthetic process	GO:0019319	1	0	26	457	1	16808	OS05G0438600
GO:BP	hexose metabolic process	GO:0019318	1	0	128	457	2	16808	OS05G0438600,OS09G0475500
GO:BP	regulation of metabolic process	GO:0019222	1	0	2919	457	66	16808	OS01G0108400,OS01G0124200,OS01G0134700,OS01G0194300,OS01G0246700,OS01G0279100,OS01G0498200,OS01G0575200,OS01G0583200,OS01G0803200,OS01G0816100,OS01G0908200,OS01G0946200,OS02G0135200,OS02G0654700,OS02G0723400,OS03G0182800,OS03G0198600,OS03G0285800,OS03G0321700,OS03G0609500,OS03G0741100,OS03G0785200,OS03G0825500,OS04G0489600,OS04G0665600,OS05G0312000,OS05G0322900,OS05G0343400,OS05G0417200,OS05G0473…
GO:BP	regulation of phosphate metabolic process	GO:0019220	1	0	190	457	4	16808	OS05G0473000,OS06G0147800,OS09G0307300,OS09G0382300
GO:BP	regulation of nucleobase-containing compound metabolic process	GO:0019219	1	0	2113	457	50	16808	OS01G0108400,OS01G0134700,OS01G0194300,OS01G0246700,OS01G0498200,OS01G0575200,OS01G0583200,OS01G0816100,OS01G0908200,OS01G0946200,OS02G0654700,OS02G0723400,OS03G0182800,OS03G0198600,OS03G0321700,OS03G0741100,OS03G0785200,OS03G0825500,OS04G0489600,OS04G0665600,OS05G0322900,OS05G0343400,OS05G0417200,OS05G0537100,OS05G0549800,OS05G0571200,OS06G0217300,OS06G0592500,OS06G0639600,OS06G0649000,OS07G0235…
GO:BP	cold acclimation	GO:0009631	1	0	17	457	2	16808	OS06G0498400,OS08G0169700
GO:BP	protein palmitoylation	GO:0018345	1	0	31	457	1	16808	OS11G0133800
GO:BP	response to herbicide	GO:0009635	1	0	5	457	1	16808	OS07G0562700
GO:BP	peptidyl-histidine phosphorylation	GO:0018106	1	0	9	457	1	16808	OS02G0820900
GO:BP	peptidyl-tyrosine phosphorylation	GO:0018108	1	0	81	457	5	16808	OS03G0773300,OS04G0503600,OS06G0283300,OS06G0288100,OS11G0168600
GO:BP	heterocycle biosynthetic process	GO:0018130	1	0	2492	457	76	16808	OS01G0108400,OS01G0134700,OS01G0194300,OS01G0246700,OS01G0279100,OS01G0498200,OS01G0575200,OS01G0583200,OS01G0679000,OS01G0816100,OS01G0848200,OS01G0908200,OS01G0946200,OS02G0654700,OS02G0723400,OS02G0744900,OS03G0182800,OS03G0198600,OS03G0285800,OS03G0321700,OS03G0323200,OS03G0337600,OS03G0395000,OS03G0563100,OS03G0563300,OS03G0741100,OS03G0785200,OS03G0825500,OS03G0826500,OS04G0489600,OS04G0614…
GO:BP	protein oxidation	GO:0018158	1	0	12	457	1	16808	OS12G0623600
GO:BP	peptidyl-cysteine oxidation	GO:0018171	1	0	12	457	1	16808	OS12G0623600
GO:BP	peptidyl-amino acid modification	GO:0018193	1	0	452	457	12	16808	OS01G0879500,OS02G0126400,OS02G0491400,OS02G0820900,OS03G0773300,OS04G0503600,OS05G0497675,OS06G0283300,OS06G0288100,OS11G0133800,OS11G0168600,OS12G0623600
GO:BP	response to abiotic stimulus	GO:0009628	1	0	798	457	36	16808	OS01G0134700,OS01G0194300,OS01G0764800,OS02G0197600,OS02G0823100,OS03G0131900,OS03G0285800,OS03G0437600,OS03G0592500,OS03G0737000,OS03G0741100,OS03G0785200,OS03G0790600,OS03G0821100,OS04G0457000,OS05G0303000,OS05G0322900,OS05G0460000,OS06G0320500,OS06G0473800,OS06G0498400,OS06G0592500,OS06G0638900,OS07G0150700,OS07G0562700,OS07G0685700,OS08G0169700,OS08G0435900,OS09G0346500,OS09G0454600,OS09G0482…
GO:BP	peptidyl-cysteine modification	GO:0018198	1	0	42	457	2	16808	OS11G0133800,OS12G0623600
GO:BP	peptidyl-lysine modification	GO:0018205	1	0	152	457	2	16808	OS01G0879500,OS05G0497675
GO:BP	peptidyl-proline modification	GO:0018208	1	0	56	457	1	16808	OS02G0491400
GO:BP	peptidyl-serine modification	GO:0018209	1	0	81	457	1	16808	OS02G0126400
GO:BP	peptidyl-tyrosine modification	GO:0018212	1	0	81	457	5	16808	OS03G0773300,OS04G0503600,OS06G0283300,OS06G0288100,OS11G0168600
GO:BP	peptidyl-L-cysteine S-palmitoylation	GO:0018230	1	0	29	457	1	16808	OS11G0133800
GO:BP	peptidyl-S-diacylglycerol-L-cysteine biosynthetic process from peptidyl-cysteine	GO:0018231	1	0	29	457	1	16808	OS11G0133800
GO:BP	peptidyl-histidine modification	GO:0018202	1	0	18	457	1	16808	OS02G0820900
GO:BP	peptidyl-serine phosphorylation	GO:0018105	1	0	80	457	1	16808	OS02G0126400
GO:BP	response to insect	GO:0009625	1	0	4	457	2	16808	OS01G0194300,OS11G0195500
GO:BP	organophosphate metabolic process	GO:0019637	1	0	626	457	15	16808	OS01G0217500,OS01G0666000,OS01G0971600,OS04G0354600,OS04G0671100,OS05G0161500,OS05G0367400,OS05G0408900,OS05G0438600,OS05G0573300,OS06G0207000,OS07G0191000,OS07G0412400,OS08G0326600,OS11G0309000
GO:BP	negative regulation of signaling	GO:0023057	1	0	49	457	3	16808	OS05G0322900,OS07G0569100,OS11G0195500
GO:BP	positive regulation of signaling	GO:0023056	1	0	28	457	2	16808	OS05G0322900,OS11G0195500
GO:BP	signaling	GO:0023052	1	0	1254	457	49	16808	OS01G0194300,OS01G0579600,OS02G0111600,OS02G0126400,OS02G0135200,OS02G0215700,OS02G0632800,OS02G0654700,OS02G0723400,OS02G0807800,OS02G0820900,OS03G0182800,OS03G0225700,OS03G0268600,OS03G0285800,OS03G0289300,OS03G0299900,OS03G0667100,OS03G0743500,OS04G0109100,OS04G0365100,OS04G0370900,OS04G0457800,OS04G0531500,OS05G0318100,OS05G0322900,OS05G0473000,OS05G0491000,OS06G0147800,OS06G0639600,OS06G0689…
GO:BP	regulation of signaling	GO:0023051	1	0	160	457	9	16808	OS01G0194300,OS02G0820900,OS03G0667100,OS05G0322900,OS06G0639600,OS07G0569100,OS07G0685700,OS08G0169700,OS11G0195500
GO:BP	electron transport chain	GO:0022900	1	0	194	457	3	16808	OS04G0309100,OS07G0567400,OS08G0482600
GO:BP	root system development	GO:0022622	1	0	165	457	3	16808	OS02G0804300,OS03G0790600,OS12G0588900
GO:BP	ribonucleoprotein complex assembly	GO:0022618	1	0	174	457	3	16808	OS07G0222300,OS07G0633200,OS10G0456950
GO:BP	ribonucleoprotein complex biogenesis	GO:0022613	1	0	472	457	18	16808	OS02G0736600,OS01G0583200,OS01G0640800,OS02G0804300,OS03G0125300,OS03G0650700,OS04G0295100,OS04G0592700,OS04G0625300,OS04G0625350,OS05G0295100,OS05G0567400,OS07G0110200,OS07G0222300,OS07G0633200,OS08G0155000,OS10G0456950,OS12G0611200
GO:BP	dormancy process	GO:0022611	1	0	11	457	1	16808	OS12G0478200
GO:BP	reproductive process	GO:0022414	1	0	593	457	14	16808	OS02G0274100,OS03G0209600,OS03G0285800,OS03G0790600,OS04G0282400,OS04G0457800,OS04G0592700,OS05G0241100,OS05G0295100,OS05G0324700,OS06G0288100,OS06G0473800,OS09G0378300,OS12G0478200
GO:BP	cellular component disassembly	GO:0022411	1	0	96	457	2	16808	OS02G0456500,OS07G0112800
GO:BP	membrane docking	GO:0022406	1	0	60	457	1	16808	OS06G0168500
GO:BP	cell cycle process	GO:0022402	1	0	374	457	5	16808	OS05G0491000,OS09G0279600,OS09G0307300,OS09G0382300,OS11G0520500
GO:BP	developmental maturation	GO:0021700	1	0	44	457	1	16808	OS12G0478200
GO:BP	sexual reproduction	GO:0019953	1	0	61	457	1	16808	OS10G0555600
GO:BP	modification-dependent protein catabolic process	GO:0019941	1	0	544	457	5	16808	OS03G0678400,OS04G0611400,OS05G0475300,OS05G0507300,OS07G0680000
GO:BP	second-messenger-mediated signaling	GO:0019932	1	0	55	457	3	16808	OS01G0579600,OS03G0743500,OS05G0491000
GO:BP	ribose phosphate metabolic process	GO:0019693	1	0	248	457	5	16808	OS04G0354600,OS05G0161500,OS05G0573300,OS06G0207000,OS08G0326600
GO:BP	calcium-mediated signaling	GO:0019722	1	0	51	457	3	16808	OS01G0579600,OS03G0743500,OS05G0491000
GO:BP	cellular homeostasis	GO:0019725	1	0	259	457	2	16808	OS01G0247700,OS03G0737000
GO:BP	nitrogen utilization	GO:0019740	1	0	11	457	1	16808	OS01G0831300
GO:BP	secondary metabolic process	GO:0019748	1	0	256	457	11	16808	OS02G0503900,OS03G0285800,OS03G0305100,OS04G0321700,OS04G0354600,OS05G0312000,OS08G0130400,OS09G0400000,OS11G0195500,OS11G0214400,OS11G0246200
GO:BP	polyol metabolic process	GO:0019751	1	0	85	457	3	16808	OS01G0757900,OS07G0191000,OS11G0516000
GO:BP	cellular lipid catabolic process	GO:0044242	1	0	98	457	2	16808	OS02G0274100,OS02G0578800
GO:BP	glycosinolate metabolic process	GO:0019757	1	0	14	457	1	16808	OS02G0503900
GO:BP	stem cell population maintenance	GO:0019827	1	0	22	457	1	16808	OS02G0804300
GO:BP	L-ascorbic acid metabolic process	GO:0019852	1	0	17	457	1	16808	OS03G0563100
GO:BP	L-ascorbic acid biosynthetic process	GO:0019853	1	0	13	457	1	16808	OS03G0563100
GO:BP	pyrimidine nucleobase biosynthetic process	GO:0019856	1	0	18	457	1	16808	OS05G0573300
GO:BP	diaminopimelate biosynthetic process	GO:0019877	1	0	5	457	1	16808	OS02G0436400
GO:BP	lipid storage	GO:0019915	1	0	11	457	1	16808	OS06G0473800
GO:BP	glucosinolate metabolic process	GO:0019760	1	0	14	457	1	16808	OS02G0503900
GO:BP	peptidyl-lysine monomethylation	GO:0018026	1	0	12	457	1	16808	OS01G0879500
GO:BP	peptidyl-lysine trimethylation	GO:0018023	1	0	6	457	1	16808	OS05G0497675
GO:BP	peptidyl-lysine methylation	GO:0018022	1	0	64	457	2	16808	OS01G0879500,OS05G0497675
GO:BP	lipid catabolic process	GO:0016042	1	0	142	457	3	16808	OS02G0274100,OS02G0578800,OS03G0289300
GO:BP	chlorophyll metabolic process	GO:0015994	1	0	50	457	6	16808	OS01G0279100,OS02G0744900,OS03G0323200,OS03G0337600,OS03G0563300,OS05G0408900
GO:BP	energy derivation by oxidation of organic compounds	GO:0015980	1	0	152	457	1	16808	OS04G0486950
GO:BP	carbon utilization	GO:0015976	1	0	4	457	1	16808	OS06G0639600
GO:BP	guanosine tetraphosphate metabolic process	GO:0015969	1	0	7	457	1	16808	OS05G0161500
GO:BP	coenzyme A biosynthetic process	GO:0015937	1	0	10	457	1	16808	OS06G0207000
GO:BP	coenzyme A metabolic process	GO:0015936	1	0	16	457	1	16808	OS06G0207000
GO:BP	nucleobase-containing compound transport	GO:0015931	1	0	151	457	2	16808	OS02G0614100,OS08G0107400
GO:BP	organic acid transport	GO:0015849	1	0	137	457	3	16808	OS02G0102200,OS05G0111200,OS11G0195600
GO:BP	peptide transport	GO:0015833	1	0	48	457	4	16808	OS02G0695800,OS02G0695900,OS04G0524500,OS06G0125500
GO:BP	S-adenosyl-L-methionine transport	GO:0015805	1	0	8	457	2	16808	OS03G0213800,OS05G0361900
GO:BP	response to light intensity	GO:0009642	1	0	53	457	3	16808	OS03G0131900,OS06G0320500,OS07G0562700
GO:BP	UDP-N-acetylgalactosamine transmembrane transport	GO:0015789	1	0	1	457	1	16808	OS02G0614100
GO:BP	UDP-glucuronic acid transmembrane transport	GO:0015787	1	0	1	457	1	16808	OS02G0614100
GO:BP	GDP-fucose transmembrane transport	GO:0015783	1	0	5	457	1	16808	OS08G0107400
GO:BP	nucleotide-sugar transmembrane transport	GO:0015780	1	0	34	457	2	16808	OS02G0614100,OS08G0107400
GO:BP	arabinose transmembrane transport	GO:0015751	1	0	1	457	1	16808	OS09G0416200
GO:BP	regulation of auxin mediated signaling pathway	GO:0010928	1	0	24	457	1	16808	OS06G0639600
GO:BP	regulation of cell death	GO:0010941	1	0	30	457	2	16808	OS06G0288100,OS11G0195500
GO:BP	positive regulation of cell death	GO:0010942	1	0	6	457	2	16808	OS06G0288100,OS11G0195500
GO:BP	response to low light intensity stimulus	GO:0009645	1	0	4	457	1	16808	OS06G0320500
GO:BP	response to high light intensity	GO:0009644	1	0	23	457	3	16808	OS03G0131900,OS06G0320500,OS07G0562700
GO:BP	negative regulation of endopeptidase activity	GO:0010951	1	0	62	457	2	16808	OS01G0124200,OS01G0803200
GO:BP	cellular component organization	GO:0016043	1	0	2232	457	35	16808	OS01G0279100,OS01G0823100,OS01G0892500,OS01G0966300,OS02G0456500,OS02G0702000,OS03G0131900,OS03G0415500,OS03G0650700,OS03G0785200,OS03G0856200,OS04G0482700,OS04G0509200,OS05G0417200,OS05G0491000,OS06G0114000,OS06G0127000,OS06G0168500,OS06G0281400,OS07G0112800,OS07G0222300,OS07G0633200,OS08G0515800,OS08G0518200,OS09G0279600,OS09G0307300,OS09G0382300,OS10G0370500,OS10G0445600,OS10G0456950,OS10G0462…
GO:BP	response to purine-containing compound	GO:0014074	1	0	1	457	1	16808	OS01G0194300
GO:BP	magnesium ion transport	GO:0015693	1	0	24	457	2	16808	OS03G0776400,OS11G0197400
GO:BP	organic cation transport	GO:0015695	1	0	9	457	2	16808	OS03G0213800,OS05G0361900
GO:BP	inorganic anion transport	GO:0015698	1	0	95	457	4	16808	OS01G0247700,OS03G0150600,OS09G0454600,OS10G0444700
GO:BP	organic anion transport	GO:0015711	1	0	101	457	1	16808	OS02G0614100
GO:BP	monosaccharide transmembrane transport	GO:0015749	1	0	29	457	2	16808	OS07G0106200,OS09G0416200
GO:BP	pentose transmembrane transport	GO:0015750	1	0	1	457	1	16808	OS09G0416200
GO:BP	protein transport	GO:0015031	1	0	722	457	19	16808	OS01G0966300,OS02G0695800,OS02G0695900,OS03G0131900,OS03G0240500,OS03G0257600,OS03G0415500,OS03G0856200,OS04G0611400,OS05G0111200,OS05G0475300,OS06G0125500,OS06G0168500,OS07G0680000,OS08G0232700,OS10G0462900,OS10G0492000,OS10G0492101,OS11G0133800
GO:BP	cell growth	GO:0016049	1	0	79	457	1	16808	OS07G0412400
GO:BP	vesicle organization	GO:0016050	1	0	112	457	2	16808	OS06G0168500,OS12G0639800
GO:BP	carbohydrate biosynthetic process	GO:0016051	1	0	299	457	5	16808	OS01G0757900,OS02G0556000,OS03G0563100,OS05G0438600,OS10G0497700
GO:BP	endosomal transport	GO:0016197	1	0	79	457	1	16808	OS05G0475300
GO:BP	response to red or far red light	GO:0009639	1	0	72	457	2	16808	OS03G0790600,OS06G0320500
GO:BP	dephosphorylation	GO:0016311	1	0	216	457	3	16808	OS05G0473000,OS07G0191000,OS11G0309000
GO:BP	cell migration	GO:0016477	1	0	14	457	1	16808	OS10G0370500
GO:BP	protein processing	GO:0016485	1	0	58	457	2	16808	OS01G0966300,OS04G0482700
GO:BP	base conversion or substitution editing	GO:0016553	1	0	17	457	2	16808	OS02G0730800,OS03G0321900
GO:BP	vesicle-mediated transport	GO:0016192	1	0	507	457	7	16808	OS03G0856200,OS04G0611400,OS05G0475300,OS06G0168500,OS07G0680000,OS08G0232700,OS12G0639800
GO:BP	cytidine to uridine editing	GO:0016554	1	0	13	457	1	16808	OS02G0730800
GO:BP	mRNA modification	GO:0016556	1	0	38	457	2	16808	OS02G0730800,OS12G0502200
GO:BP	response to toxic substance	GO:0009636	1	0	269	457	9	16808	OS01G0962700,OS02G0240100,OS02G0240300,OS04G0688300,OS04G0688500,OS07G0562700,OS10G0109300,OS10G0345100,OS10G0566800
GO:BP	peroxisome fission	GO:0016559	1	0	10	457	2	16808	OS06G0127000,OS12G0178700
GO:BP	protein ubiquitination	GO:0016567	1	0	717	457	15	16808	OS03G0678400,OS04G0611400,OS05G0397650,OS05G0468900,OS06G0125800,OS06G0140800,OS06G0238200,OS06G0574200,OS07G0515700,OS07G0680000,OS09G0569800,OS10G0445400,OS12G0277000,OS12G0288400,OS12G0600200
GO:BP	cell wall macromolecule catabolic process	GO:0016998	1	0	51	457	4	16808	OS02G0605900,OS03G0672900,OS10G0542900,OS11G0700900
GO:BP	protein import	GO:0017038	1	0	4	457	1	16808	OS03G0131900
GO:BP	response to blue light	GO:0009637	1	0	37	457	1	16808	OS06G0320500
GO:BP	actin filament-based process	GO:0030029	1	0	102	457	1	16808	OS10G0370500
GO:BP	S-glycoside metabolic process	GO:0016143	1	0	14	457	1	16808	OS02G0503900
GO:BP	brassinosteroid metabolic process	GO:0016131	1	0	39	457	1	16808	OS11G0184100
GO:BP	carbohydrate catabolic process	GO:0016052	1	0	319	457	5	16808	OS02G0605900,OS03G0672900,OS06G0498400,OS10G0542900,OS11G0700900
GO:BP	organic acid biosynthetic process	GO:0016053	1	0	443	457	23	16808	OS01G0134700,OS01G0217500,OS01G0276500,OS01G0848200,OS02G0194700,OS02G0274100,OS02G0436400,OS03G0231600,OS03G0299900,OS03G0382100,OS03G0395000,OS03G0563100,OS03G0826500,OS04G0614500,OS05G0574600,OS07G0191000,OS09G0255400,OS11G0195500,OS11G0669100,OS12G0556200,OS12G0556300,OS12G0556500,OS12G0625000
GO:BP	organic acid catabolic process	GO:0016054	1	0	137	457	4	16808	OS02G0274100,OS03G0236200,OS06G0103300,OS06G0638700
GO:BP	RNA metabolic process	GO:0016070	1	0	3347	457	96	16808	OS02G0736600,OS01G0108400,OS01G0134700,OS01G0194300,OS01G0232300,OS01G0246700,OS01G0498200,OS01G0575200,OS01G0583200,OS01G0640800,OS01G0679000,OS01G0816100,OS01G0908200,OS01G0913400,OS01G0946200,OS02G0122100,OS02G0266500,OS02G0654700,OS02G0702000,OS02G0723400,OS02G0730800,OS02G0730900,OS02G0771500,OS02G0804300,OS03G0182800,OS03G0198600,OS03G0201700,OS03G0209600,OS03G0321700,OS03G0321900,OS03G0741…
GO:BP	photomorphogenesis	GO:0009640	1	0	38	457	1	16808	OS03G0790600
GO:BP	mRNA metabolic process	GO:0016071	1	0	527	457	8	16808	OS02G0702000,OS02G0730800,OS02G0771500,OS05G0571100,OS05G0594900,OS07G0633200,OS09G0491756,OS12G0502200
GO:BP	brassinosteroid biosynthetic process	GO:0016132	1	0	34	457	1	16808	OS11G0184100
GO:BP	rRNA metabolic process	GO:0016072	1	0	269	457	14	16808	OS02G0736600,OS01G0583200,OS01G0640800,OS02G0804300,OS04G0295100,OS04G0592700,OS04G0625300,OS04G0625350,OS05G0295100,OS05G0567400,OS05G0569900,OS08G0155000,OS10G0456950,OS12G0611200
GO:BP	diterpenoid biosynthetic process	GO:0016102	1	0	55	457	2	16808	OS02G0570700,OS02G0571300
GO:BP	triterpenoid biosynthetic process	GO:0016104	1	0	12	457	1	16808	OS11G0562100
GO:BP	terpenoid biosynthetic process	GO:0016114	1	0	123	457	4	16808	OS02G0570700,OS02G0571300,OS05G0408900,OS11G0562100
GO:BP	sterol metabolic process	GO:0016125	1	0	82	457	1	16808	OS02G0703600
GO:BP	phytosteroid metabolic process	GO:0016128	1	0	44	457	1	16808	OS11G0184100
GO:BP	phytosteroid biosynthetic process	GO:0016129	1	0	39	457	1	16808	OS11G0184100
GO:BP	diterpenoid metabolic process	GO:0016101	1	0	65	457	2	16808	OS02G0570700,OS02G0571300
GO:BP	protein metabolic process	GO:0019538	1	0	4466	457	121	16808	OS01G0124200,OS01G0152000,OS01G0217500,OS01G0674800,OS01G0690800,OS01G0795400,OS01G0803200,OS01G0879500,OS01G0966300,OS02G0111600,OS02G0126400,OS02G0135200,OS02G0153700,OS02G0215700,OS02G0228300,OS02G0241100,OS02G0314600,OS02G0456500,OS02G0491400,OS02G0720500,OS02G0807800,OS02G0819600,OS02G0820900,OS03G0209600,OS03G0225700,OS03G0285800,OS03G0329700,OS03G0364400,OS03G0650700,OS03G0678400,OS03G0761…
GO:BP	protein targeting to chloroplast	GO:0045036	1	0	25	457	4	16808	OS03G0131900,OS05G0111200,OS10G0492000,OS10G0492101
GO:BP	cellular catabolic process	GO:0044248	1	0	1360	457	23	16808	OS01G0962700,OS02G0240100,OS02G0240300,OS02G0274100,OS02G0578800,OS02G0605900,OS03G0236200,OS03G0395000,OS03G0672900,OS03G0678400,OS04G0611400,OS04G0688300,OS04G0688500,OS05G0475300,OS05G0507300,OS06G0103300,OS06G0498400,OS06G0638700,OS07G0680000,OS10G0109300,OS10G0542900,OS10G0566800,OS11G0700900
GO:BP	inorganic cation import across plasma membrane	GO:0098659	1	0	10	457	1	16808	OS07G0150700
GO:BP	inorganic ion transmembrane transport	GO:0098660	1	0	321	457	10	16808	OS01G0337500,OS01G0831300,OS01G0972200,OS03G0776400,OS05G0164800,OS07G0150700,OS07G0669650,OS07G0669700,OS09G0454600,OS11G0197400
GO:BP	inorganic anion transmembrane transport	GO:0098661	1	0	54	457	1	16808	OS09G0454600
GO:BP	inorganic cation transmembrane transport	GO:0098662	1	0	269	457	9	16808	OS01G0337500,OS01G0831300,OS01G0972200,OS03G0776400,OS05G0164800,OS07G0150700,OS07G0669650,OS07G0669700,OS11G0197400
GO:BP	maintenance of cell number	GO:0098727	1	0	22	457	1	16808	OS02G0804300
GO:BP	import across plasma membrane	GO:0098739	1	0	15	457	1	16808	OS07G0150700
GO:BP	import into cell	GO:0098657	1	0	18	457	1	16808	OS07G0150700
GO:BP	detoxification	GO:0098754	1	0	261	457	8	16808	OS01G0962700,OS02G0240100,OS02G0240300,OS04G0688300,OS04G0688500,OS10G0109300,OS10G0345100,OS10G0566800
GO:BP	ncRNA transcription	GO:0098781	1	0	13	457	2	16808	OS05G0295100,OS05G0569900
GO:BP	cellular oxidant detoxification	GO:0098869	1	0	202	457	7	16808	OS01G0962700,OS02G0240100,OS02G0240300,OS04G0688300,OS04G0688500,OS10G0109300,OS10G0566800
GO:BP	tRNA 5'-end processing	GO:0099116	1	0	10	457	1	16808	OS04G0295100
GO:BP	plant organ development	GO:0099402	1	0	332	457	9	16808	OS02G0804300,OS03G0209600,OS03G0285800,OS03G0790600,OS05G0324700,OS06G0288100,OS06G0639600,OS11G0195500,OS12G0588900
GO:BP	inorganic ion import across plasma membrane	GO:0099587	1	0	11	457	1	16808	OS07G0150700
GO:BP	cellular response to environmental stimulus	GO:0104004	1	0	61	457	1	16808	OS03G0785200
GO:BP	maintenance of seed dormancy by absisic acid	GO:0098755	1	0	1	457	1	16808	OS12G0478200
GO:BP	guanine deglycation	GO:0106044	1	0	4	457	1	16808	OS01G0217500
GO:BP	anion transmembrane transport	GO:0098656	1	0	127	457	2	16808	OS02G0614100,OS09G0454600
GO:BP	defense response to other organism	GO:0098542	1	0	349	457	20	16808	OS01G0134700,OS01G0194300,OS01G0508500,OS02G0503900,OS03G0285800,OS03G0299900,OS03G0667100,OS04G0109100,OS04G0457800,OS04G0531500,OS05G0322900,OS07G0290200,OS07G0541500,OS09G0334800,OS09G0339000,OS09G0417800,OS10G0542900,OS11G0195500,OS11G0592000,OS11G0592100
GO:BP	RNA phosphodiester bond hydrolysis	GO:0090501	1	0	167	457	5	16808	OS01G0232300,OS04G0295100,OS04G0592700,OS11G0592000,OS11G0592100
GO:BP	RNA phosphodiester bond hydrolysis, endonucleolytic	GO:0090502	1	0	88	457	3	16808	OS01G0232300,OS04G0295100,OS04G0592700
GO:BP	plant epidermis development	GO:0090558	1	0	61	457	1	16808	OS09G0279600
GO:BP	reproductive shoot system development	GO:0090567	1	0	208	457	7	16808	OS02G0274100,OS03G0209600,OS03G0285800,OS03G0790600,OS04G0282400,OS05G0324700,OS06G0288100
GO:BP	plant organ senescence	GO:0090693	1	0	27	457	1	16808	OS11G0195500
GO:BP	post-embryonic plant organ development	GO:0090696	1	0	47	457	2	16808	OS02G0804300,OS12G0588900
GO:BP	cation transmembrane transport	GO:0098655	1	0	330	457	11	16808	OS01G0337500,OS01G0831300,OS01G0972200,OS03G0213800,OS03G0776400,OS05G0164800,OS05G0361900,OS07G0150700,OS07G0669650,OS07G0669700,OS11G0197400
GO:BP	post-embryonic plant organ morphogenesis	GO:0090697	1	0	35	457	1	16808	OS12G0588900
GO:BP	cellular response to toxic substance	GO:0097237	1	0	218	457	7	16808	OS01G0962700,OS02G0240100,OS02G0240300,OS04G0688300,OS04G0688500,OS10G0109300,OS10G0566800
GO:BP	response to alcohol	GO:0097305	1	0	221	457	9	16808	OS02G0126400,OS03G0268600,OS05G0322900,OS05G0473000,OS06G0592500,OS06G0639600,OS07G0562700,OS07G0569100,OS12G0478200
GO:BP	cellular response to alcohol	GO:0097306	1	0	133	457	5	16808	OS02G0126400,OS03G0268600,OS05G0322900,OS05G0473000,OS07G0569100
GO:BP	supramolecular fiber organization	GO:0097435	1	0	138	457	1	16808	OS10G0370500
GO:BP	maintenance of dormancy	GO:0097437	1	0	4	457	1	16808	OS12G0478200
GO:BP	nucleic acid-templated transcription	GO:0097659	1	0	2058	457	55	16808	OS01G0108400,OS01G0134700,OS01G0194300,OS01G0246700,OS01G0498200,OS01G0575200,OS01G0583200,OS01G0679000,OS01G0816100,OS01G0908200,OS01G0946200,OS02G0654700,OS02G0723400,OS03G0182800,OS03G0198600,OS03G0321700,OS03G0741100,OS03G0785200,OS03G0825500,OS04G0489600,OS04G0665600,OS05G0295100,OS05G0322900,OS05G0343400,OS05G0417200,OS05G0537100,OS05G0549800,OS05G0569900,OS05G0571200,OS06G0217300,OS06G0592…
GO:BP	post-embryonic plant morphogenesis	GO:0090698	1	0	63	457	1	16808	OS12G0588900
GO:BP	guanine deglycation, glyoxal removal	GO:0106046	1	0	4	457	1	16808	OS01G0217500
GO:BP	aminoacyl-tRNA metabolism involved in translational fidelity	GO:0106074	1	0	16	457	2	16808	OS05G0241100,OS09G0378300
GO:BP	extracellular ATP signaling	GO:0106167	1	0	1	457	1	16808	OS01G0194300
GO:BP	regulation of response to salt stress	GO:1901000	1	0	27	457	2	16808	OS03G0285800,OS07G0685700
GO:BP	negative regulation of response to salt stress	GO:1901001	1	0	7	457	1	16808	OS07G0685700
GO:BP	positive regulation of response to salt stress	GO:1901002	1	0	18	457	1	16808	OS03G0285800
GO:BP	glucosamine-containing compound metabolic process	GO:1901071	1	0	25	457	2	16808	OS02G0605900,OS10G0542900
GO:BP	glucosamine-containing compound catabolic process	GO:1901072	1	0	19	457	2	16808	OS02G0605900,OS10G0542900
GO:BP	carbohydrate derivative metabolic process	GO:1901135	1	0	632	457	14	16808	OS01G0971600,OS02G0503900,OS02G0605900,OS03G0761200,OS04G0354600,OS05G0161500,OS05G0408900,OS05G0438600,OS05G0573300,OS06G0207000,OS07G0597100,OS07G0674100,OS08G0326600,OS10G0542900
GO:BP	mitochondrial RNA modification	GO:1900864	1	0	23	457	2	16808	OS02G0730800,OS12G0502200
GO:BP	carbohydrate derivative catabolic process	GO:1901136	1	0	52	457	3	16808	OS01G0971600,OS02G0605900,OS10G0542900
GO:BP	regulation of camalexin biosynthetic process	GO:1901182	1	0	2	457	1	16808	OS11G0195500
GO:BP	positive regulation of camalexin biosynthetic process	GO:1901183	1	0	2	457	1	16808	OS11G0195500
GO:BP	carbohydrate derivative transport	GO:1901264	1	0	74	457	2	16808	OS02G0614100,OS08G0107400
GO:BP	nucleoside phosphate biosynthetic process	GO:1901293	1	0	170	457	5	16808	OS04G0671100,OS05G0573300,OS06G0207000,OS07G0412400,OS08G0326600
GO:BP	lactone metabolic process	GO:1901334	1	0	22	457	1	16808	OS03G0563100
GO:BP	lactone biosynthetic process	GO:1901336	1	0	18	457	1	16808	OS03G0563100
GO:BP	carbohydrate derivative biosynthetic process	GO:1901137	1	0	384	457	6	16808	OS05G0408900,OS05G0573300,OS06G0207000,OS07G0597100,OS07G0674100,OS08G0326600
GO:BP	negative regulation of brassinosteroid mediated signaling pathway	GO:1900458	1	0	6	457	1	16808	OS07G0569100
GO:BP	regulation of brassinosteroid mediated signaling pathway	GO:1900457	1	0	11	457	1	16808	OS07G0569100
GO:BP	positive regulation of defense response to bacterium	GO:1900426	1	0	7	457	2	16808	OS01G0134700,OS11G0195500
GO:BP	ribulose bisphosphate carboxylase complex assembly	GO:0110102	1	0	5	457	1	16808	OS10G0445600
GO:BP	steroid hormone biosynthetic process	GO:0120178	1	0	34	457	1	16808	OS11G0184100
GO:BP	olefinic compound metabolic process	GO:0120254	1	0	35	457	1	16808	OS02G0703600
GO:BP	mitotic nuclear division	GO:0140014	1	0	116	457	2	16808	OS09G0307300,OS09G0382300
GO:BP	mitochondrial gene expression	GO:0140053	1	0	52	457	2	16808	OS01G0232300,OS08G0538000
GO:BP	organelle localization by membrane tethering	GO:0140056	1	0	60	457	1	16808	OS06G0168500
GO:BP	export across plasma membrane	GO:0140115	1	0	65	457	1	16808	OS10G0345100
GO:BP	export from cell	GO:0140352	1	0	171	457	4	16808	OS06G0168500,OS08G0232700,OS10G0345100,OS12G0639800
GO:BP	non-membrane-bounded organelle assembly	GO:0140694	1	0	141	457	3	16808	OS03G0650700,OS09G0307300,OS10G0456950
GO:BP	regulation of seedling development	GO:1900140	1	0	18	457	2	16808	OS12G0294100,OS12G0478200
GO:BP	regulation of defense response to fungus	GO:1900150	1	0	24	457	2	16808	OS04G0457800,OS05G0322900
GO:BP	positive regulation of defense response to insect	GO:1900367	1	0	2	457	1	16808	OS11G0195500
GO:BP	regulation of secondary metabolite biosynthetic process	GO:1900376	1	0	5	457	1	16808	OS11G0195500
GO:BP	positive regulation of secondary metabolite biosynthetic process	GO:1900378	1	0	3	457	1	16808	OS11G0195500
GO:BP	negative regulation of defense response to bacterium	GO:1900425	1	0	4	457	2	16808	OS05G0322900,OS09G0417800
GO:BP	pyrimidine nucleotide-sugar transmembrane transport	GO:0090481	1	0	28	457	1	16808	OS02G0614100
GO:BP	organic cyclic compound metabolic process	GO:1901360	1	0	4782	457	138	16808	OS02G0736600,OS01G0108400,OS01G0134700,OS01G0194300,OS01G0217500,OS01G0232300,OS01G0246700,OS01G0279100,OS01G0498200,OS01G0575200,OS01G0583200,OS01G0640800,OS01G0679000,OS01G0816100,OS01G0848200,OS01G0908200,OS01G0913400,OS01G0946200,OS02G0122100,OS02G0266500,OS02G0503900,OS02G0654700,OS02G0702000,OS02G0703600,OS02G0723400,OS02G0730800,OS02G0730900,OS02G0744900,OS02G0771500,OS02G0804300,OS03G0182…
GO:BP	purine nucleotide-sugar transmembrane transport	GO:0090480	1	0	6	457	1	16808	OS08G0107400
GO:BP	seedling development	GO:0090351	1	0	46	457	3	16808	OS03G0268600,OS12G0294100,OS12G0478200
GO:BP	plant-type cell wall assembly	GO:0071668	1	0	12	457	1	16808	OS10G0497700
GO:BP	plant-type cell wall organization or biogenesis	GO:0071669	1	0	153	457	2	16808	OS01G0823100,OS10G0497700
GO:BP	anatomical structure maturation	GO:0071695	1	0	35	457	1	16808	OS12G0478200
GO:BP	organic substance transport	GO:0071702	1	0	1292	457	28	16808	OS01G0966300,OS02G0102200,OS02G0614100,OS02G0695800,OS02G0695900,OS03G0131900,OS03G0213800,OS03G0240500,OS03G0257600,OS03G0415500,OS03G0856200,OS04G0524500,OS04G0611400,OS05G0111200,OS05G0361900,OS05G0475300,OS06G0125500,OS06G0168500,OS07G0106200,OS07G0680000,OS08G0107400,OS08G0232700,OS09G0416200,OS10G0462900,OS10G0492000,OS10G0492101,OS11G0133800,OS11G0195600
GO:BP	organic substance metabolic process	GO:0071704	1	0	11103	457	305	16808	OS02G0736600,OS01G0108400,OS01G0124200,OS01G0134700,OS01G0152000,OS01G0194300,OS01G0217500,OS01G0232300,OS01G0246700,OS01G0276500,OS01G0279100,OS01G0357100,OS01G0369700,OS01G0498200,OS01G0575200,OS01G0583200,OS01G0640800,OS01G0666000,OS01G0674800,OS01G0679000,OS01G0687400,OS01G0690800,OS01G0713200,OS01G0757900,OS01G0795400,OS01G0803200,OS01G0816100,OS01G0848200,OS01G0879500,OS01G0908200,OS01G0913…
GO:BP	nitrogen compound transport	GO:0071705	1	0	1031	457	25	16808	OS01G0831300,OS01G0966300,OS02G0102200,OS02G0614100,OS02G0695800,OS02G0695900,OS03G0131900,OS03G0240500,OS03G0257600,OS03G0415500,OS03G0856200,OS04G0524500,OS04G0611400,OS05G0111200,OS05G0475300,OS06G0125500,OS06G0168500,OS07G0680000,OS08G0107400,OS08G0232700,OS10G0462900,OS10G0492000,OS10G0492101,OS11G0133800,OS11G0195600
GO:BP	zinc ion transmembrane transport	GO:0071577	1	0	22	457	2	16808	OS01G0972200,OS05G0164800
GO:BP	ER-associated misfolded protein catabolic process	GO:0071712	1	0	17	457	1	16808	OS03G0678400
GO:BP	protein transmembrane transport	GO:0071806	1	0	97	457	7	16808	OS03G0131900,OS03G0240500,OS03G0415500,OS05G0111200,OS10G0462900,OS10G0492000,OS10G0492101
GO:BP	ribonucleoprotein complex subunit organization	GO:0071826	1	0	178	457	3	16808	OS07G0222300,OS07G0633200,OS10G0456950
GO:BP	cellular component organization or biogenesis	GO:0071840	1	0	2562	457	51	16808	OS02G0736600,OS01G0279100,OS01G0583200,OS01G0640800,OS01G0823100,OS01G0892500,OS01G0966300,OS02G0456500,OS02G0556000,OS02G0702000,OS02G0804300,OS03G0125300,OS03G0131900,OS03G0415500,OS03G0650700,OS03G0785200,OS03G0856200,OS04G0295100,OS04G0482700,OS04G0509200,OS04G0592700,OS04G0625300,OS04G0625350,OS05G0295100,OS05G0417200,OS05G0491000,OS05G0567400,OS06G0114000,OS06G0127000,OS06G0168500,OS06G0281…
GO:BP	regulation of protein serine/threonine kinase activity	GO:0071900	1	0	72	457	1	16808	OS09G0382300
GO:BP	nitrogen cycle metabolic process	GO:0071941	1	0	18	457	3	16808	OS01G0357100,OS08G0468100,OS08G0468700
GO:BP	multivesicular body sorting pathway	GO:0071985	1	0	42	457	1	16808	OS05G0475300
GO:BP	potassium ion transmembrane transport	GO:0071805	1	0	63	457	3	16808	OS07G0150700,OS07G0669650,OS07G0669700
GO:BP	monocarboxylic acid catabolic process	GO:0072329	1	0	48	457	2	16808	OS02G0274100,OS06G0103300
GO:BP	cell wall organization	GO:0071555	1	0	315	457	4	16808	OS01G0823100,OS01G0892500,OS10G0497700,OS10G0555600
GO:BP	inositol phosphate catabolic process	GO:0071545	1	0	29	457	1	16808	OS07G0191000
GO:BP	cellular response to trehalose stimulus	GO:0071327	1	0	1	457	1	16808	OS11G0195500
GO:BP	cellular response to sucrose stimulus	GO:0071329	1	0	5	457	1	16808	OS06G0639600
GO:BP	cellular response to auxin stimulus	GO:0071365	1	0	125	457	2	16808	OS02G0723400,OS06G0639600
GO:BP	cellular response to brassinosteroid stimulus	GO:0071367	1	0	47	457	2	16808	OS04G0457800,OS07G0569100
GO:BP	cellular response to ethylene stimulus	GO:0071369	1	0	72	457	6	16808	OS02G0654700,OS02G0820900,OS03G0182800,OS07G0685700,OS08G0508700,OS11G0195500
GO:BP	cellular response to steroid hormone stimulus	GO:0071383	1	0	47	457	2	16808	OS04G0457800,OS07G0569100
GO:BP	cell wall organization or biogenesis	GO:0071554	1	0	448	457	9	16808	OS01G0823100,OS01G0892500,OS02G0556000,OS02G0605900,OS03G0672900,OS10G0497700,OS10G0542900,OS10G0555600,OS11G0700900
GO:BP	cellular response to jasmonic acid stimulus	GO:0071395	1	0	64	457	3	16808	OS01G0194300,OS03G0667100,OS11G0195500
GO:BP	cellular response to fatty acid	GO:0071398	1	0	64	457	3	16808	OS01G0194300,OS03G0667100,OS11G0195500
GO:BP	cellular response to organic cyclic compound	GO:0071407	1	0	71	457	7	16808	OS01G0194300,OS03G0299900,OS03G0667100,OS04G0457800,OS05G0322900,OS07G0569100,OS11G0195500
GO:BP	cellular response to organonitrogen compound	GO:0071417	1	0	19	457	1	16808	OS01G0194300
GO:BP	cellular response to osmotic stress	GO:0071470	1	0	8	457	1	16808	OS03G0785200
GO:BP	cellular response to salt stress	GO:0071472	1	0	6	457	1	16808	OS03G0785200
GO:BP	cellular response to endogenous stimulus	GO:0071495	1	0	525	457	18	16808	OS01G0194300,OS02G0126400,OS02G0215700,OS02G0654700,OS02G0723400,OS02G0820900,OS03G0182800,OS03G0268600,OS03G0667100,OS04G0457800,OS05G0322900,OS05G0473000,OS06G0639600,OS07G0569100,OS07G0685700,OS08G0508700,OS11G0195500,OS11G0625900
GO:BP	cellular response to lipid	GO:0071396	1	0	253	457	9	16808	OS01G0194300,OS02G0126400,OS03G0268600,OS03G0667100,OS04G0457800,OS05G0322900,OS05G0473000,OS07G0569100,OS11G0195500
GO:BP	monocarboxylic acid biosynthetic process	GO:0072330	1	0	202	457	12	16808	OS01G0134700,OS01G0217500,OS02G0194700,OS02G0274100,OS03G0382100,OS04G0614500,OS05G0574600,OS11G0195500,OS11G0669100,OS12G0556200,OS12G0556300,OS12G0556500
GO:BP	sulfur compound transport	GO:0072348	1	0	28	457	2	16808	OS03G0213800,OS05G0361900
GO:BP	ammonium transmembrane transport	GO:0072488	1	0	10	457	1	16808	OS01G0831300
GO:BP	negative regulation of response to water deprivation	GO:0080148	1	0	3	457	1	16808	OS05G0322900
GO:BP	mitochondrial mRNA modification	GO:0080156	1	0	20	457	2	16808	OS02G0730800,OS12G0502200
GO:BP	regulation of protein serine/threonine phosphatase activity	GO:0080163	1	0	24	457	1	16808	OS05G0473000
GO:BP	response to karrikin	GO:0080167	1	0	15	457	1	16808	OS03G0437600
GO:BP	developmental vegetative growth	GO:0080186	1	0	5	457	1	16808	OS07G0412400
GO:BP	regulation of anatomical structure size	GO:0090066	1	0	44	457	1	16808	OS06G0127000
GO:BP	priming of cellular response to stress	GO:0080136	1	0	2	457	1	16808	OS03G0285800
GO:BP	regulation of ribosome biogenesis	GO:0090069	1	0	3	457	1	16808	OS03G0125300
GO:BP	establishment of protein localization to membrane	GO:0090150	1	0	113	457	2	16808	OS03G0131900,OS11G0133800
GO:BP	organelle membrane fusion	GO:0090174	1	0	57	457	2	16808	OS06G0168500,OS12G0639800
GO:BP	regulation of spindle organization	GO:0090224	1	0	7	457	1	16808	OS09G0307300
GO:BP	nucleic acid metabolic process	GO:0090304	1	0	3851	457	101	16808	OS02G0736600,OS01G0108400,OS01G0134700,OS01G0194300,OS01G0232300,OS01G0246700,OS01G0498200,OS01G0575200,OS01G0583200,OS01G0640800,OS01G0679000,OS01G0816100,OS01G0908200,OS01G0913400,OS01G0946200,OS02G0122100,OS02G0266500,OS02G0654700,OS02G0702000,OS02G0723400,OS02G0730800,OS02G0730900,OS02G0771500,OS02G0804300,OS03G0182800,OS03G0198600,OS03G0201700,OS03G0209600,OS03G0321700,OS03G0321900,OS03G0741…
GO:BP	nucleic acid phosphodiester bond hydrolysis	GO:0090305	1	0	320	457	6	16808	OS01G0232300,OS04G0295100,OS04G0592700,OS11G0433800,OS11G0592000,OS11G0592100
GO:BP	mitotic spindle assembly	GO:0090307	1	0	10	457	1	16808	OS09G0307300
GO:BP	C-5 methylation of cytosine	GO:0090116	1	0	5	457	1	16808	OS05G0313900
GO:BP	regulation of cellular response to stress	GO:0080135	1	0	45	457	1	16808	OS03G0285800
GO:BP	regulation of response to stress	GO:0080134	1	0	169	457	10	16808	OS01G0134700,OS01G0194300,OS01G0508500,OS03G0285800,OS04G0457800,OS05G0322900,OS06G0288100,OS07G0685700,OS09G0417800,OS11G0195500
GO:BP	regulation of primary metabolic process	GO:0080090	1	0	2600	457	58	16808	OS01G0108400,OS01G0124200,OS01G0134700,OS01G0194300,OS01G0246700,OS01G0498200,OS01G0575200,OS01G0583200,OS01G0803200,OS01G0816100,OS01G0908200,OS01G0946200,OS02G0654700,OS02G0723400,OS03G0182800,OS03G0198600,OS03G0321700,OS03G0741100,OS03G0785200,OS03G0825500,OS04G0489600,OS04G0665600,OS05G0322900,OS05G0343400,OS05G0417200,OS05G0473000,OS05G0537100,OS05G0549800,OS05G0571200,OS06G0147800,OS06G0217…
GO:BP	purine-containing compound metabolic process	GO:0072521	1	0	246	457	5	16808	OS03G0761200,OS04G0354600,OS05G0161500,OS06G0207000,OS08G0326600
GO:BP	purine-containing compound biosynthetic process	GO:0072522	1	0	106	457	2	16808	OS06G0207000,OS08G0326600
GO:BP	pyrimidine-containing compound metabolic process	GO:0072527	1	0	60	457	3	16808	OS05G0367400,OS05G0408900,OS05G0573300
GO:BP	pyrimidine-containing compound biosynthetic process	GO:0072528	1	0	51	457	3	16808	OS05G0367400,OS05G0408900,OS05G0573300
GO:BP	reactive oxygen species metabolic process	GO:0072593	1	0	170	457	8	16808	OS01G0962700,OS02G0240100,OS02G0240300,OS04G0688300,OS04G0688500,OS10G0109300,OS10G0566800,OS11G0195500
GO:BP	establishment of protein localization to organelle	GO:0072594	1	0	278	457	10	16808	OS01G0966300,OS03G0131900,OS03G0415500,OS04G0611400,OS05G0111200,OS05G0475300,OS07G0680000,OS10G0462900,OS10G0492000,OS10G0492101
GO:BP	establishment of protein localization to chloroplast	GO:0072596	1	0	25	457	4	16808	OS03G0131900,OS05G0111200,OS10G0492000,OS10G0492101
GO:BP	protein localization to chloroplast	GO:0072598	1	0	28	457	4	16808	OS03G0131900,OS05G0111200,OS10G0492000,OS10G0492101
GO:BP	establishment of protein localization to mitochondrion	GO:0072655	1	0	72	457	3	16808	OS01G0966300,OS03G0415500,OS10G0462900
GO:BP	protein localization to membrane	GO:0072657	1	0	145	457	3	16808	OS03G0131900,OS10G0481500,OS11G0133800
GO:BP	protein localization to plasma membrane	GO:0072659	1	0	14	457	1	16808	OS10G0481500
GO:BP	protein localization to vacuole	GO:0072665	1	0	83	457	3	16808	OS04G0611400,OS05G0475300,OS07G0680000
GO:BP	establishment of protein localization to vacuole	GO:0072666	1	0	83	457	3	16808	OS04G0611400,OS05G0475300,OS07G0680000
GO:BP	mitochondrial tRNA 3'-trailer cleavage, endonucleolytic	GO:0072684	1	0	1	457	1	16808	OS01G0232300
GO:BP	response to herbivore	GO:0080027	1	0	3	457	1	16808	OS01G0194300
GO:BP	organophosphate biosynthetic process	GO:0090407	1	0	379	457	8	16808	OS04G0671100,OS05G0367400,OS05G0408900,OS05G0573300,OS06G0207000,OS07G0191000,OS07G0412400,OS08G0326600
GO:BP	organic cyclic compound catabolic process	GO:1901361	1	0	282	457	3	16808	OS03G0395000,OS06G0103300,OS06G0638700
GO:BP	organic cyclic compound biosynthetic process	GO:1901362	1	0	2693	457	80	16808	OS01G0108400,OS01G0134700,OS01G0194300,OS01G0246700,OS01G0279100,OS01G0498200,OS01G0575200,OS01G0583200,OS01G0679000,OS01G0816100,OS01G0848200,OS01G0908200,OS01G0946200,OS02G0654700,OS02G0723400,OS02G0744900,OS03G0182800,OS03G0198600,OS03G0285800,OS03G0321700,OS03G0323200,OS03G0337600,OS03G0395000,OS03G0563100,OS03G0563300,OS03G0741100,OS03G0785200,OS03G0825500,OS03G0826500,OS04G0354600,OS04G0489…
GO:BP	regulation of tetrapyrrole metabolic process	GO:1901401	1	0	7	457	1	16808	OS01G0279100
GO:BP	regulation of RNA biosynthetic process	GO:2001141	1	0	1908	457	49	16808	OS01G0108400,OS01G0134700,OS01G0194300,OS01G0246700,OS01G0498200,OS01G0575200,OS01G0583200,OS01G0816100,OS01G0908200,OS01G0946200,OS02G0654700,OS02G0723400,OS03G0182800,OS03G0198600,OS03G0321700,OS03G0741100,OS03G0785200,OS03G0825500,OS04G0489600,OS04G0665600,OS05G0322900,OS05G0343400,OS05G0417200,OS05G0537100,OS05G0549800,OS05G0571200,OS06G0217300,OS06G0592500,OS06G0639600,OS06G0649000,OS07G0235…
GO:BP	reactive nitrogen species metabolic process	GO:2001057	1	0	13	457	3	16808	OS01G0357100,OS08G0468100,OS08G0468700
GO:BP	hemicellulose catabolic process	GO:2000895	1	0	27	457	2	16808	OS03G0672900,OS11G0700900
GO:BP	regulation of phenylpropanoid metabolic process	GO:2000762	1	0	11	457	2	16808	OS05G0312000,OS11G0246200
GO:BP	regulation of reactive oxygen species metabolic process	GO:2000377	1	0	14	457	1	16808	OS11G0195500
GO:BP	response to oxygen-containing compound	GO:1901700	1	0	637	457	24	16808	OS01G0194300,OS01G0908200,OS01G0960200,OS02G0126400,OS02G0716800,OS02G0823100,OS03G0268600,OS03G0285800,OS03G0299900,OS03G0667100,OS03G0741100,OS04G0457800,OS05G0322900,OS05G0473000,OS06G0592500,OS06G0639600,OS07G0150700,OS07G0562700,OS07G0569100,OS09G0279600,OS09G0417800,OS11G0195500,OS12G0178700,OS12G0478200
GO:BP	cellular response to oxygen-containing compound	GO:1901701	1	0	349	457	12	16808	OS01G0194300,OS01G0960200,OS02G0126400,OS03G0268600,OS03G0299900,OS03G0667100,OS04G0457800,OS05G0322900,OS05G0473000,OS06G0639600,OS07G0569100,OS11G0195500
GO:BP	S-adenosyl-L-methionine transmembrane transport	GO:1901962	1	0	8	457	2	16808	OS03G0213800,OS05G0361900
GO:BP	homogentisate metabolic process	GO:1901999	1	0	2	457	1	16808	OS06G0103300
GO:BP	homogentisate catabolic process	GO:1902000	1	0	2	457	1	16808	OS06G0103300
GO:BP	response to L-glutamate	GO:1902065	1	0	3	457	1	16808	OS03G0285800
GO:BP	cellular response to nitrogen compound	GO:1901699	1	0	50	457	2	16808	OS01G0194300,OS01G0960200
GO:BP	cellular response to reactive nitrogen species	GO:1902170	1	0	30	457	1	16808	OS01G0960200
GO:BP	erythrose 4-phosphate/phosphoenolpyruvate family amino acid catabolic process	GO:1902222	1	0	14	457	1	16808	OS06G0103300
GO:BP	regulation of intracellular signal transduction	GO:1902531	1	0	41	457	4	16808	OS02G0820900,OS07G0685700,OS08G0169700,OS11G0195500
GO:BP	negative regulation of intracellular signal transduction	GO:1902532	1	0	9	457	1	16808	OS11G0195500
GO:BP	proton transmembrane transport	GO:1902600	1	0	96	457	1	16808	OS01G0337500
GO:BP	tertiary alcohol metabolic process	GO:1902644	1	0	16	457	1	16808	OS02G0703600
GO:BP	negative regulation of RNA biosynthetic process	GO:1902679	1	0	124	457	1	16808	OS01G0583200
GO:BP	erythrose 4-phosphate/phosphoenolpyruvate family amino acid metabolic process	GO:1902221	1	0	25	457	1	16808	OS06G0103300
GO:BP	response to nitrogen compound	GO:1901698	1	0	151	457	7	16808	OS01G0194300,OS01G0960200,OS02G0716800,OS03G0285800,OS03G0678400,OS05G0507300,OS09G0417800
GO:BP	positive regulation of superoxide dismutase activity	GO:1901671	1	0	3	457	1	16808	OS06G0196900
GO:BP	regulation of superoxide dismutase activity	GO:1901668	1	0	3	457	1	16808	OS06G0196900
GO:BP	regulation of response to alcohol	GO:1901419	1	0	25	457	1	16808	OS05G0322900
GO:BP	negative regulation of response to alcohol	GO:1901420	1	0	14	457	1	16808	OS05G0322900
GO:BP	organonitrogen compound metabolic process	GO:1901564	1	0	5521	457	159	16808	OS01G0124200,OS01G0152000,OS01G0217500,OS01G0276500,OS01G0279100,OS01G0369700,OS01G0674800,OS01G0690800,OS01G0795400,OS01G0803200,OS01G0848200,OS01G0879500,OS01G0966300,OS02G0111600,OS02G0126400,OS02G0135200,OS02G0153700,OS02G0215700,OS02G0228300,OS02G0241100,OS02G0302700,OS02G0314600,OS02G0436400,OS02G0456500,OS02G0491400,OS02G0503900,OS02G0578800,OS02G0605900,OS02G0720500,OS02G0744900,OS02G0807…
GO:BP	organonitrogen compound catabolic process	GO:1901565	1	0	933	457	16	16808	OS02G0314600,OS02G0578800,OS02G0605900,OS03G0236200,OS03G0395000,OS03G0678400,OS04G0611400,OS05G0475300,OS05G0507300,OS05G0582600,OS06G0103300,OS06G0638700,OS07G0515700,OS07G0680000,OS09G0381400,OS10G0542900
GO:BP	organonitrogen compound biosynthetic process	GO:1901566	1	0	1547	457	35	16808	OS01G0276500,OS01G0279100,OS01G0848200,OS02G0436400,OS02G0456500,OS02G0744900,OS03G0209600,OS03G0231600,OS03G0285800,OS03G0299900,OS03G0323200,OS03G0337600,OS03G0395000,OS03G0563300,OS03G0650700,OS03G0826500,OS04G0614500,OS05G0241100,OS05G0367400,OS05G0408900,OS05G0573300,OS06G0207000,OS07G0112800,OS07G0191000,OS07G0222300,OS08G0150800,OS08G0295300,OS08G0326600,OS08G0538000,OS09G0255400,OS09G0378…
GO:BP	fatty acid derivative metabolic process	GO:1901568	1	0	23	457	1	16808	OS04G0354600
GO:BP	organic substance catabolic process	GO:1901575	1	0	1643	457	23	16808	OS01G0971600,OS02G0274100,OS02G0314600,OS02G0578800,OS02G0605900,OS03G0236200,OS03G0289300,OS03G0395000,OS03G0672900,OS03G0678400,OS04G0611400,OS05G0475300,OS05G0507300,OS05G0582600,OS06G0103300,OS06G0498400,OS06G0638700,OS07G0191000,OS07G0515700,OS07G0680000,OS09G0381400,OS10G0542900,OS11G0700900
GO:BP	organic substance biosynthetic process	GO:1901576	1	0	4600	457	113	16808	OS01G0108400,OS01G0134700,OS01G0194300,OS01G0217500,OS01G0246700,OS01G0276500,OS01G0279100,OS01G0498200,OS01G0575200,OS01G0583200,OS01G0679000,OS01G0757900,OS01G0816100,OS01G0848200,OS01G0908200,OS01G0946200,OS02G0194700,OS02G0274100,OS02G0436400,OS02G0456500,OS02G0556000,OS02G0570700,OS02G0571300,OS02G0654700,OS02G0723400,OS02G0744900,OS03G0182800,OS03G0198600,OS03G0209600,OS03G0231600,OS03G0285…
GO:BP	alpha-amino acid metabolic process	GO:1901605	1	0	270	457	13	16808	OS01G0848200,OS02G0436400,OS03G0236200,OS03G0299900,OS03G0685300,OS03G0761200,OS03G0826500,OS05G0573300,OS06G0103300,OS06G0638700,OS08G0326600,OS09G0255400,OS12G0625000
GO:BP	alpha-amino acid catabolic process	GO:1901606	1	0	81	457	3	16808	OS03G0236200,OS06G0103300,OS06G0638700
GO:BP	alpha-amino acid biosynthetic process	GO:1901607	1	0	159	457	6	16808	OS01G0848200,OS02G0436400,OS03G0299900,OS03G0826500,OS09G0255400,OS12G0625000
GO:BP	organic hydroxy compound metabolic process	GO:1901615	1	0	310	457	17	16808	OS01G0134700,OS01G0217500,OS01G0757900,OS02G0703600,OS02G0744900,OS05G0367400,OS05G0408900,OS06G0103300,OS07G0191000,OS07G0603600,OS11G0184100,OS11G0195500,OS11G0516000,OS11G0669100,OS12G0556200,OS12G0556300,OS12G0556500
GO:BP	organic hydroxy compound catabolic process	GO:1901616	1	0	44	457	2	16808	OS06G0103300,OS07G0191000
GO:BP	organic hydroxy compound biosynthetic process	GO:1901617	1	0	186	457	12	16808	OS01G0134700,OS01G0217500,OS01G0757900,OS02G0744900,OS05G0408900,OS11G0184100,OS11G0195500,OS11G0516000,OS11G0669100,OS12G0556200,OS12G0556300,OS12G0556500
GO:BP	glycosyl compound metabolic process	GO:1901657	1	0	56	457	2	16808	OS02G0503900,OS03G0761200
GO:BP	positive regulation of RNA biosynthetic process	GO:1902680	1	0	371	457	6	16808	OS01G0194300,OS03G0198600,OS06G0217300,OS06G0592500,OS07G0685700,OS12G0170400
GO:BP	cellular response to disaccharide stimulus	GO:0071324	1	0	6	457	2	16808	OS06G0639600,OS11G0195500
GO:BP	microtubule cytoskeleton organization involved in mitosis	GO:1902850	1	0	23	457	1	16808	OS09G0307300
GO:BP	mitotic cell cycle process	GO:1903047	1	0	205	457	2	16808	OS09G0307300,OS09G0382300
GO:BP	UDP-N-acetylglucosamine transmembrane transport	GO:1990569	1	0	1	457	1	16808	OS02G0614100
GO:BP	GDP-mannose transmembrane transport	GO:1990570	1	0	2	457	1	16808	OS08G0107400
GO:BP	potassium ion import across plasma membrane	GO:1990573	1	0	3	457	1	16808	OS07G0150700
GO:BP	cellular detoxification	GO:1990748	1	0	218	457	7	16808	OS01G0962700,OS02G0240100,OS02G0240300,OS04G0688300,OS04G0688500,OS10G0109300,OS10G0566800
GO:BP	protein localization to cell periphery	GO:1990778	1	0	15	457	1	16808	OS10G0481500
GO:BP	xenobiotic detoxification by transmembrane export across the plasma membrane	GO:1990961	1	0	39	457	1	16808	OS10G0345100
GO:BP	mitochondrial phosphate ion transmembrane transport	GO:1990547	1	0	6	457	1	16808	OS09G0454600
GO:BP	regulation of jasmonic acid mediated signaling pathway	GO:2000022	1	0	22	457	3	16808	OS01G0194300,OS03G0667100,OS11G0195500
GO:BP	regulation of multicellular organismal development	GO:2000026	1	0	113	457	3	16808	OS04G0282400,OS12G0294100,OS12G0478200
GO:BP	regulation of defense response to insect	GO:2000068	1	0	3	457	1	16808	OS11G0195500
GO:BP	regulation of response to water deprivation	GO:2000070	1	0	17	457	1	16808	OS05G0322900
GO:BP	regulation of cellular macromolecule biosynthetic process	GO:2000112	1	0	204	457	1	16808	OS07G0112800
GO:BP	regulation of reproductive process	GO:2000241	1	0	117	457	3	16808	OS03G0790600,OS04G0282400,OS06G0288100
GO:BP	negative regulation of reproductive process	GO:2000242	1	0	24	457	1	16808	OS06G0288100
GO:BP	regulation of leaf development	GO:2000024	1	0	8	457	1	16808	OS06G0639600
GO:BP	mitochondrial transmembrane transport	GO:1990542	1	0	65	457	3	16808	OS03G0415500,OS09G0454600,OS10G0462900
GO:BP	callus formation	GO:1990110	1	0	3	457	1	16808	OS02G0804300
GO:BP	energy quenching	GO:1990066	1	0	4	457	1	16808	OS04G0457000
GO:BP	glyoxal metabolic process	GO:1903189	1	0	4	457	1	16808	OS01G0217500
GO:BP	regulation of mRNA metabolic process	GO:1903311	1	0	127	457	1	16808	OS07G0633200
GO:BP	regulation of nucleic acid-templated transcription	GO:1903506	1	0	1908	457	49	16808	OS01G0108400,OS01G0134700,OS01G0194300,OS01G0246700,OS01G0498200,OS01G0575200,OS01G0583200,OS01G0816100,OS01G0908200,OS01G0946200,OS02G0654700,OS02G0723400,OS03G0182800,OS03G0198600,OS03G0321700,OS03G0741100,OS03G0785200,OS03G0825500,OS04G0489600,OS04G0665600,OS05G0322900,OS05G0343400,OS05G0417200,OS05G0537100,OS05G0549800,OS05G0571200,OS06G0217300,OS06G0592500,OS06G0639600,OS06G0649000,OS07G0235…
GO:BP	negative regulation of nucleic acid-templated transcription	GO:1903507	1	0	124	457	1	16808	OS01G0583200
GO:BP	positive regulation of nucleic acid-templated transcription	GO:1903508	1	0	371	457	6	16808	OS01G0194300,OS03G0198600,OS06G0217300,OS06G0592500,OS07G0685700,OS12G0170400
GO:BP	liposaccharide metabolic process	GO:1903509	1	0	62	457	1	16808	OS07G0597100
GO:BP	organic acid transmembrane transport	GO:1903825	1	0	112	457	3	16808	OS02G0102200,OS05G0111200,OS11G0195600
GO:BP	magnesium ion transmembrane transport	GO:1903830	1	0	21	457	2	16808	OS03G0776400,OS11G0197400
GO:BP	regulation of cyclin-dependent protein kinase activity	GO:1904029	1	0	63	457	1	16808	OS09G0382300
GO:BP	carboxylic acid transmembrane transport	GO:1905039	1	0	112	457	3	16808	OS02G0102200,OS05G0111200,OS11G0195600
GO:BP	endonucleolytic cleavage involved in tRNA processing	GO:1905267	1	0	3	457	1	16808	OS01G0232300
GO:BP	plant organ morphogenesis	GO:1905392	1	0	96	457	3	16808	OS02G0804300,OS03G0790600,OS12G0588900
GO:BP	plant organ formation	GO:1905393	1	0	50	457	1	16808	OS12G0588900
GO:BP	regulation of cellular response to alcohol	GO:1905957	1	0	25	457	1	16808	OS05G0322900
GO:BP	negative regulation of cellular response to alcohol	GO:1905958	1	0	14	457	1	16808	OS05G0322900
GO:BP	regulation of response to wounding	GO:1903034	1	0	2	457	1	16808	OS07G0685700
GO:BP	cellular response to carbohydrate stimulus	GO:0071322	1	0	12	457	2	16808	OS06G0639600,OS11G0195500
GO:BP	cellular response to ATP	GO:0071318	1	0	1	457	1	16808	OS01G0194300
GO:BP	cellular response to organic substance	GO:0071310	1	0	599	457	24	16808	OS01G0194300,OS02G0126400,OS02G0215700,OS02G0654700,OS02G0723400,OS02G0820900,OS03G0182800,OS03G0268600,OS03G0299900,OS03G0667100,OS03G0678400,OS03G0821100,OS04G0457800,OS05G0303000,OS05G0322900,OS05G0460000,OS05G0473000,OS06G0639600,OS07G0569100,OS07G0685700,OS08G0508700,OS11G0195500,OS11G0625900,OS12G0244100
GO:BP	sphingoid metabolic process	GO:0046519	1	0	17	457	2	16808	OS02G0578800,OS11G0516000
GO:BP	sphingoid biosynthetic process	GO:0046520	1	0	12	457	1	16808	OS11G0516000
GO:BP	sphingoid catabolic process	GO:0046521	1	0	3	457	1	16808	OS02G0578800
GO:BP	xenobiotic export from cell	GO:0046618	1	0	39	457	1	16808	OS10G0345100
GO:BP	regulation of organ growth	GO:0046620	1	0	12	457	1	16808	OS06G0125800
GO:BP	negative regulation of organ growth	GO:0046621	1	0	6	457	1	16808	OS06G0125800
GO:BP	ceramide biosynthetic process	GO:0046513	1	0	21	457	1	16808	OS11G0516000
GO:BP	response to organophosphorus	GO:0046683	1	0	1	457	1	16808	OS01G0194300
GO:BP	protein autophosphorylation	GO:0046777	1	0	127	457	7	16808	OS02G0126400,OS04G0503600,OS06G0676600,OS06G0689600,OS08G0200500,OS09G0345300,OS12G0611100
GO:BP	phosphorylated carbohydrate dephosphorylation	GO:0046838	1	0	32	457	1	16808	OS07G0191000
GO:BP	phospholipid dephosphorylation	GO:0046839	1	0	33	457	1	16808	OS11G0309000
GO:BP	phosphatidylinositol phosphate biosynthetic process	GO:0046854	1	0	50	457	1	16808	OS07G0191000
GO:BP	inositol phosphate dephosphorylation	GO:0046855	1	0	29	457	1	16808	OS07G0191000
GO:BP	phosphatidylinositol dephosphorylation	GO:0046856	1	0	31	457	1	16808	OS11G0309000
GO:BP	heterocycle catabolic process	GO:0046700	1	0	239	457	2	16808	OS03G0395000,OS06G0638700
GO:BP	secretion	GO:0046903	1	0	112	457	3	16808	OS06G0168500,OS08G0232700,OS12G0639800
GO:BP	sphingosine biosynthetic process	GO:0046512	1	0	12	457	1	16808	OS11G0516000
GO:BP	S-adenosylmethionine metabolic process	GO:0046500	1	0	10	457	1	16808	OS03G0761200
GO:BP	monosaccharide biosynthetic process	GO:0046364	1	0	40	457	2	16808	OS03G0563100,OS05G0438600
GO:BP	ribose phosphate biosynthetic process	GO:0046390	1	0	126	457	3	16808	OS05G0573300,OS06G0207000,OS08G0326600
GO:BP	carboxylic acid biosynthetic process	GO:0046394	1	0	423	457	23	16808	OS01G0134700,OS01G0217500,OS01G0276500,OS01G0848200,OS02G0194700,OS02G0274100,OS02G0436400,OS03G0231600,OS03G0299900,OS03G0382100,OS03G0395000,OS03G0563100,OS03G0826500,OS04G0614500,OS05G0574600,OS07G0191000,OS09G0255400,OS11G0195500,OS11G0669100,OS12G0556200,OS12G0556300,OS12G0556500,OS12G0625000
GO:BP	carboxylic acid catabolic process	GO:0046395	1	0	126	457	4	16808	OS02G0274100,OS03G0236200,OS06G0103300,OS06G0638700
GO:BP	organophosphate catabolic process	GO:0046434	1	0	81	457	2	16808	OS01G0971600,OS07G0191000
GO:BP	diaminopimelate metabolic process	GO:0046451	1	0	15	457	2	16808	OS02G0436400,OS03G0299900
GO:BP	protoporphyrinogen IX metabolic process	GO:0046501	1	0	10	457	1	16808	OS03G0337600
GO:BP	membrane lipid catabolic process	GO:0046466	1	0	8	457	1	16808	OS02G0578800
GO:BP	glycerophospholipid biosynthetic process	GO:0046474	1	0	122	457	1	16808	OS07G0191000
GO:BP	heterocycle metabolic process	GO:0046483	1	0	4510	457	129	16808	OS02G0736600,OS01G0108400,OS01G0134700,OS01G0194300,OS01G0217500,OS01G0232300,OS01G0246700,OS01G0279100,OS01G0498200,OS01G0575200,OS01G0583200,OS01G0640800,OS01G0679000,OS01G0816100,OS01G0848200,OS01G0908200,OS01G0913400,OS01G0946200,OS02G0122100,OS02G0266500,OS02G0503900,OS02G0654700,OS02G0702000,OS02G0723400,OS02G0730800,OS02G0730900,OS02G0744900,OS02G0771500,OS02G0804300,OS03G0109300,OS03G0182…
GO:BP	glycerolipid metabolic process	GO:0046486	1	0	186	457	2	16808	OS07G0191000,OS11G0309000
GO:BP	glyoxylate metabolic process	GO:0046487	1	0	4	457	1	16808	OS04G0486950
GO:BP	phosphatidylinositol metabolic process	GO:0046488	1	0	113	457	2	16808	OS07G0191000,OS11G0309000
GO:BP	S-adenosylhomocysteine metabolic process	GO:0046498	1	0	2	457	1	16808	OS03G0761200
GO:BP	membrane lipid biosynthetic process	GO:0046467	1	0	103	457	2	16808	OS07G0597100,OS11G0516000
GO:BP	intracellular transport	GO:0046907	1	0	740	457	13	16808	OS01G0966300,OS03G0131900,OS03G0240500,OS03G0415500,OS04G0611400,OS05G0111200,OS05G0475300,OS06G0168500,OS07G0680000,OS10G0462900,OS10G0492000,OS10G0492101,OS11G0133800
GO:BP	nucleotide phosphorylation	GO:0046939	1	0	86	457	1	16808	OS07G0412400
GO:BP	nucleoside monophosphate phosphorylation	GO:0046940	1	0	17	457	2	16808	OS04G0671100,OS07G0412400
GO:BP	meristem development	GO:0048507	1	0	98	457	2	16808	OS02G0804300,OS03G0790600
GO:BP	rhythmic process	GO:0048511	1	0	42	457	2	16808	OS01G0498200,OS12G0178700
GO:BP	positive regulation of biological process	GO:0048518	1	0	842	457	21	16808	OS01G0134700,OS01G0194300,OS01G0845100,OS02G0551700,OS03G0198600,OS03G0285800,OS04G0457800,OS05G0322900,OS05G0430300,OS06G0147800,OS06G0217300,OS06G0288100,OS06G0592500,OS06G0639600,OS07G0112800,OS07G0515700,OS07G0685700,OS09G0307300,OS09G0382300,OS11G0195500,OS12G0170400
GO:BP	negative regulation of biological process	GO:0048519	1	0	743	457	13	16808	OS01G0124200,OS01G0194300,OS01G0583200,OS01G0803200,OS05G0322900,OS06G0125800,OS06G0288100,OS06G0639600,OS07G0471300,OS07G0569100,OS07G0685700,OS09G0417800,OS11G0195500
GO:BP	positive regulation of cellular process	GO:0048522	1	0	724	457	14	16808	OS01G0194300,OS03G0198600,OS05G0322900,OS06G0147800,OS06G0217300,OS06G0288100,OS06G0592500,OS06G0639600,OS07G0112800,OS07G0685700,OS09G0307300,OS09G0382300,OS11G0195500,OS12G0170400
GO:BP	negative regulation of cellular process	GO:0048523	1	0	452	457	4	16808	OS01G0583200,OS05G0322900,OS07G0569100,OS11G0195500
GO:BP	plant ovule development	GO:0048481	1	0	21	457	2	16808	OS03G0209600,OS03G0285800
GO:BP	lateral root development	GO:0048527	1	0	27	457	2	16808	OS02G0804300,OS12G0588900
GO:BP	recognition of pollen	GO:0048544	1	0	103	457	8	16808	OS04G0103500,OS04G0356600,OS07G0550500,OS08G0179150,OS10G0101000,OS11G0133001,OS11G0208800,OS12G0130200
GO:BP	response to steroid hormone	GO:0048545	1	0	47	457	2	16808	OS04G0457800,OS07G0569100
GO:BP	photosystem I assembly	GO:0048564	1	0	6	457	1	16808	OS02G0702000
GO:BP	regulation of post-embryonic development	GO:0048580	1	0	111	457	3	16808	OS04G0282400,OS12G0294100,OS12G0478200
GO:BP	regulation of response to stimulus	GO:0048583	1	0	328	457	15	16808	OS01G0134700,OS01G0194300,OS01G0508500,OS02G0820900,OS03G0285800,OS03G0667100,OS04G0457800,OS05G0322900,OS06G0288100,OS06G0639600,OS07G0569100,OS07G0685700,OS08G0169700,OS09G0417800,OS11G0195500
GO:BP	positive regulation of response to stimulus	GO:0048584	1	0	96	457	6	16808	OS01G0134700,OS03G0285800,OS04G0457800,OS05G0322900,OS06G0288100,OS11G0195500
GO:BP	post-embryonic root development	GO:0048528	1	0	28	457	2	16808	OS02G0804300,OS12G0588900
GO:BP	gynoecium development	GO:0048467	1	0	27	457	2	16808	OS03G0209600,OS03G0285800
GO:BP	carpel development	GO:0048440	1	0	26	457	2	16808	OS03G0209600,OS03G0285800
GO:BP	floral whorl development	GO:0048438	1	0	58	457	2	16808	OS03G0209600,OS03G0285800
GO:BP	carboxylic acid transport	GO:0046942	1	0	60	457	1	16808	OS02G0614100
GO:BP	regulation of response to osmotic stress	GO:0047484	1	0	28	457	2	16808	OS03G0285800,OS07G0685700
GO:BP	phosphatidylinositol-mediated signaling	GO:0048015	1	0	7	457	1	16808	OS03G0289300
GO:BP	inositol lipid-mediated signaling	GO:0048017	1	0	7	457	1	16808	OS03G0289300
GO:BP	regulation of mRNA splicing, via spliceosome	GO:0048024	1	0	52	457	1	16808	OS07G0633200
GO:BP	Golgi vesicle transport	GO:0048193	1	0	211	457	3	16808	OS03G0856200,OS04G0611400,OS07G0680000
GO:BP	gametophyte development	GO:0048229	1	0	119	457	2	16808	OS03G0285800,OS05G0295100
GO:BP	vesicle docking	GO:0048278	1	0	45	457	1	16808	OS06G0168500
GO:BP	organelle fusion	GO:0048284	1	0	69	457	2	16808	OS06G0168500,OS12G0639800
GO:BP	organelle fission	GO:0048285	1	0	235	457	4	16808	OS06G0127000,OS09G0307300,OS09G0382300,OS12G0178700
GO:BP	seed development	GO:0048316	1	0	165	457	6	16808	OS03G0790600,OS04G0457800,OS04G0592700,OS05G0295100,OS06G0473800,OS12G0478200
GO:BP	root development	GO:0048364	1	0	165	457	3	16808	OS02G0804300,OS03G0790600,OS12G0588900
GO:BP	leaf development	GO:0048366	1	0	80	457	2	16808	OS06G0639600,OS11G0195500
GO:BP	shoot system development	GO:0048367	1	0	366	457	9	16808	OS02G0274100,OS03G0209600,OS03G0285800,OS03G0790600,OS04G0282400,OS05G0324700,OS06G0288100,OS06G0639600,OS11G0195500
GO:BP	floral organ development	GO:0048437	1	0	80	457	4	16808	OS03G0209600,OS03G0285800,OS05G0324700,OS06G0288100
GO:BP	disaccharide biosynthetic process	GO:0046351	1	0	37	457	1	16808	OS05G0438600
GO:BP	amino sugar catabolic process	GO:0046348	1	0	19	457	2	16808	OS02G0605900,OS10G0542900
GO:BP	glycolate biosynthetic process	GO:0046295	1	0	4	457	1	16808	OS01G0217500
GO:BP	anthocyanin-containing compound metabolic process	GO:0046283	1	0	10	457	1	16808	OS06G0639600
GO:BP	protein transmembrane import into intracellular organelle	GO:0044743	1	0	51	457	3	16808	OS03G0131900,OS03G0415500,OS10G0462900
GO:BP	cell cycle phase transition	GO:0044770	1	0	108	457	1	16808	OS09G0382300
GO:BP	mitotic cell cycle phase transition	GO:0044772	1	0	86	457	1	16808	OS09G0382300
GO:BP	cell cycle DNA replication	GO:0044786	1	0	36	457	1	16808	OS09G0279600
GO:BP	glycerolipid biosynthetic process	GO:0045017	1	0	134	457	1	16808	OS07G0191000
GO:BP	oligosaccharide biosynthetic process	GO:0009312	1	0	57	457	1	16808	OS05G0438600
GO:BP	DNA methylation or demethylation	GO:0044728	1	0	28	457	1	16808	OS05G0313900
GO:BP	protein import into chloroplast stroma	GO:0045037	1	0	12	457	3	16808	OS05G0111200,OS10G0492000,OS10G0492101
GO:BP	protein import into mitochondrial intermembrane space	GO:0045041	1	0	4	457	1	16808	OS10G0462900
GO:BP	innate immune response	GO:0045087	1	0	57	457	2	16808	OS01G0194300,OS04G0457800
GO:BP	regulation of innate immune response	GO:0045088	1	0	21	457	1	16808	OS04G0457800
GO:BP	positive regulation of innate immune response	GO:0045089	1	0	14	457	1	16808	OS04G0457800
GO:BP	cell fate commitment	GO:0045165	1	0	43	457	1	16808	OS11G0502700
GO:BP	establishment of protein localization	GO:0045184	1	0	730	457	19	16808	OS01G0966300,OS02G0695800,OS02G0695900,OS03G0131900,OS03G0240500,OS03G0257600,OS03G0415500,OS03G0856200,OS04G0611400,OS05G0111200,OS05G0475300,OS06G0125500,OS06G0168500,OS07G0680000,OS08G0232700,OS10G0462900,OS10G0492000,OS10G0492101,OS11G0133800
GO:BP	protein import into chloroplast thylakoid membrane	GO:0045038	1	0	2	457	1	16808	OS03G0131900
GO:BP	multi-multicellular organism process	GO:0044706	1	0	49	457	1	16808	OS03G0285800
GO:BP	secondary metabolite biosynthetic process	GO:0044550	1	0	141	457	5	16808	OS03G0285800,OS04G0354600,OS09G0400000,OS11G0195500,OS11G0214400
GO:BP	biological process involved in symbiotic interaction	GO:0044403	1	0	29	457	1	16808	OS03G0437600
GO:BP	cellular biosynthetic process	GO:0044249	1	0	4480	457	114	16808	OS01G0108400,OS01G0134700,OS01G0194300,OS01G0217500,OS01G0246700,OS01G0276500,OS01G0279100,OS01G0498200,OS01G0575200,OS01G0583200,OS01G0679000,OS01G0757900,OS01G0816100,OS01G0848200,OS01G0908200,OS01G0946200,OS02G0194700,OS02G0274100,OS02G0436400,OS02G0456500,OS02G0556000,OS02G0570700,OS02G0571300,OS02G0654700,OS02G0723400,OS02G0744900,OS03G0109300,OS03G0182800,OS03G0198600,OS03G0209600,OS03G0231…
GO:BP	cellular lipid metabolic process	GO:0044255	1	0	728	457	16	16808	OS01G0666000,OS02G0194700,OS02G0274100,OS02G0570700,OS02G0571300,OS02G0578800,OS02G0703600,OS03G0382100,OS05G0408900,OS05G0574600,OS07G0191000,OS07G0597100,OS08G0130400,OS11G0309000,OS11G0516000,OS11G0562100
GO:BP	cellular macromolecule metabolic process	GO:0044260	1	0	2786	457	39	16808	OS01G0640800,OS01G0879500,OS02G0456500,OS02G0556000,OS02G0605900,OS02G0804300,OS03G0209600,OS03G0650700,OS03G0672900,OS03G0678400,OS03G0761200,OS03G0856200,OS04G0611400,OS05G0179000,OS05G0241100,OS05G0313900,OS05G0468900,OS05G0475300,OS05G0497675,OS05G0507300,OS05G0567400,OS06G0125800,OS06G0281400,OS06G0498400,OS07G0112800,OS07G0222300,OS07G0680000,OS08G0150800,OS08G0169700,OS08G0295300,OS08G0538…
GO:BP	cellular carbohydrate metabolic process	GO:0044262	1	0	478	457	9	16808	OS01G0757900,OS02G0556000,OS03G0672900,OS04G0486950,OS05G0438600,OS06G0498400,OS07G0191000,OS10G0497700,OS11G0700900
GO:BP	cellular polysaccharide metabolic process	GO:0044264	1	0	296	457	5	16808	OS02G0556000,OS03G0672900,OS06G0498400,OS10G0497700,OS11G0700900
GO:BP	cellular macromolecule catabolic process	GO:0044265	1	0	774	457	9	16808	OS02G0605900,OS03G0672900,OS03G0678400,OS04G0611400,OS05G0475300,OS05G0507300,OS07G0680000,OS10G0542900,OS11G0700900
GO:BP	cellular nitrogen compound catabolic process	GO:0044270	1	0	244	457	2	16808	OS03G0395000,OS06G0638700
GO:BP	cellular nitrogen compound biosynthetic process	GO:0044271	1	0	3248	457	87	16808	OS01G0108400,OS01G0134700,OS01G0194300,OS01G0246700,OS01G0279100,OS01G0498200,OS01G0575200,OS01G0583200,OS01G0679000,OS01G0816100,OS01G0908200,OS01G0946200,OS02G0456500,OS02G0654700,OS02G0723400,OS02G0744900,OS03G0182800,OS03G0198600,OS03G0209600,OS03G0285800,OS03G0321700,OS03G0323200,OS03G0337600,OS03G0395000,OS03G0563300,OS03G0650700,OS03G0741100,OS03G0785200,OS03G0825500,OS03G0826500,OS04G0489…
GO:BP	sulfur compound biosynthetic process	GO:0044272	1	0	118	457	6	16808	OS03G0285800,OS04G0614500,OS05G0367400,OS05G0408900,OS11G0195500,OS12G0625000
GO:BP	cellular carbohydrate catabolic process	GO:0044275	1	0	93	457	1	16808	OS06G0498400
GO:BP	small molecule metabolic process	GO:0044281	1	0	1531	457	60	16808	OS01G0134700,OS01G0217500,OS01G0276500,OS01G0357100,OS01G0757900,OS01G0848200,OS02G0194700,OS02G0274100,OS02G0302700,OS02G0436400,OS02G0503900,OS02G0703600,OS02G0744900,OS03G0209600,OS03G0231600,OS03G0236200,OS03G0299900,OS03G0382100,OS03G0395000,OS03G0563100,OS03G0685300,OS03G0761200,OS03G0826500,OS04G0354600,OS04G0486950,OS04G0578000,OS04G0614500,OS04G0671100,OS05G0161500,OS05G0241100,OS05G0244…
GO:BP	small molecule catabolic process	GO:0044282	1	0	228	457	5	16808	OS02G0274100,OS03G0236200,OS06G0103300,OS06G0638700,OS07G0191000
GO:BP	small molecule biosynthetic process	GO:0044283	1	0	595	457	29	16808	OS01G0134700,OS01G0217500,OS01G0276500,OS01G0757900,OS01G0848200,OS02G0194700,OS02G0274100,OS02G0436400,OS02G0744900,OS03G0231600,OS03G0299900,OS03G0382100,OS03G0395000,OS03G0563100,OS03G0826500,OS04G0614500,OS05G0367400,OS05G0408900,OS05G0438600,OS05G0574600,OS07G0191000,OS09G0255400,OS11G0195500,OS11G0516000,OS11G0669100,OS12G0556200,OS12G0556300,OS12G0556500,OS12G0625000
GO:BP	cell wall polysaccharide catabolic process	GO:0044347	1	0	35	457	2	16808	OS03G0672900,OS11G0700900
GO:BP	regulation of peroxisome size	GO:0044375	1	0	6	457	1	16808	OS06G0127000
GO:BP	external encapsulating structure organization	GO:0045229	1	0	337	457	4	16808	OS01G0823100,OS01G0892500,OS10G0497700,OS10G0555600
GO:BP	negative regulation of response to stimulus	GO:0048585	1	0	86	457	6	16808	OS01G0194300,OS05G0322900,OS07G0569100,OS07G0685700,OS09G0417800,OS11G0195500
GO:BP	mRNA cis splicing, via spliceosome	GO:0045292	1	0	41	457	2	16808	OS02G0702000,OS07G0633200
GO:BP	cellular respiration	GO:0045333	1	0	131	457	1	16808	OS04G0486950
GO:BP	positive regulation of transcription by RNA polymerase II	GO:0045944	1	0	211	457	1	16808	OS06G0217300
GO:BP	CTP metabolic process	GO:0046036	1	0	16	457	1	16808	OS05G0573300
GO:BP	GMP metabolic process	GO:0046037	1	0	6	457	1	16808	OS08G0326600
GO:BP	nucleobase biosynthetic process	GO:0046112	1	0	29	457	1	16808	OS05G0573300
GO:BP	purine ribonucleoside metabolic process	GO:0046128	1	0	15	457	1	16808	OS03G0761200
GO:BP	pigment biosynthetic process	GO:0046148	1	0	74	457	6	16808	OS01G0279100,OS02G0744900,OS03G0323200,OS03G0337600,OS03G0563300,OS05G0408900
GO:BP	positive regulation of phosphate metabolic process	GO:0045937	1	0	66	457	2	16808	OS06G0147800,OS09G0307300
GO:BP	alcohol catabolic process	GO:0046164	1	0	41	457	1	16808	OS07G0191000
GO:BP	glycerol-3-phosphate catabolic process	GO:0046168	1	0	7	457	1	16808	OS01G0971600
GO:BP	polyol biosynthetic process	GO:0046173	1	0	30	457	2	16808	OS01G0757900,OS11G0516000
GO:BP	polyol catabolic process	GO:0046174	1	0	37	457	1	16808	OS07G0191000
GO:BP	nitric oxide metabolic process	GO:0046209	1	0	3	457	2	16808	OS08G0468100,OS08G0468700
GO:BP	indole phytoalexin metabolic process	GO:0046217	1	0	4	457	2	16808	OS03G0285800,OS11G0195500
GO:BP	indolalkylamine biosynthetic process	GO:0046219	1	0	15	457	2	16808	OS03G0826500,OS09G0255400
GO:BP	alcohol biosynthetic process	GO:0046165	1	0	68	457	4	16808	OS01G0217500,OS01G0757900,OS05G0408900,OS11G0516000
GO:BP	positive regulation of nucleobase-containing compound metabolic process	GO:0045935	1	0	456	457	6	16808	OS01G0194300,OS03G0198600,OS06G0217300,OS06G0592500,OS07G0685700,OS12G0170400
GO:BP	negative regulation of nucleobase-containing compound metabolic process	GO:0045934	1	0	159	457	1	16808	OS01G0583200
GO:BP	positive regulation of growth	GO:0045927	1	0	29	457	3	16808	OS01G0845100,OS02G0551700,OS05G0430300
GO:BP	cell redox homeostasis	GO:0045454	1	0	129	457	1	16808	OS03G0737000
GO:BP	xylan metabolic process	GO:0045491	1	0	76	457	3	16808	OS02G0556000,OS03G0672900,OS11G0700900
GO:BP	xylan biosynthetic process	GO:0045492	1	0	36	457	1	16808	OS02G0556000
GO:BP	xylan catabolic process	GO:0045493	1	0	27	457	2	16808	OS03G0672900,OS11G0700900
GO:BP	positive regulation of translation	GO:0045727	1	0	28	457	1	16808	OS07G0112800
GO:BP	positive regulation of protein catabolic process	GO:0045732	1	0	67	457	1	16808	OS07G0515700
GO:BP	positive regulation of cell cycle	GO:0045787	1	0	64	457	1	16808	OS09G0382300
GO:BP	regulation of protein kinase activity	GO:0045859	1	0	120	457	3	16808	OS06G0147800,OS09G0307300,OS09G0382300
GO:BP	positive regulation of protein kinase activity	GO:0045860	1	0	58	457	2	16808	OS06G0147800,OS09G0307300
GO:BP	negative regulation of proteolysis	GO:0045861	1	0	62	457	2	16808	OS01G0124200,OS01G0803200
GO:BP	negative regulation of DNA-templated transcription	GO:0045892	1	0	123	457	1	16808	OS01G0583200
GO:BP	positive regulation of DNA-templated transcription	GO:0045893	1	0	371	457	6	16808	OS01G0194300,OS03G0198600,OS06G0217300,OS06G0592500,OS07G0685700,OS12G0170400
GO:BP	positive regulation of translational elongation	GO:0045901	1	0	4	457	1	16808	OS07G0112800
GO:BP	positive regulation of translational termination	GO:0045905	1	0	5	457	1	16808	OS07G0112800
GO:BP	negative regulation of growth	GO:0045926	1	0	9	457	1	16808	OS06G0125800
GO:BP	late endosome to vacuole transport	GO:0045324	1	0	47	457	1	16808	OS05G0475300
GO:BP	cellular polysaccharide catabolic process	GO:0044247	1	0	56	457	1	16808	OS06G0498400
GO:BP	developmental growth	GO:0048589	1	0	109	457	3	16808	OS03G0790600,OS06G0125800,OS07G0412400
GO:BP	multicellular organismal reproductive process	GO:0048609	1	0	59	457	1	16808	OS12G0478200
GO:BP	developmental growth involved in morphogenesis	GO:0060560	1	0	55	457	1	16808	OS07G0412400
GO:BP	regulation of floral organ abscission	GO:0060860	1	0	2	457	1	16808	OS06G0288100
GO:BP	negative regulation of floral organ abscission	GO:0060862	1	0	1	457	1	16808	OS06G0288100
GO:BP	leaf abscission	GO:0060866	1	0	2	457	1	16808	OS11G0195500
GO:BP	membrane organization	GO:0061024	1	0	247	457	2	16808	OS06G0168500,OS12G0639800
GO:BP	membrane fusion	GO:0061025	1	0	70	457	2	16808	OS06G0168500,OS12G0639800
GO:BP	regulation of macromolecule metabolic process	GO:0060255	1	0	2819	457	62	16808	OS01G0108400,OS01G0124200,OS01G0134700,OS01G0194300,OS01G0246700,OS01G0498200,OS01G0575200,OS01G0583200,OS01G0803200,OS01G0816100,OS01G0908200,OS01G0946200,OS02G0135200,OS02G0654700,OS02G0723400,OS03G0182800,OS03G0198600,OS03G0285800,OS03G0321700,OS03G0609500,OS03G0741100,OS03G0785200,OS03G0825500,OS04G0489600,OS04G0665600,OS05G0322900,OS05G0343400,OS05G0417200,OS05G0473000,OS05G0537100,OS05G0549…
GO:BP	reproductive system development	GO:0061458	1	0	409	457	14	16808	OS02G0274100,OS03G0209600,OS03G0285800,OS03G0790600,OS04G0282400,OS04G0457800,OS04G0592700,OS05G0241100,OS05G0295100,OS05G0324700,OS06G0288100,OS06G0473800,OS09G0378300,OS12G0478200
GO:BP	regulation of small molecule metabolic process	GO:0062012	1	0	55	457	6	16808	OS01G0134700,OS11G0195500,OS11G0669100,OS12G0556200,OS12G0556300,OS12G0556500
GO:BP	cellular response to chemical stress	GO:0062197	1	0	55	457	1	16808	OS03G0785200
GO:BP	intracellular protein transmembrane transport	GO:0065002	1	0	84	457	6	16808	OS03G0131900,OS03G0415500,OS05G0111200,OS10G0462900,OS10G0492000,OS10G0492101
GO:BP	protein-containing complex assembly	GO:0065003	1	0	551	457	8	16808	OS02G0702000,OS03G0131900,OS04G0482700,OS04G0509200,OS07G0222300,OS07G0633200,OS10G0445600,OS10G0456950
GO:BP	biological regulation	GO:0065007	1	0	4947	457	126	16808	OS01G0108400,OS01G0124200,OS01G0134700,OS01G0194300,OS01G0246700,OS01G0247700,OS01G0279100,OS01G0498200,OS01G0508500,OS01G0575200,OS01G0579600,OS01G0583200,OS01G0803200,OS01G0816100,OS01G0845100,OS01G0908200,OS01G0946200,OS02G0111600,OS02G0126400,OS02G0135200,OS02G0215700,OS02G0551700,OS02G0632800,OS02G0654700,OS02G0723400,OS02G0807800,OS02G0820900,OS03G0100100,OS03G0109300,OS03G0125300,OS03G0182…
GO:BP	regulation of biological quality	GO:0065008	1	0	708	457	8	16808	OS01G0247700,OS03G0109300,OS03G0737000,OS05G0241100,OS06G0127000,OS09G0378300,OS09G0482100,OS11G0184100
GO:BP	actin filament bundle organization	GO:0061572	1	0	18	457	1	16808	OS10G0370500
GO:BP	regulation of molecular function	GO:0065009	1	0	537	457	9	16808	OS01G0124200,OS01G0803200,OS03G0100100,OS05G0473000,OS05G0534800,OS06G0147800,OS06G0196900,OS09G0307300,OS09G0382300
GO:BP	regulation of mitotic spindle organization	GO:0060236	1	0	7	457	1	16808	OS09G0307300
GO:BP	obsolete oxidation-reduction process	GO:0055114	1	0	111	457	4	16808	OS02G0570700,OS02G0703600,OS02G0744900,OS04G0531900
GO:BP	regulation of phytoalexin metabolic process	GO:0052318	1	0	2	457	1	16808	OS11G0195500
GO:BP	regulation of phytoalexin biosynthetic process	GO:0052319	1	0	2	457	1	16808	OS11G0195500
GO:BP	positive regulation of phytoalexin metabolic process	GO:0052320	1	0	2	457	1	16808	OS11G0195500
GO:BP	positive regulation of phytoalexin biosynthetic process	GO:0052322	1	0	2	457	1	16808	OS11G0195500
GO:BP	plant-type cell wall cellulose biosynthetic process	GO:0052324	1	0	10	457	1	16808	OS10G0497700
GO:BP	plant-type cell wall cellulose metabolic process	GO:0052541	1	0	10	457	1	16808	OS10G0497700
GO:BP	L-proline biosynthetic process	GO:0055129	1	0	4	457	1	16808	OS01G0848200
GO:BP	regulation of peptidase activity	GO:0052547	1	0	64	457	2	16808	OS01G0124200,OS01G0803200
GO:BP	alditol phosphate metabolic process	GO:0052646	1	0	9	457	1	16808	OS01G0971600
GO:BP	1-deoxy-D-xylulose 5-phosphate metabolic process	GO:0052863	1	0	3	457	1	16808	OS05G0408900
GO:BP	1-deoxy-D-xylulose 5-phosphate biosynthetic process	GO:0052865	1	0	3	457	1	16808	OS05G0408900
GO:BP	cellular chemical homeostasis	GO:0055082	1	0	126	457	1	16808	OS01G0247700
GO:BP	transmembrane transport	GO:0055085	1	0	1349	457	46	16808	OS01G0247700,OS01G0337500,OS01G0831300,OS01G0902100,OS01G0972200,OS02G0102200,OS02G0614100,OS02G0695800,OS02G0695900,OS02G0716800,OS02G0823100,OS03G0131900,OS03G0150600,OS03G0213800,OS03G0240500,OS03G0415500,OS03G0776400,OS03G0809100,OS04G0441800,OS04G0524500,OS04G0691366,OS04G0691400,OS05G0111200,OS05G0164800,OS05G0361900,OS06G0125500,OS06G0207700,OS06G0706400,OS07G0106200,OS07G0150700,OS07G0669…
GO:BP	nucleobase-containing small molecule metabolic process	GO:0055086	1	0	421	457	10	16808	OS01G0217500,OS03G0761200,OS04G0354600,OS04G0671100,OS05G0161500,OS05G0573300,OS06G0207000,OS07G0412400,OS07G0674100,OS08G0326600
GO:BP	regulation of endopeptidase activity	GO:0052548	1	0	63	457	2	16808	OS01G0124200,OS01G0803200
GO:BP	proton-transporting V-type ATPase complex assembly	GO:0070070	1	0	3	457	1	16808	OS04G0509200
GO:BP	proton-transporting two-sector ATPase complex assembly	GO:0070071	1	0	11	457	2	16808	OS04G0482700,OS04G0509200
GO:BP	vacuolar proton-transporting V-type ATPase complex assembly	GO:0070072	1	0	2	457	1	16808	OS04G0509200
GO:BP	protein modification by small protein conjugation or removal	GO:0070647	1	0	856	457	15	16808	OS03G0678400,OS04G0611400,OS05G0397650,OS05G0468900,OS06G0125800,OS06G0140800,OS06G0238200,OS06G0574200,OS07G0515700,OS07G0680000,OS09G0569800,OS10G0445400,OS12G0277000,OS12G0288400,OS12G0600200
GO:BP	cell wall assembly	GO:0070726	1	0	12	457	1	16808	OS10G0497700
GO:BP	cellular macromolecule localization	GO:0070727	1	0	807	457	20	16808	OS01G0966300,OS02G0695800,OS02G0695900,OS03G0131900,OS03G0240500,OS03G0257600,OS03G0415500,OS03G0856200,OS04G0611400,OS05G0111200,OS05G0475300,OS06G0125500,OS06G0168500,OS07G0680000,OS08G0232700,OS10G0462900,OS10G0481500,OS10G0492000,OS10G0492101,OS11G0133800
GO:BP	cellular response to chemical stimulus	GO:0070887	1	0	883	457	33	16808	OS01G0194300,OS01G0960200,OS01G0962700,OS02G0126400,OS02G0215700,OS02G0240100,OS02G0240300,OS02G0654700,OS02G0723400,OS02G0820900,OS03G0182800,OS03G0268600,OS03G0299900,OS03G0667100,OS03G0678400,OS03G0785200,OS03G0821100,OS04G0457800,OS04G0688300,OS04G0688500,OS05G0303000,OS05G0322900,OS05G0460000,OS05G0473000,OS06G0639600,OS07G0569100,OS07G0685700,OS08G0508700,OS10G0109300,OS10G0566800,OS11G0195…
GO:BP	organelle assembly	GO:0070925	1	0	176	457	3	16808	OS03G0650700,OS09G0307300,OS10G0456950
GO:BP	RNA 3' uridylation	GO:0071076	1	0	3	457	1	16808	OS02G0122100
GO:BP	cell wall polysaccharide biosynthetic process	GO:0070592	1	0	73	457	2	16808	OS02G0556000,OS10G0497700
GO:BP	DNA conformation change	GO:0071103	1	0	74	457	2	16808	OS06G0281400,OS09G0279600
GO:BP	cellular response to abscisic acid stimulus	GO:0071215	1	0	133	457	5	16808	OS02G0126400,OS03G0268600,OS05G0322900,OS05G0473000,OS07G0569100
GO:BP	cellular response to biotic stimulus	GO:0071216	1	0	3	457	1	16808	OS01G0134700
GO:BP	cellular response to misfolded protein	GO:0071218	1	0	22	457	1	16808	OS03G0678400
GO:BP	cellular response to molecule of bacterial origin	GO:0071219	1	0	1	457	1	16808	OS01G0134700
GO:BP	cellular response to inorganic substance	GO:0071241	1	0	40	457	1	16808	OS01G0960200
GO:BP	cellular response to nitrate	GO:0071249	1	0	27	457	1	16808	OS01G0960200
GO:BP	cellular response to abiotic stimulus	GO:0071214	1	0	61	457	1	16808	OS03G0785200
GO:BP	cellular component macromolecule biosynthetic process	GO:0070589	1	0	79	457	2	16808	OS02G0556000,OS10G0497700
GO:BP	protein localization to mitochondrion	GO:0070585	1	0	72	457	3	16808	OS01G0966300,OS03G0415500,OS10G0462900
GO:BP	response to fatty acid	GO:0070542	1	0	77	457	3	16808	OS01G0194300,OS03G0667100,OS11G0195500
GO:BP	protein initiator methionine removal	GO:0070084	1	0	5	457	1	16808	OS08G0542000
GO:BP	tRNA aminoacylation for mitochondrial protein translation	GO:0070127	1	0	4	457	1	16808	OS08G0538000
GO:BP	mitochondrial glycyl-tRNA aminoacylation	GO:0070150	1	0	2	457	1	16808	OS08G0538000
GO:BP	kynurenine metabolic process	GO:0070189	1	0	8	457	1	16808	OS06G0638700
GO:BP	protein trimerization	GO:0070206	1	0	4	457	1	16808	OS03G0131900
GO:BP	protein heterotrimerization	GO:0070208	1	0	1	457	1	16808	OS03G0131900
GO:BP	regulation of phosphorelay signal transduction system	GO:0070297	1	0	16	457	2	16808	OS07G0685700,OS11G0195500
GO:BP	negative regulation of phosphorelay signal transduction system	GO:0070298	1	0	4	457	1	16808	OS11G0195500
GO:BP	rRNA base methylation	GO:0070475	1	0	15	457	2	16808	OS01G0640800,OS02G0804300
GO:BP	rRNA (guanine-N7)-methylation	GO:0070476	1	0	2	457	1	16808	OS02G0804300
GO:BP	response to oxygen levels	GO:0070482	1	0	21	457	3	16808	OS01G0194300,OS11G0195500,OS12G0623600
GO:BP	detection of hypoxia	GO:0070483	1	0	12	457	1	16808	OS12G0623600
GO:BP	regulation of microtubule cytoskeleton organization	GO:0070507	1	0	13	457	1	16808	OS09G0307300
GO:BP	tRNA threonylcarbamoyladenosine metabolic process	GO:0070525	1	0	9	457	1	16808	OS05G0194600
GO:BP	protein K63-linked ubiquitination	GO:0070534	1	0	12	457	1	16808	OS12G0288400
GO:BP	camalexin metabolic process	GO:0052317	1	0	4	457	2	16808	OS03G0285800,OS11G0195500
GO:BP	phytoalexin biosynthetic process	GO:0052315	1	0	9	457	2	16808	OS03G0285800,OS11G0195500
GO:BP	phytoalexin metabolic process	GO:0052314	1	0	9	457	2	16808	OS03G0285800,OS11G0195500
GO:BP	response to misfolded protein	GO:0051788	1	0	23	457	1	16808	OS03G0678400
GO:BP	protein stabilization	GO:0050821	1	0	26	457	1	16808	OS09G0482100
GO:BP	response to freezing	GO:0050826	1	0	5	457	2	16808	OS03G0285800,OS06G0473800
GO:BP	defense response to Gram-negative bacterium	GO:0050829	1	0	4	457	1	16808	OS11G0195500
GO:BP	defense response to fungus	GO:0050832	1	0	88	457	8	16808	OS01G0194300,OS03G0285800,OS03G0667100,OS04G0457800,OS05G0322900,OS10G0542900,OS11G0592000,OS11G0592100
GO:BP	positive chemotaxis	GO:0050918	1	0	8	457	1	16808	OS03G0285800
GO:BP	actin filament bundle assembly	GO:0051017	1	0	18	457	1	16808	OS10G0370500
GO:BP	ion homeostasis	GO:0050801	1	0	190	457	1	16808	OS01G0247700
GO:BP	negative regulation of developmental process	GO:0051093	1	0	35	457	2	16808	OS06G0125800,OS06G0288100
GO:BP	positive regulation of cellular component organization	GO:0051130	1	0	47	457	1	16808	OS07G0112800
GO:BP	regulation of nitrogen compound metabolic process	GO:0051171	1	0	2567	457	60	16808	OS01G0108400,OS01G0124200,OS01G0134700,OS01G0194300,OS01G0246700,OS01G0279100,OS01G0498200,OS01G0575200,OS01G0583200,OS01G0803200,OS01G0816100,OS01G0908200,OS01G0946200,OS02G0654700,OS02G0723400,OS03G0182800,OS03G0198600,OS03G0321700,OS03G0741100,OS03G0785200,OS03G0825500,OS04G0489600,OS04G0665600,OS05G0322900,OS05G0343400,OS05G0417200,OS05G0473000,OS05G0537100,OS05G0549800,OS05G0571200,OS06G0147…
GO:BP	negative regulation of nitrogen compound metabolic process	GO:0051172	1	0	360	457	3	16808	OS01G0124200,OS01G0583200,OS01G0803200
GO:BP	positive regulation of nitrogen compound metabolic process	GO:0051173	1	0	614	457	11	16808	OS01G0194300,OS03G0198600,OS06G0147800,OS06G0217300,OS06G0592500,OS07G0112800,OS07G0515700,OS07G0685700,OS09G0307300,OS11G0195500,OS12G0170400
GO:BP	regulation of phosphorus metabolic process	GO:0051174	1	0	190	457	4	16808	OS05G0473000,OS06G0147800,OS09G0307300,OS09G0382300
GO:BP	positive regulation of sulfur metabolic process	GO:0051176	1	0	4	457	1	16808	OS11G0195500
GO:BP	regulation of cellular component organization	GO:0051128	1	0	224	457	3	16808	OS07G0112800,OS09G0307300,OS09G0382300
GO:BP	regulation of cellular process	GO:0050794	1	0	3869	457	102	16808	OS01G0108400,OS01G0134700,OS01G0194300,OS01G0246700,OS01G0279100,OS01G0498200,OS01G0575200,OS01G0579600,OS01G0583200,OS01G0816100,OS01G0908200,OS01G0946200,OS02G0111600,OS02G0126400,OS02G0135200,OS02G0215700,OS02G0632800,OS02G0654700,OS02G0723400,OS02G0807800,OS02G0820900,OS03G0125300,OS03G0182800,OS03G0198600,OS03G0225700,OS03G0268600,OS03G0285800,OS03G0289300,OS03G0299900,OS03G0321700,OS03G0667…
GO:BP	regulation of developmental process	GO:0050793	1	0	247	457	7	16808	OS03G0790600,OS04G0282400,OS06G0125800,OS06G0288100,OS06G0639600,OS12G0294100,OS12G0478200
GO:BP	regulation of catalytic activity	GO:0050790	1	0	524	457	9	16808	OS01G0124200,OS01G0803200,OS03G0100100,OS05G0473000,OS05G0534800,OS06G0147800,OS06G0196900,OS09G0307300,OS09G0382300
GO:BP	regulation of developmental growth	GO:0048638	1	0	46	457	2	16808	OS03G0790600,OS06G0125800
GO:BP	negative regulation of developmental growth	GO:0048640	1	0	7	457	1	16808	OS06G0125800
GO:BP	anatomical structure formation involved in morphogenesis	GO:0048646	1	0	82	457	2	16808	OS11G0195500,OS12G0588900
GO:BP	system development	GO:0048731	1	0	671	457	18	16808	OS02G0274100,OS02G0804300,OS03G0209600,OS03G0285800,OS03G0790600,OS04G0282400,OS04G0457800,OS04G0592700,OS05G0241100,OS05G0295100,OS05G0324700,OS06G0288100,OS06G0473800,OS06G0639600,OS09G0378300,OS11G0195500,OS12G0478200,OS12G0588900
GO:BP	phyllome development	GO:0048827	1	0	134	457	4	16808	OS03G0209600,OS03G0285800,OS06G0639600,OS11G0195500
GO:BP	regulation of shoot system development	GO:0048831	1	0	65	457	1	16808	OS04G0282400
GO:BP	anatomical structure development	GO:0048856	1	0	1149	457	25	16808	OS01G0823100,OS02G0274100,OS02G0804300,OS03G0209600,OS03G0268600,OS03G0285800,OS03G0790600,OS04G0282400,OS04G0457800,OS04G0592700,OS05G0241100,OS05G0295100,OS05G0324700,OS05G0583200,OS06G0288100,OS06G0473800,OS06G0639600,OS07G0412400,OS09G0279600,OS09G0378300,OS10G0555600,OS11G0195500,OS12G0294100,OS12G0478200,OS12G0588900
GO:BP	pollen tube development	GO:0048868	1	0	33	457	1	16808	OS03G0285800
GO:BP	cellular developmental process	GO:0048869	1	0	297	457	3	16808	OS04G0457800,OS09G0279600,OS11G0502700
GO:BP	cell motility	GO:0048870	1	0	15	457	1	16808	OS10G0370500
GO:BP	chemical homeostasis	GO:0048878	1	0	283	457	1	16808	OS01G0247700
GO:BP	regulation of mRNA processing	GO:0050684	1	0	64	457	1	16808	OS07G0633200
GO:BP	regulation of immune response	GO:0050776	1	0	22	457	1	16808	OS04G0457800
GO:BP	positive regulation of immune response	GO:0050778	1	0	14	457	1	16808	OS04G0457800
GO:BP	regulation of biological process	GO:0050789	1	0	4371	457	116	16808	OS01G0108400,OS01G0124200,OS01G0134700,OS01G0194300,OS01G0246700,OS01G0279100,OS01G0498200,OS01G0508500,OS01G0575200,OS01G0579600,OS01G0583200,OS01G0803200,OS01G0816100,OS01G0845100,OS01G0908200,OS01G0946200,OS02G0111600,OS02G0126400,OS02G0135200,OS02G0215700,OS02G0551700,OS02G0632800,OS02G0654700,OS02G0723400,OS02G0807800,OS02G0820900,OS03G0125300,OS03G0182800,OS03G0198600,OS03G0225700,OS03G0268…
GO:BP	localization	GO:0051179	1	0	2672	457	60	16808	OS01G0247700,OS01G0337500,OS01G0831300,OS01G0902100,OS01G0966300,OS01G0972200,OS02G0102200,OS02G0584700,OS02G0614100,OS02G0695800,OS02G0695900,OS02G0716800,OS02G0823100,OS03G0131900,OS03G0150600,OS03G0213800,OS03G0240500,OS03G0257600,OS03G0415500,OS03G0776400,OS03G0809100,OS03G0856200,OS04G0441800,OS04G0524500,OS04G0611400,OS04G0691366,OS04G0691400,OS05G0111200,OS05G0164800,OS05G0361900,OS05G0475…
GO:BP	reproductive structure development	GO:0048608	1	0	408	457	14	16808	OS02G0274100,OS03G0209600,OS03G0285800,OS03G0790600,OS04G0282400,OS04G0457800,OS04G0592700,OS05G0241100,OS05G0295100,OS05G0324700,OS06G0288100,OS06G0473800,OS09G0378300,OS12G0478200
GO:BP	phytochromobilin metabolic process	GO:0051202	1	0	2	457	1	16808	OS03G0395000
GO:BP	establishment of localization	GO:0051234	1	0	2563	457	58	16808	OS01G0247700,OS01G0337500,OS01G0831300,OS01G0902100,OS01G0966300,OS01G0972200,OS02G0102200,OS02G0584700,OS02G0614100,OS02G0695800,OS02G0695900,OS02G0716800,OS02G0823100,OS03G0131900,OS03G0150600,OS03G0213800,OS03G0240500,OS03G0257600,OS03G0415500,OS03G0776400,OS03G0809100,OS03G0856200,OS04G0441800,OS04G0524500,OS04G0611400,OS04G0691366,OS04G0691400,OS05G0111200,OS05G0164800,OS05G0361900,OS05G0475…
GO:BP	negative regulation of hydrolase activity	GO:0051346	1	0	71	457	2	16808	OS01G0124200,OS01G0803200
GO:BP	positive regulation of transferase activity	GO:0051347	1	0	71	457	2	16808	OS06G0147800,OS09G0307300
GO:BP	positive regulation of oxidoreductase activity	GO:0051353	1	0	5	457	1	16808	OS06G0196900
GO:BP	regulation of cytoskeleton organization	GO:0051493	1	0	46	457	1	16808	OS09G0307300
GO:BP	proteolysis involved in protein catabolic process	GO:0051603	1	0	642	457	7	16808	OS03G0678400,OS04G0611400,OS05G0475300,OS05G0507300,OS05G0582600,OS07G0680000,OS09G0381400
GO:BP	protein maturation	GO:0051604	1	0	100	457	2	16808	OS01G0966300,OS04G0482700
GO:BP	regulation of oxidoreductase activity	GO:0051341	1	0	6	457	1	16808	OS06G0196900
GO:BP	detection of stimulus	GO:0051606	1	0	28	457	1	16808	OS12G0623600
GO:BP	cellular localization	GO:0051641	1	0	1005	457	20	16808	OS01G0966300,OS02G0695800,OS02G0695900,OS03G0131900,OS03G0240500,OS03G0257600,OS03G0415500,OS03G0856200,OS04G0611400,OS05G0111200,OS05G0475300,OS06G0125500,OS06G0168500,OS07G0680000,OS08G0232700,OS10G0462900,OS10G0481500,OS10G0492000,OS10G0492101,OS11G0133800
GO:BP	establishment of localization in cell	GO:0051649	1	0	771	457	13	16808	OS01G0966300,OS03G0131900,OS03G0240500,OS03G0415500,OS04G0611400,OS05G0111200,OS05G0475300,OS06G0168500,OS07G0680000,OS10G0462900,OS10G0492000,OS10G0492101,OS11G0133800
GO:BP	localization within membrane	GO:0051668	1	0	158	457	3	16808	OS03G0131900,OS10G0481500,OS11G0133800
GO:BP	cellular response to stimulus	GO:0051716	1	0	2088	457	68	16808	OS01G0134700,OS01G0194300,OS01G0579600,OS01G0960200,OS01G0962700,OS02G0111600,OS02G0126400,OS02G0135200,OS02G0215700,OS02G0240100,OS02G0240300,OS02G0632800,OS02G0654700,OS02G0723400,OS02G0807800,OS02G0820900,OS03G0182800,OS03G0225700,OS03G0268600,OS03G0285800,OS03G0289300,OS03G0299900,OS03G0667100,OS03G0678400,OS03G0743500,OS03G0785200,OS03G0821100,OS03G0856200,OS04G0109100,OS04G0365100,OS04G0370…
GO:BP	regulation of cell cycle	GO:0051726	1	0	222	457	3	16808	OS05G0554500,OS09G0307300,OS09G0382300
GO:BP	regulation of nuclear division	GO:0051783	1	0	72	457	1	16808	OS09G0382300
GO:BP	organelle localization	GO:0051640	1	0	162	457	1	16808	OS06G0168500
GO:BP	regulation of transferase activity	GO:0051338	1	0	139	457	3	16808	OS06G0147800,OS09G0307300,OS09G0382300
GO:BP	regulation of hydrolase activity	GO:0051336	1	0	135	457	3	16808	OS01G0124200,OS01G0803200,OS05G0473000
GO:BP	cell division	GO:0051301	1	0	208	457	3	16808	OS04G0592700,OS09G0382300,OS11G0520500
GO:BP	maintenance of location	GO:0051235	1	0	42	457	1	16808	OS06G0473800
GO:BP	regulation of multicellular organismal process	GO:0051239	1	0	138	457	4	16808	OS04G0282400,OS06G0125800,OS12G0294100,OS12G0478200
GO:BP	negative regulation of multicellular organismal process	GO:0051241	1	0	32	457	1	16808	OS06G0125800
GO:BP	regulation of protein metabolic process	GO:0051246	1	0	537	457	8	16808	OS01G0124200,OS01G0803200,OS05G0473000,OS06G0147800,OS07G0112800,OS07G0515700,OS09G0307300,OS09G0382300
GO:BP	positive regulation of protein metabolic process	GO:0051247	1	0	174	457	4	16808	OS06G0147800,OS07G0112800,OS07G0515700,OS09G0307300
GO:BP	negative regulation of protein metabolic process	GO:0051248	1	0	197	457	2	16808	OS01G0124200,OS01G0803200
GO:BP	regulation of RNA metabolic process	GO:0051252	1	0	2050	457	50	16808	OS01G0108400,OS01G0134700,OS01G0194300,OS01G0246700,OS01G0498200,OS01G0575200,OS01G0583200,OS01G0816100,OS01G0908200,OS01G0946200,OS02G0654700,OS02G0723400,OS03G0182800,OS03G0198600,OS03G0321700,OS03G0741100,OS03G0785200,OS03G0825500,OS04G0489600,OS04G0665600,OS05G0322900,OS05G0343400,OS05G0417200,OS05G0537100,OS05G0549800,OS05G0571200,OS06G0217300,OS06G0592500,OS06G0639600,OS06G0649000,OS07G0235…
GO:BP	negative regulation of RNA metabolic process	GO:0051253	1	0	132	457	1	16808	OS01G0583200
GO:BP	positive regulation of RNA metabolic process	GO:0051254	1	0	439	457	6	16808	OS01G0194300,OS03G0198600,OS06G0217300,OS06G0592500,OS07G0685700,OS12G0170400
GO:BP	protein complex oligomerization	GO:0051259	1	0	32	457	1	16808	OS03G0131900
GO:BP	beta-glucan metabolic process	GO:0051273	1	0	87	457	1	16808	OS10G0497700
GO:BP	beta-glucan biosynthetic process	GO:0051274	1	0	62	457	1	16808	OS10G0497700
GO:BP	chromosome organization	GO:0051276	1	0	230	457	3	16808	OS03G0856200,OS06G0281400,OS09G0279600
GO:BP	protein heterooligomerization	GO:0051291	1	0	1	457	1	16808	OS03G0131900
GO:BP	spindle pole body organization	GO:0051300	1	0	8	457	1	16808	OS05G0491000
GO:BP	spindle assembly	GO:0051225	1	0	41	457	1	16808	OS09G0307300
GO:BP	oligosaccharide metabolic process	GO:0009311	1	0	89	457	1	16808	OS05G0438600
GO:BP	amine metabolic process	GO:0009308	1	0	96	457	4	16808	OS03G0109300,OS03G0826500,OS06G0638700,OS09G0255400
GO:BP	amine biosynthetic process	GO:0009309	1	0	34	457	2	16808	OS03G0826500,OS09G0255400
GO:BP	methionyl-tRNA aminoacylation	GO:0006431	1	0	2	457	1	16808	OS03G0209600
GO:BP	threonyl-tRNA aminoacylation	GO:0006435	1	0	2	457	1	16808	OS08G0295300
GO:BP	regulation of translational elongation	GO:0006448	1	0	14	457	1	16808	OS07G0112800
GO:BP	regulation of translational termination	GO:0006449	1	0	6	457	1	16808	OS07G0112800
GO:BP	regulation of translational fidelity	GO:0006450	1	0	27	457	2	16808	OS05G0241100,OS09G0378300
GO:BP	translational frameshifting	GO:0006452	1	0	4	457	1	16808	OS07G0112800
GO:BP	leucyl-tRNA aminoacylation	GO:0006429	1	0	4	457	2	16808	OS05G0241100,OS09G0378300
GO:BP	protein folding	GO:0006457	1	0	239	457	13	16808	OS02G0247200,OS02G0491400,OS03G0366000,OS03G0821100,OS05G0303000,OS05G0460000,OS05G0507300,OS06G0114000,OS06G0196900,OS07G0641700,OS09G0482100,OS10G0462900,OS12G0244100
GO:BP	protein methylation	GO:0006479	1	0	98	457	3	16808	OS01G0879500,OS03G0761200,OS05G0497675
GO:BP	protein lipidation	GO:0006497	1	0	74	457	1	16808	OS11G0133800
GO:BP	proteolysis	GO:0006508	1	0	1163	457	17	16808	OS01G0124200,OS01G0795400,OS01G0803200,OS01G0966300,OS02G0314600,OS02G0720500,OS03G0678400,OS03G0790600,OS04G0321700,OS04G0482700,OS04G0611400,OS05G0475300,OS05G0507300,OS05G0582600,OS07G0680000,OS08G0542000,OS09G0381400
GO:BP	ubiquitin-dependent protein catabolic process	GO:0006511	1	0	528	457	5	16808	OS03G0678400,OS04G0611400,OS05G0475300,OS05G0507300,OS07G0680000
GO:BP	protein quality control for misfolded or incompletely synthesized proteins	GO:0006515	1	0	33	457	1	16808	OS03G0678400
GO:BP	peptide metabolic process	GO:0006518	1	0	882	457	12	16808	OS01G0369700,OS02G0456500,OS03G0209600,OS03G0650700,OS05G0241100,OS07G0112800,OS07G0222300,OS08G0150800,OS08G0295300,OS08G0538000,OS09G0378300,OS10G0531400
GO:BP	protein dephosphorylation	GO:0006470	1	0	141	457	1	16808	OS05G0473000
GO:BP	cysteine metabolic process	GO:0006534	1	0	34	457	1	16808	OS12G0625000
GO:BP	glycyl-tRNA aminoacylation	GO:0006426	1	0	3	457	1	16808	OS08G0538000
GO:BP	regulation of translation	GO:0006417	1	0	191	457	1	16808	OS07G0112800
GO:BP	rRNA processing	GO:0006364	1	0	259	457	13	16808	OS02G0736600,OS01G0583200,OS01G0640800,OS02G0804300,OS04G0295100,OS04G0592700,OS04G0625300,OS04G0625350,OS05G0295100,OS05G0567400,OS08G0155000,OS10G0456950,OS12G0611200
GO:BP	transcription by RNA polymerase II	GO:0006366	1	0	566	457	8	16808	OS01G0108400,OS01G0583200,OS03G0198600,OS04G0489600,OS06G0217300,OS06G0639600,OS09G0447000,OS10G0397900
GO:BP	mRNA splice site selection	GO:0006376	1	0	11	457	1	16808	OS07G0633200
GO:BP	mRNA polyadenylation	GO:0006378	1	0	32	457	1	16808	OS02G0771500
GO:BP	adenosine to inosine editing	GO:0006382	1	0	4	457	1	16808	OS03G0321900
GO:BP	transcription by RNA polymerase III	GO:0006383	1	0	44	457	5	16808	OS01G0679000,OS05G0569900,OS07G0477000,OS07G0611600,OS12G0194700
GO:BP	tRNA aminoacylation for protein translation	GO:0006418	1	0	63	457	6	16808	OS03G0209600,OS05G0241100,OS08G0150800,OS08G0295300,OS08G0538000,OS09G0378300
GO:BP	transcription initiation at RNA polymerase III promoter	GO:0006384	1	0	11	457	2	16808	OS05G0569900,OS07G0477000
GO:BP	RNA processing	GO:0006396	1	0	840	457	33	16808	OS02G0736600,OS01G0232300,OS01G0583200,OS01G0640800,OS02G0122100,OS02G0266500,OS02G0702000,OS02G0730800,OS02G0771500,OS02G0804300,OS03G0201700,OS03G0321900,OS04G0117600,OS04G0295100,OS04G0592700,OS04G0625300,OS04G0625350,OS05G0194600,OS05G0295100,OS05G0447700,OS05G0567400,OS05G0571100,OS05G0594900,OS06G0639600,OS07G0191700,OS07G0477000,OS07G0633200,OS08G0155000,OS08G0169700,OS09G0491756,OS10G0456…
GO:BP	mRNA processing	GO:0006397	1	0	369	457	7	16808	OS02G0702000,OS02G0730800,OS02G0771500,OS05G0571100,OS05G0594900,OS07G0633200,OS09G0491756
GO:BP	translation	GO:0006412	1	0	752	457	10	16808	OS02G0456500,OS03G0209600,OS03G0650700,OS05G0241100,OS07G0112800,OS07G0222300,OS08G0150800,OS08G0295300,OS08G0538000,OS09G0378300
GO:BP	translational initiation	GO:0006413	1	0	90	457	1	16808	OS07G0222300
GO:BP	translational elongation	GO:0006414	1	0	57	457	2	16808	OS03G0650700,OS07G0112800
GO:BP	translational termination	GO:0006415	1	0	23	457	2	16808	OS02G0456500,OS07G0112800
GO:BP	tRNA splicing, via endonucleolytic cleavage and ligation	GO:0006388	1	0	6	457	1	16808	OS07G0191700
GO:BP	transcription by RNA polymerase I	GO:0006360	1	0	31	457	1	16808	OS12G0194700
GO:BP	cysteine biosynthetic process from serine	GO:0006535	1	0	16	457	1	16808	OS12G0625000
GO:BP	glutamate catabolic process	GO:0006538	1	0	11	457	1	16808	OS03G0236200
GO:BP	protein targeting to mitochondrion	GO:0006626	1	0	69	457	3	16808	OS01G0966300,OS03G0415500,OS10G0462900
GO:BP	protein processing involved in protein targeting to mitochondrion	GO:0006627	1	0	8	457	1	16808	OS01G0966300
GO:BP	lipid metabolic process	GO:0006629	1	0	988	457	22	16808	OS01G0666000,OS02G0194700,OS02G0274100,OS02G0570700,OS02G0571300,OS02G0578800,OS02G0590200,OS02G0703600,OS03G0289300,OS03G0382100,OS04G0354600,OS05G0408900,OS05G0574600,OS07G0191000,OS07G0597100,OS07G0603600,OS08G0130400,OS11G0184100,OS11G0195500,OS11G0309000,OS11G0516000,OS11G0562100
GO:BP	fatty acid metabolic process	GO:0006631	1	0	202	457	5	16808	OS02G0194700,OS02G0274100,OS03G0382100,OS05G0574600,OS08G0130400
GO:BP	fatty acid biosynthetic process	GO:0006633	1	0	130	457	3	16808	OS02G0194700,OS03G0382100,OS05G0574600
GO:BP	fatty acid beta-oxidation	GO:0006635	1	0	34	457	1	16808	OS02G0274100
GO:BP	protein targeting to vacuole	GO:0006623	1	0	64	457	2	16808	OS04G0611400,OS07G0680000
GO:BP	acyl-CoA metabolic process	GO:0006637	1	0	45	457	1	16808	OS04G0354600
GO:BP	phospholipid metabolic process	GO:0006644	1	0	232	457	3	16808	OS01G0666000,OS07G0191000,OS11G0309000
GO:BP	glycerophospholipid metabolic process	GO:0006650	1	0	161	457	2	16808	OS07G0191000,OS11G0309000
GO:BP	phosphatidylinositol biosynthetic process	GO:0006661	1	0	86	457	1	16808	OS07G0191000
GO:BP	glycolipid metabolic process	GO:0006664	1	0	62	457	1	16808	OS07G0597100
GO:BP	sphingolipid metabolic process	GO:0006665	1	0	67	457	2	16808	OS02G0578800,OS11G0516000
GO:BP	sphingosine metabolic process	GO:0006670	1	0	12	457	1	16808	OS11G0516000
GO:BP	membrane lipid metabolic process	GO:0006643	1	0	126	457	3	16808	OS02G0578800,OS07G0597100,OS11G0516000
GO:BP	glutamate metabolic process	GO:0006536	1	0	24	457	1	16808	OS03G0236200
GO:BP	protein targeting to membrane	GO:0006612	1	0	73	457	2	16808	OS03G0131900,OS11G0133800
GO:BP	indolalkylamine metabolic process	GO:0006586	1	0	25	457	3	16808	OS03G0826500,OS06G0638700,OS09G0255400
GO:BP	glutamine metabolic process	GO:0006541	1	0	30	457	3	16808	OS03G0685300,OS05G0573300,OS08G0326600
GO:BP	histidine metabolic process	GO:0006547	1	0	8	457	2	16808	OS01G0276500,OS07G0191000
GO:BP	lysine metabolic process	GO:0006553	1	0	21	457	2	16808	OS02G0436400,OS03G0299900
GO:BP	L-phenylalanine metabolic process	GO:0006558	1	0	25	457	1	16808	OS06G0103300
GO:BP	L-phenylalanine catabolic process	GO:0006559	1	0	14	457	1	16808	OS06G0103300
GO:BP	proline metabolic process	GO:0006560	1	0	8	457	1	16808	OS01G0848200
GO:BP	protein targeting	GO:0006605	1	0	249	457	10	16808	OS01G0966300,OS03G0131900,OS03G0415500,OS04G0611400,OS05G0111200,OS07G0680000,OS10G0462900,OS10G0492000,OS10G0492101,OS11G0133800
GO:BP	proline biosynthetic process	GO:0006561	1	0	6	457	1	16808	OS01G0848200
GO:BP	tryptophan metabolic process	GO:0006568	1	0	25	457	3	16808	OS03G0826500,OS06G0638700,OS09G0255400
GO:BP	tryptophan catabolic process	GO:0006569	1	0	6	457	1	16808	OS06G0638700
GO:BP	tyrosine metabolic process	GO:0006570	1	0	8	457	1	16808	OS06G0103300
GO:BP	tyrosine catabolic process	GO:0006572	1	0	3	457	1	16808	OS06G0103300
GO:BP	cellular modified amino acid metabolic process	GO:0006575	1	0	141	457	3	16808	OS01G0369700,OS03G0761200,OS10G0531400
GO:BP	cellular biogenic amine metabolic process	GO:0006576	1	0	54	457	3	16808	OS03G0826500,OS06G0638700,OS09G0255400
GO:BP	L-serine metabolic process	GO:0006563	1	0	28	457	1	16808	OS12G0625000
GO:BP	regulation of transcription by RNA polymerase II	GO:0006357	1	0	497	457	8	16808	OS01G0108400,OS01G0583200,OS03G0198600,OS04G0489600,OS06G0217300,OS06G0639600,OS09G0447000,OS10G0397900
GO:BP	regulation of DNA-templated transcription	GO:0006355	1	0	1908	457	49	16808	OS01G0108400,OS01G0134700,OS01G0194300,OS01G0246700,OS01G0498200,OS01G0575200,OS01G0583200,OS01G0816100,OS01G0908200,OS01G0946200,OS02G0654700,OS02G0723400,OS03G0182800,OS03G0198600,OS03G0321700,OS03G0741100,OS03G0785200,OS03G0825500,OS04G0489600,OS04G0665600,OS05G0322900,OS05G0343400,OS05G0417200,OS05G0537100,OS05G0549800,OS05G0571200,OS06G0217300,OS06G0592500,OS06G0639600,OS06G0649000,OS07G0235…
GO:BP	DNA-templated transcription termination	GO:0006353	1	0	42	457	3	16808	OS03G0785200,OS08G0515800,OS08G0518200
GO:BP	detection of oxygen	GO:0003032	1	0	12	457	1	16808	OS12G0623600
GO:BP	amino acid transmembrane transport	GO:0003333	1	0	90	457	3	16808	OS02G0102200,OS05G0111200,OS11G0195600
GO:BP	carbohydrate metabolic process	GO:0005975	1	0	1061	457	22	16808	OS01G0687400,OS01G0713200,OS01G0757900,OS01G0940700,OS01G0940800,OS01G0971600,OS02G0556000,OS02G0605900,OS03G0563100,OS03G0672900,OS04G0474500,OS04G0486950,OS05G0438600,OS06G0498400,OS07G0191000,OS07G0674100,OS09G0475500,OS10G0370500,OS10G0416100,OS10G0497700,OS10G0542900,OS11G0700900
GO:BP	polysaccharide metabolic process	GO:0005976	1	0	418	457	7	16808	OS02G0556000,OS02G0605900,OS03G0672900,OS06G0498400,OS10G0497700,OS10G0542900,OS11G0700900
GO:BP	starch metabolic process	GO:0005982	1	0	56	457	1	16808	OS06G0498400
GO:BP	starch catabolic process	GO:0005983	1	0	20	457	1	16808	OS06G0498400
GO:BP	developmental process involved in reproduction	GO:0003006	1	0	448	457	14	16808	OS02G0274100,OS03G0209600,OS03G0285800,OS03G0790600,OS04G0282400,OS04G0457800,OS04G0592700,OS05G0241100,OS05G0295100,OS05G0324700,OS06G0288100,OS06G0473800,OS09G0378300,OS12G0478200
GO:BP	disaccharide metabolic process	GO:0005984	1	0	68	457	1	16808	OS05G0438600
GO:BP	sucrose biosynthetic process	GO:0005986	1	0	12	457	1	16808	OS05G0438600
GO:BP	monosaccharide metabolic process	GO:0005996	1	0	166	457	4	16808	OS03G0563100,OS05G0438600,OS07G0674100,OS09G0475500
GO:BP	fructose metabolic process	GO:0006000	1	0	9	457	1	16808	OS05G0438600
GO:BP	fructose 6-phosphate metabolic process	GO:0006002	1	0	16	457	1	16808	OS05G0438600
GO:BP	fucose metabolic process	GO:0006004	1	0	37	457	1	16808	OS09G0475500
GO:BP	glucose metabolic process	GO:0006006	1	0	55	457	1	16808	OS05G0438600
GO:BP	sucrose metabolic process	GO:0005985	1	0	36	457	1	16808	OS05G0438600
GO:BP	aminoglycan metabolic process	GO:0006022	1	0	31	457	2	16808	OS02G0605900,OS10G0542900
GO:BP	regionalization	GO:0003002	1	0	45	457	1	16808	OS03G0790600
GO:BP	tRNA dihydrouridine synthesis	GO:0002943	1	0	4	457	1	16808	OS04G0117600
GO:BP	tRNA wobble uridine modification	GO:0002098	1	0	17	457	3	16808	OS03G0201700,OS06G0639600,OS12G0588900
GO:BP	tRNA wobble adenosine to inosine editing	GO:0002100	1	0	3	457	1	16808	OS03G0321900
GO:BP	cytoplasmic translation	GO:0002181	1	0	94	457	1	16808	OS07G0222300
GO:BP	cytoplasmic translational initiation	GO:0002183	1	0	31	457	1	16808	OS07G0222300
GO:BP	defense response to insect	GO:0002213	1	0	5	457	1	16808	OS11G0195500
GO:BP	defense response to oomycetes	GO:0002229	1	0	88	457	5	16808	OS01G0134700,OS04G0109100,OS04G0531500,OS09G0334800,OS09G0339000
GO:BP	tRNA threonylcarbamoyladenosine modification	GO:0002949	1	0	4	457	1	16808	OS05G0194600
GO:BP	response to molecule of bacterial origin	GO:0002237	1	0	7	457	1	16808	OS01G0134700
GO:BP	immune system process	GO:0002376	1	0	59	457	2	16808	OS01G0194300,OS04G0457800
GO:BP	regulation of immune system process	GO:0002682	1	0	22	457	1	16808	OS04G0457800
GO:BP	positive regulation of immune system process	GO:0002684	1	0	14	457	1	16808	OS04G0457800
GO:BP	regulation of response to biotic stimulus	GO:0002831	1	0	74	457	7	16808	OS01G0134700,OS01G0194300,OS01G0508500,OS04G0457800,OS05G0322900,OS09G0417800,OS11G0195500
GO:BP	negative regulation of response to biotic stimulus	GO:0002832	1	0	12	457	2	16808	OS05G0322900,OS09G0417800
GO:BP	positive regulation of response to biotic stimulus	GO:0002833	1	0	27	457	3	16808	OS01G0134700,OS04G0457800,OS11G0195500
GO:BP	response to oomycetes	GO:0002239	1	0	88	457	5	16808	OS01G0134700,OS04G0109100,OS04G0531500,OS09G0334800,OS09G0339000
GO:BP	aminoglycan catabolic process	GO:0006026	1	0	19	457	2	16808	OS02G0605900,OS10G0542900
GO:BP	chitin metabolic process	GO:0006030	1	0	19	457	2	16808	OS02G0605900,OS10G0542900
GO:BP	chitin catabolic process	GO:0006032	1	0	19	457	2	16808	OS02G0605900,OS10G0542900
GO:BP	CTP biosynthetic process	GO:0006241	1	0	16	457	1	16808	OS05G0573300
GO:BP	DNA metabolic process	GO:0006259	1	0	490	457	4	16808	OS03G0856200,OS05G0313900,OS06G0281400,OS09G0279600
GO:BP	DNA replication	GO:0006260	1	0	148	457	1	16808	OS09G0279600
GO:BP	DNA-templated DNA replication	GO:0006261	1	0	119	457	1	16808	OS09G0279600
GO:BP	DNA topological change	GO:0006265	1	0	15	457	2	16808	OS06G0281400,OS09G0279600
GO:BP	DNA repair	GO:0006281	1	0	331	457	1	16808	OS03G0856200
GO:BP	pyrimidine nucleotide biosynthetic process	GO:0006221	1	0	38	457	1	16808	OS05G0573300
GO:BP	double-strand break repair	GO:0006302	1	0	138	457	1	16808	OS03G0856200
GO:BP	DNA modification	GO:0006304	1	0	32	457	1	16808	OS05G0313900
GO:BP	DNA alkylation	GO:0006305	1	0	16	457	1	16808	OS05G0313900
GO:BP	DNA methylation	GO:0006306	1	0	16	457	1	16808	OS05G0313900
GO:BP	DNA recombination	GO:0006310	1	0	181	457	1	16808	OS03G0856200
GO:BP	DNA-templated transcription	GO:0006351	1	0	2052	457	55	16808	OS01G0108400,OS01G0134700,OS01G0194300,OS01G0246700,OS01G0498200,OS01G0575200,OS01G0583200,OS01G0679000,OS01G0816100,OS01G0908200,OS01G0946200,OS02G0654700,OS02G0723400,OS03G0182800,OS03G0198600,OS03G0321700,OS03G0741100,OS03G0785200,OS03G0825500,OS04G0489600,OS04G0665600,OS05G0295100,OS05G0322900,OS05G0343400,OS05G0417200,OS05G0537100,OS05G0549800,OS05G0569900,OS05G0571200,OS06G0217300,OS06G0592…
GO:BP	DNA-templated transcription initiation	GO:0006352	1	0	91	457	2	16808	OS05G0569900,OS07G0477000
GO:BP	double-strand break repair via nonhomologous end joining	GO:0006303	1	0	13	457	1	16808	OS03G0856200
GO:BP	pyrimidine nucleotide metabolic process	GO:0006220	1	0	40	457	1	16808	OS05G0573300
GO:BP	pyrimidine nucleobase metabolic process	GO:0006206	1	0	22	457	1	16808	OS05G0573300
GO:BP	GMP biosynthetic process	GO:0006177	1	0	4	457	1	16808	OS08G0326600
GO:BP	amino sugar metabolic process	GO:0006040	1	0	37	457	2	16808	OS02G0605900,OS10G0542900
GO:BP	alcohol metabolic process	GO:0006066	1	0	143	457	7	16808	OS01G0217500,OS01G0757900,OS02G0703600,OS05G0367400,OS05G0408900,OS07G0191000,OS11G0516000
GO:BP	glycerol metabolic process	GO:0006071	1	0	24	457	1	16808	OS01G0757900
GO:BP	glycerol-3-phosphate metabolic process	GO:0006072	1	0	9	457	1	16808	OS01G0971600
GO:BP	cellular glucan metabolic process	GO:0006073	1	0	207	457	2	16808	OS06G0498400,OS10G0497700
GO:BP	cellular aldehyde metabolic process	GO:0006081	1	0	54	457	2	16808	OS01G0217500,OS04G0486950
GO:BP	generation of precursor metabolites and energy	GO:0006091	1	0	426	457	13	16808	OS02G0197600,OS02G0702000,OS03G0592500,OS04G0309100,OS04G0457000,OS04G0486950,OS06G0320500,OS07G0562700,OS07G0567400,OS08G0435900,OS08G0482600,OS09G0346500,OS11G0242800
GO:BP	gluconeogenesis	GO:0006094	1	0	26	457	1	16808	OS05G0438600
GO:BP	glyoxylate cycle	GO:0006097	1	0	3	457	1	16808	OS04G0486950
GO:BP	tricarboxylic acid cycle	GO:0006099	1	0	54	457	1	16808	OS04G0486950
GO:BP	glycerol biosynthetic process	GO:0006114	1	0	2	457	1	16808	OS01G0757900
GO:BP	NADH oxidation	GO:0006116	1	0	10	457	1	16808	OS01G0971600
GO:BP	nucleobase-containing compound metabolic process	GO:0006139	1	0	4263	457	111	16808	OS02G0736600,OS01G0108400,OS01G0134700,OS01G0194300,OS01G0217500,OS01G0232300,OS01G0246700,OS01G0498200,OS01G0575200,OS01G0583200,OS01G0640800,OS01G0679000,OS01G0816100,OS01G0908200,OS01G0913400,OS01G0946200,OS02G0122100,OS02G0266500,OS02G0654700,OS02G0702000,OS02G0723400,OS02G0730800,OS02G0730900,OS02G0771500,OS02G0804300,OS03G0182800,OS03G0198600,OS03G0201700,OS03G0209600,OS03G0321700,OS03G0321…
GO:BP	purine nucleotide metabolic process	GO:0006163	1	0	226	457	4	16808	OS04G0354600,OS05G0161500,OS06G0207000,OS08G0326600
GO:BP	purine nucleotide biosynthetic process	GO:0006164	1	0	103	457	2	16808	OS06G0207000,OS08G0326600
GO:BP	ceramide metabolic process	GO:0006672	1	0	35	457	1	16808	OS11G0516000
GO:BP	steroid biosynthetic process	GO:0006694	1	0	78	457	1	16808	OS11G0184100
GO:BP	sesquiterpenoid metabolic process	GO:0006714	1	0	21	457	1	16808	OS02G0703600
GO:BP	isoprenoid metabolic process	GO:0006720	1	0	194	457	5	16808	OS02G0570700,OS02G0571300,OS02G0703600,OS05G0408900,OS11G0562100
GO:BP	aspartate family amino acid metabolic process	GO:0009066	1	0	64	457	2	16808	OS02G0436400,OS03G0299900
GO:BP	aspartate family amino acid biosynthetic process	GO:0009067	1	0	51	457	2	16808	OS02G0436400,OS03G0299900
GO:BP	serine family amino acid metabolic process	GO:0009069	1	0	63	457	1	16808	OS12G0625000
GO:BP	serine family amino acid biosynthetic process	GO:0009070	1	0	47	457	1	16808	OS12G0625000
GO:BP	aromatic amino acid family metabolic process	GO:0009072	1	0	70	457	4	16808	OS03G0826500,OS06G0103300,OS06G0638700,OS09G0255400
GO:BP	aromatic amino acid family biosynthetic process	GO:0009073	1	0	45	457	2	16808	OS03G0826500,OS09G0255400
GO:BP	glutamine family amino acid catabolic process	GO:0009065	1	0	21	457	1	16808	OS03G0236200
GO:BP	aromatic amino acid family catabolic process	GO:0009074	1	0	21	457	2	16808	OS06G0103300,OS06G0638700
GO:BP	branched-chain amino acid biosynthetic process	GO:0009082	1	0	26	457	1	16808	OS03G0231600
GO:BP	glutamine family amino acid biosynthetic process	GO:0009084	1	0	27	457	1	16808	OS01G0848200
GO:BP	lysine biosynthetic process	GO:0009085	1	0	19	457	2	16808	OS02G0436400,OS03G0299900
GO:BP	lysine biosynthetic process via diaminopimelate	GO:0009089	1	0	15	457	2	16808	OS02G0436400,OS03G0299900
GO:BP	biotin biosynthetic process	GO:0009102	1	0	8	457	1	16808	OS04G0614500
GO:BP	vitamin biosynthetic process	GO:0009110	1	0	75	457	5	16808	OS02G0744900,OS03G0563100,OS04G0614500,OS05G0367400,OS05G0408900
GO:BP	branched-chain amino acid metabolic process	GO:0009081	1	0	40	457	1	16808	OS03G0231600
GO:BP	nucleobase metabolic process	GO:0009112	1	0	39	457	1	16808	OS05G0573300
GO:BP	glutamine family amino acid metabolic process	GO:0009064	1	0	76	457	5	16808	OS01G0848200,OS03G0236200,OS03G0685300,OS05G0573300,OS08G0326600
GO:BP	fatty acid catabolic process	GO:0009062	1	0	37	457	1	16808	OS02G0274100
GO:BP	cell death	GO:0008219	1	0	59	457	2	16808	OS06G0288100,OS11G0195500
GO:BP	cell population proliferation	GO:0008283	1	0	82	457	3	16808	OS03G0125300,OS06G0639600,OS09G0382300
GO:BP	positive regulation of cell population proliferation	GO:0008284	1	0	42	457	2	16808	OS06G0639600,OS09G0382300
GO:BP	isoprenoid biosynthetic process	GO:0008299	1	0	167	457	4	16808	OS02G0570700,OS02G0571300,OS05G0408900,OS11G0562100
GO:BP	RNA splicing	GO:0008380	1	0	298	457	8	16808	OS02G0702000,OS05G0571100,OS05G0594900,OS07G0191700,OS07G0477000,OS07G0633200,OS09G0491756,OS12G0611200
GO:BP	lipid biosynthetic process	GO:0008610	1	0	577	457	12	16808	OS02G0194700,OS02G0274100,OS02G0570700,OS02G0571300,OS03G0382100,OS05G0408900,OS05G0574600,OS07G0191000,OS07G0597100,OS11G0184100,OS11G0516000,OS11G0562100
GO:BP	cellular amino acid catabolic process	GO:0009063	1	0	82	457	3	16808	OS03G0236200,OS06G0103300,OS06G0638700
GO:BP	carbohydrate transport	GO:0008643	1	0	108	457	2	16808	OS07G0106200,OS09G0416200
GO:BP	phospholipid biosynthetic process	GO:0008654	1	0	167	457	1	16808	OS07G0191000
GO:BP	catabolic process	GO:0009056	1	0	1854	457	30	16808	OS01G0962700,OS01G0971600,OS02G0240100,OS02G0240300,OS02G0274100,OS02G0314600,OS02G0578800,OS02G0605900,OS03G0236200,OS03G0289300,OS03G0395000,OS03G0672900,OS03G0678400,OS04G0611400,OS04G0688300,OS04G0688500,OS05G0475300,OS05G0507300,OS05G0582600,OS06G0103300,OS06G0498400,OS06G0638700,OS07G0191000,OS07G0515700,OS07G0680000,OS09G0381400,OS10G0109300,OS10G0542900,OS10G0566800,OS11G0700900
GO:BP	macromolecule catabolic process	GO:0009057	1	0	1120	457	14	16808	OS02G0314600,OS02G0605900,OS03G0672900,OS03G0678400,OS04G0611400,OS05G0475300,OS05G0507300,OS05G0582600,OS06G0498400,OS07G0515700,OS07G0680000,OS09G0381400,OS10G0542900,OS11G0700900
GO:BP	biosynthetic process	GO:0009058	1	0	4722	457	119	16808	OS01G0108400,OS01G0134700,OS01G0194300,OS01G0217500,OS01G0246700,OS01G0276500,OS01G0279100,OS01G0498200,OS01G0575200,OS01G0583200,OS01G0679000,OS01G0757900,OS01G0816100,OS01G0848200,OS01G0908200,OS01G0946200,OS02G0194700,OS02G0274100,OS02G0302700,OS02G0436400,OS02G0456500,OS02G0556000,OS02G0570700,OS02G0571300,OS02G0654700,OS02G0723400,OS02G0744900,OS03G0109300,OS03G0182800,OS03G0198600,OS03G0209…
GO:BP	macromolecule biosynthetic process	GO:0009059	1	0	3264	457	70	16808	OS01G0108400,OS01G0134700,OS01G0194300,OS01G0246700,OS01G0498200,OS01G0575200,OS01G0583200,OS01G0679000,OS01G0816100,OS01G0908200,OS01G0946200,OS02G0456500,OS02G0556000,OS02G0654700,OS02G0723400,OS03G0182800,OS03G0198600,OS03G0209600,OS03G0321700,OS03G0650700,OS03G0741100,OS03G0785200,OS03G0825500,OS03G0832800,OS04G0489600,OS04G0665600,OS05G0241100,OS05G0295100,OS05G0322900,OS05G0343400,OS05G0417…
GO:BP	aerobic respiration	GO:0009060	1	0	121	457	1	16808	OS04G0486950
GO:BP	cellular amino acid biosynthetic process	GO:0008652	1	0	189	457	9	16808	OS01G0276500,OS01G0848200,OS02G0436400,OS03G0231600,OS03G0299900,OS03G0826500,OS07G0191000,OS09G0255400,OS12G0625000
GO:BP	nucleoside metabolic process	GO:0009116	1	0	36	457	1	16808	OS03G0761200
GO:BP	nucleotide metabolic process	GO:0009117	1	0	328	457	8	16808	OS01G0217500,OS04G0354600,OS04G0671100,OS05G0161500,OS05G0573300,OS06G0207000,OS07G0412400,OS08G0326600
GO:BP	ribonucleoside metabolic process	GO:0009119	1	0	17	457	1	16808	OS03G0761200
GO:BP	pyrimidine ribonucleotide metabolic process	GO:0009218	1	0	28	457	1	16808	OS05G0573300
GO:BP	pyrimidine ribonucleotide biosynthetic process	GO:0009220	1	0	28	457	1	16808	OS05G0573300
GO:BP	nucleotide-sugar metabolic process	GO:0009225	1	0	46	457	1	16808	OS07G0674100
GO:BP	nucleotide-sugar biosynthetic process	GO:0009226	1	0	33	457	1	16808	OS07G0674100
GO:BP	thiamine biosynthetic process	GO:0009228	1	0	8	457	1	16808	OS05G0408900
GO:BP	thiamine diphosphate biosynthetic process	GO:0009229	1	0	6	457	1	16808	OS05G0367400
GO:BP	pyrimidine ribonucleoside triphosphate biosynthetic process	GO:0009209	1	0	16	457	1	16808	OS05G0573300
GO:BP	glycolipid biosynthetic process	GO:0009247	1	0	58	457	1	16808	OS07G0597100
GO:BP	glucan catabolic process	GO:0009251	1	0	54	457	1	16808	OS06G0498400
GO:BP	ribonucleotide metabolic process	GO:0009259	1	0	241	457	5	16808	OS04G0354600,OS05G0161500,OS05G0573300,OS06G0207000,OS08G0326600
GO:BP	ribonucleotide biosynthetic process	GO:0009260	1	0	121	457	3	16808	OS05G0573300,OS06G0207000,OS08G0326600
GO:BP	response to temperature stimulus	GO:0009266	1	0	269	457	14	16808	OS01G0194300,OS03G0285800,OS03G0821100,OS05G0303000,OS05G0322900,OS05G0460000,OS06G0320500,OS06G0473800,OS06G0498400,OS06G0592500,OS06G0638900,OS08G0169700,OS09G0482100,OS12G0244100
GO:BP	response to pH	GO:0009268	1	0	8	457	1	16808	OS12G0170400
GO:BP	rRNA transcription	GO:0009303	1	0	9	457	2	16808	OS05G0295100,OS05G0569900
GO:BP	glucan biosynthetic process	GO:0009250	1	0	124	457	1	16808	OS10G0497700
GO:BP	pyrimidine ribonucleoside triphosphate metabolic process	GO:0009208	1	0	16	457	1	16808	OS05G0573300
GO:BP	ribonucleoside triphosphate biosynthetic process	GO:0009201	1	0	52	457	1	16808	OS05G0573300
GO:BP	ribonucleoside triphosphate metabolic process	GO:0009199	1	0	133	457	1	16808	OS05G0573300
GO:BP	nucleoside monophosphate metabolic process	GO:0009123	1	0	69	457	3	16808	OS04G0671100,OS07G0412400,OS08G0326600
GO:BP	nucleoside monophosphate biosynthetic process	GO:0009124	1	0	50	457	1	16808	OS08G0326600
GO:BP	purine nucleoside monophosphate biosynthetic process	GO:0009127	1	0	28	457	1	16808	OS08G0326600
GO:BP	nucleoside triphosphate metabolic process	GO:0009141	1	0	142	457	1	16808	OS05G0573300
GO:BP	nucleoside triphosphate biosynthetic process	GO:0009142	1	0	55	457	1	16808	OS05G0573300
GO:BP	pyrimidine nucleoside triphosphate metabolic process	GO:0009147	1	0	20	457	1	16808	OS05G0573300
GO:BP	pyrimidine nucleoside triphosphate biosynthetic process	GO:0009148	1	0	17	457	1	16808	OS05G0573300
GO:BP	purine ribonucleotide metabolic process	GO:0009150	1	0	216	457	4	16808	OS04G0354600,OS05G0161500,OS06G0207000,OS08G0326600
GO:BP	purine ribonucleotide biosynthetic process	GO:0009152	1	0	97	457	2	16808	OS06G0207000,OS08G0326600
GO:BP	ribonucleoside monophosphate biosynthetic process	GO:0009156	1	0	42	457	1	16808	OS08G0326600
GO:BP	ribonucleoside monophosphate metabolic process	GO:0009161	1	0	44	457	1	16808	OS08G0326600
GO:BP	nucleotide biosynthetic process	GO:0009165	1	0	167	457	5	16808	OS04G0671100,OS05G0573300,OS06G0207000,OS07G0412400,OS08G0326600
GO:BP	purine ribonucleoside monophosphate metabolic process	GO:0009167	1	0	30	457	1	16808	OS08G0326600
GO:BP	purine ribonucleoside monophosphate biosynthetic process	GO:0009168	1	0	28	457	1	16808	OS08G0326600
GO:BP	protein alkylation	GO:0008213	1	0	98	457	3	16808	OS01G0879500,OS03G0761200,OS05G0497675
GO:BP	positive regulation of protein phosphorylation	GO:0001934	1	0	61	457	2	16808	OS06G0147800,OS09G0307300
GO:BP	steroid metabolic process	GO:0008202	1	0	98	457	2	16808	OS02G0703600,OS11G0184100
GO:BP	biological_process	GO:0008150	1	0	16772	457	456	16808	OS02G0736600,OS01G0108400,OS01G0124200,OS01G0134700,OS01G0152000,OS01G0194300,OS01G0217500,OS01G0232300,OS01G0246700,OS01G0247700,OS01G0276500,OS01G0279100,OS01G0337500,OS01G0357100,OS01G0369700,OS01G0498200,OS01G0508500,OS01G0575200,OS01G0579600,OS01G0583200,OS01G0640800,OS01G0666000,OS01G0674800,OS01G0679000,OS01G0687400,OS01G0690800,OS01G0713200,OS01G0757900,OS01G0764800,OS01G0795400,OS01G0803…
GO:BP	nitrogen compound metabolic process	GO:0006807	1	0	8976	457	260	16808	OS02G0736600,OS01G0108400,OS01G0124200,OS01G0134700,OS01G0152000,OS01G0194300,OS01G0217500,OS01G0232300,OS01G0246700,OS01G0276500,OS01G0279100,OS01G0357100,OS01G0369700,OS01G0498200,OS01G0575200,OS01G0583200,OS01G0640800,OS01G0674800,OS01G0679000,OS01G0690800,OS01G0795400,OS01G0803200,OS01G0816100,OS01G0848200,OS01G0879500,OS01G0908200,OS01G0913400,OS01G0946200,OS01G0966300,OS02G0111600,OS02G0122…
GO:BP	nitric oxide biosynthetic process	GO:0006809	1	0	3	457	2	16808	OS08G0468100,OS08G0468700
GO:BP	transport	GO:0006810	1	0	2527	457	58	16808	OS01G0247700,OS01G0337500,OS01G0831300,OS01G0902100,OS01G0966300,OS01G0972200,OS02G0102200,OS02G0584700,OS02G0614100,OS02G0695800,OS02G0695900,OS02G0716800,OS02G0823100,OS03G0131900,OS03G0150600,OS03G0213800,OS03G0240500,OS03G0257600,OS03G0415500,OS03G0776400,OS03G0809100,OS03G0856200,OS04G0441800,OS04G0524500,OS04G0611400,OS04G0691366,OS04G0691400,OS05G0111200,OS05G0164800,OS05G0361900,OS05G0475…
GO:BP	ion transport	GO:0006811	1	0	657	457	19	16808	OS01G0247700,OS01G0337500,OS01G0831300,OS01G0972200,OS02G0584700,OS02G0614100,OS03G0150600,OS03G0213800,OS03G0776400,OS05G0164800,OS05G0361900,OS06G0207700,OS06G0542300,OS07G0150700,OS07G0669650,OS07G0669700,OS09G0454600,OS10G0444700,OS11G0197400
GO:BP	cation transport	GO:0006812	1	0	442	457	13	16808	OS01G0337500,OS01G0831300,OS01G0972200,OS02G0584700,OS03G0213800,OS03G0776400,OS05G0164800,OS05G0361900,OS06G0542300,OS07G0150700,OS07G0669650,OS07G0669700,OS11G0197400
GO:BP	potassium ion transport	GO:0006813	1	0	76	457	3	16808	OS07G0150700,OS07G0669650,OS07G0669700
GO:BP	sulfur compound metabolic process	GO:0006790	1	0	323	457	12	16808	OS01G0369700,OS02G0503900,OS03G0285800,OS03G0743900,OS03G0761200,OS04G0354600,OS04G0614500,OS05G0367400,OS05G0408900,OS10G0531400,OS11G0195500,OS12G0625000
GO:BP	phosphate ion transport	GO:0006817	1	0	27	457	3	16808	OS03G0150600,OS09G0454600,OS10G0444700
GO:BP	zinc ion transport	GO:0006829	1	0	23	457	2	16808	OS01G0972200,OS05G0164800
GO:BP	water transport	GO:0006833	1	0	24	457	1	16808	OS02G0823100
GO:BP	mitochondrial transport	GO:0006839	1	0	75	457	3	16808	OS01G0966300,OS03G0415500,OS10G0462900
GO:BP	xenobiotic transmembrane transport	GO:0006855	1	0	44	457	1	16808	OS10G0345100
GO:BP	oligopeptide transport	GO:0006857	1	0	47	457	4	16808	OS02G0695800,OS02G0695900,OS04G0524500,OS06G0125500
GO:BP	amino acid transport	GO:0006865	1	0	94	457	3	16808	OS02G0102200,OS05G0111200,OS11G0195600
GO:BP	anion transport	GO:0006820	1	0	196	457	5	16808	OS01G0247700,OS02G0614100,OS03G0150600,OS09G0454600,OS10G0444700
GO:BP	cellular ion homeostasis	GO:0006873	1	0	111	457	1	16808	OS01G0247700
GO:BP	heme oxidation	GO:0006788	1	0	2	457	1	16808	OS03G0395000
GO:BP	heme biosynthetic process	GO:0006783	1	0	19	457	1	16808	OS03G0337600
GO:BP	terpenoid metabolic process	GO:0006721	1	0	143	457	5	16808	OS02G0570700,OS02G0571300,OS02G0703600,OS05G0408900,OS11G0562100
GO:BP	triterpenoid metabolic process	GO:0006722	1	0	12	457	1	16808	OS11G0562100
GO:BP	cellular aromatic compound metabolic process	GO:0006725	1	0	4692	457	135	16808	OS02G0736600,OS01G0108400,OS01G0134700,OS01G0194300,OS01G0217500,OS01G0232300,OS01G0246700,OS01G0279100,OS01G0498200,OS01G0575200,OS01G0583200,OS01G0640800,OS01G0679000,OS01G0816100,OS01G0908200,OS01G0913400,OS01G0946200,OS02G0122100,OS02G0266500,OS02G0503900,OS02G0654700,OS02G0702000,OS02G0723400,OS02G0730800,OS02G0730900,OS02G0744900,OS02G0771500,OS02G0804300,OS03G0109300,OS03G0182800,OS03G0198…
GO:BP	NADH metabolic process	GO:0006734	1	0	16	457	1	16808	OS01G0971600
GO:BP	glutathione metabolic process	GO:0006749	1	0	96	457	2	16808	OS01G0369700,OS10G0531400
GO:BP	nucleoside phosphate metabolic process	GO:0006753	1	0	344	457	8	16808	OS01G0217500,OS04G0354600,OS04G0671100,OS05G0161500,OS05G0573300,OS06G0207000,OS07G0412400,OS08G0326600
GO:BP	porphyrin-containing compound catabolic process	GO:0006787	1	0	13	457	1	16808	OS03G0395000
GO:BP	vitamin metabolic process	GO:0006766	1	0	85	457	5	16808	OS02G0744900,OS03G0563100,OS04G0614500,OS05G0367400,OS05G0408900
GO:BP	biotin metabolic process	GO:0006768	1	0	8	457	1	16808	OS04G0614500
GO:BP	thiamine metabolic process	GO:0006772	1	0	12	457	2	16808	OS05G0367400,OS05G0408900
GO:BP	fat-soluble vitamin metabolic process	GO:0006775	1	0	13	457	1	16808	OS02G0744900
GO:BP	porphyrin-containing compound metabolic process	GO:0006778	1	0	65	457	7	16808	OS01G0279100,OS02G0744900,OS03G0323200,OS03G0337600,OS03G0395000,OS03G0563300,OS05G0408900
GO:BP	porphyrin-containing compound biosynthetic process	GO:0006779	1	0	47	457	6	16808	OS01G0279100,OS02G0744900,OS03G0323200,OS03G0337600,OS03G0563300,OS05G0408900
GO:BP	protoporphyrinogen IX biosynthetic process	GO:0006782	1	0	10	457	1	16808	OS03G0337600
GO:BP	water-soluble vitamin metabolic process	GO:0006767	1	0	72	457	4	16808	OS03G0563100,OS04G0614500,OS05G0367400,OS05G0408900
GO:BP	intracellular protein transport	GO:0006886	1	0	536	457	13	16808	OS01G0966300,OS03G0131900,OS03G0240500,OS03G0415500,OS04G0611400,OS05G0111200,OS05G0475300,OS06G0168500,OS07G0680000,OS10G0462900,OS10G0492000,OS10G0492101,OS11G0133800
GO:BP	exocytosis	GO:0006887	1	0	93	457	3	16808	OS06G0168500,OS08G0232700,OS12G0639800
GO:BP	retrograde vesicle-mediated transport, Golgi to endoplasmic reticulum	GO:0006890	1	0	49	457	1	16808	OS03G0856200
GO:BP	mitotic spindle organization	GO:0007052	1	0	23	457	1	16808	OS09G0307300
GO:BP	regulation of mitotic nuclear division	GO:0007088	1	0	64	457	1	16808	OS09G0382300
GO:BP	cell communication	GO:0007154	1	0	1320	457	49	16808	OS01G0194300,OS01G0579600,OS02G0111600,OS02G0126400,OS02G0135200,OS02G0215700,OS02G0632800,OS02G0654700,OS02G0723400,OS02G0807800,OS02G0820900,OS03G0182800,OS03G0225700,OS03G0268600,OS03G0285800,OS03G0289300,OS03G0299900,OS03G0667100,OS03G0743500,OS04G0109100,OS04G0365100,OS04G0370900,OS04G0457800,OS04G0531500,OS05G0318100,OS05G0322900,OS05G0473000,OS05G0491000,OS06G0147800,OS06G0639600,OS06G0689…
GO:BP	establishment or maintenance of cell polarity	GO:0007163	1	0	19	457	1	16808	OS10G0370500
GO:BP	signal transduction	GO:0007165	1	0	1242	457	49	16808	OS01G0194300,OS01G0579600,OS02G0111600,OS02G0126400,OS02G0135200,OS02G0215700,OS02G0632800,OS02G0654700,OS02G0723400,OS02G0807800,OS02G0820900,OS03G0182800,OS03G0225700,OS03G0268600,OS03G0285800,OS03G0289300,OS03G0299900,OS03G0667100,OS03G0743500,OS04G0109100,OS04G0365100,OS04G0370900,OS04G0457800,OS04G0531500,OS05G0318100,OS05G0322900,OS05G0473000,OS05G0491000,OS06G0147800,OS06G0639600,OS06G0689…
GO:BP	enzyme-linked receptor protein signaling pathway	GO:0007167	1	0	70	457	4	16808	OS04G0109100,OS04G0531500,OS09G0334800,OS09G0339000
GO:BP	spindle organization	GO:0007051	1	0	56	457	1	16808	OS09G0307300
GO:BP	transmembrane receptor protein serine/threonine kinase signaling pathway	GO:0007178	1	0	70	457	4	16808	OS04G0109100,OS04G0531500,OS09G0334800,OS09G0339000
GO:BP	regulation of mitotic cell cycle	GO:0007346	1	0	109	457	1	16808	OS09G0382300
GO:BP	pattern specification process	GO:0007389	1	0	63	457	3	16808	OS03G0790600,OS04G0592700,OS09G0279600
GO:BP	response to nutrient	GO:0007584	1	0	7	457	1	16808	OS07G0150700
GO:BP	circadian rhythm	GO:0007623	1	0	37	457	2	16808	OS01G0498200,OS12G0178700
GO:BP	cell recognition	GO:0008037	1	0	103	457	8	16808	OS04G0103500,OS04G0356600,OS07G0550500,OS08G0179150,OS10G0101000,OS11G0133001,OS11G0208800,OS12G0130200
GO:BP	protein localization	GO:0008104	1	0	805	457	20	16808	OS01G0966300,OS02G0695800,OS02G0695900,OS03G0131900,OS03G0240500,OS03G0257600,OS03G0415500,OS03G0856200,OS04G0611400,OS05G0111200,OS05G0475300,OS06G0125500,OS06G0168500,OS07G0680000,OS08G0232700,OS10G0462900,OS10G0481500,OS10G0492000,OS10G0492101,OS11G0133800
GO:BP	multicellular organism development	GO:0007275	1	0	962	457	22	16808	OS02G0274100,OS02G0804300,OS03G0209600,OS03G0268600,OS03G0285800,OS03G0790600,OS04G0282400,OS04G0457800,OS04G0592700,OS05G0241100,OS05G0295100,OS05G0324700,OS05G0583200,OS06G0288100,OS06G0473800,OS06G0639600,OS09G0279600,OS09G0378300,OS11G0195500,OS12G0294100,OS12G0478200,OS12G0588900
GO:BP	cell cycle	GO:0007049	1	0	506	457	6	16808	OS05G0491000,OS05G0554500,OS09G0279600,OS09G0307300,OS09G0382300,OS11G0520500
GO:BP	vacuolar transport	GO:0007034	1	0	118	457	3	16808	OS04G0611400,OS05G0475300,OS07G0680000
GO:BP	peroxisome organization	GO:0007031	1	0	38	457	2	16808	OS06G0127000,OS12G0178700
GO:BP	post-Golgi vesicle-mediated transport	GO:0006892	1	0	57	457	2	16808	OS04G0611400,OS07G0680000
GO:BP	Golgi to vacuole transport	GO:0006896	1	0	43	457	2	16808	OS04G0611400,OS07G0680000
GO:BP	vesicle fusion	GO:0006906	1	0	53	457	2	16808	OS06G0168500,OS12G0639800
GO:BP	chemotaxis	GO:0006935	1	0	8	457	1	16808	OS03G0285800
GO:BP	response to stress	GO:0006950	1	0	2250	457	83	16808	OS01G0134700,OS01G0194300,OS01G0508500,OS01G0803200,OS01G0908200,OS01G0925100,OS01G0947700,OS01G0962700,OS02G0240100,OS02G0240300,OS02G0262800,OS02G0503900,OS02G0571300,OS02G0605900,OS02G0804300,OS02G0823100,OS03G0285800,OS03G0299900,OS03G0667100,OS03G0678400,OS03G0737000,OS03G0741100,OS03G0785200,OS03G0821100,OS03G0856200,OS04G0109100,OS04G0111100,OS04G0457800,OS04G0531500,OS04G0688300,OS04G0688…
GO:BP	immune response	GO:0006955	1	0	59	457	2	16808	OS01G0194300,OS04G0457800
GO:BP	response to osmotic stress	GO:0006970	1	0	181	457	5	16808	OS03G0285800,OS03G0737000,OS03G0785200,OS07G0685700,OS09G0454600
GO:BP	cellular response to DNA damage stimulus	GO:0006974	1	0	357	457	1	16808	OS03G0856200
[truncated: 396 more rows]

## Sheet: DEGs in k48 in dark and light 
Fig4F	DEGs in k48 in darkness and light conditions
source	term_name	term_id	adjusted_p_value	negative_log10_of_adjusted_p_value	term_size	query_size	intersection_size	effective_domain_size	intersections
GO:MF	DNA strand exchange activity	GO:0000150	0.0011618	2.93487	5	135	3	18850	OS11G0146800,OS12G0143800,OS12G0497300
GO:MF	molecular carrier activity	GO:0140104	0.0193143	1.71412	58	135	5	18850	OS04G0573200,OS08G0561700,OS11G0513900,OS11G0517800,OS11G0518900
GO:MF	nuclear export signal receptor activity	GO:0005049	0.0403352	1.39432	14	135	3	18850	OS11G0513900,OS11G0517800,OS11G0518900
GO:MF	superoxide dismutase copper chaperone activity	GO:0016532	0.0988949	1.00483	4	135	2	18850	OS04G0573200,OS08G0561700
GO:MF	ATP-dependent activity, acting on DNA	GO:0008094	0.139203	0.85635	135	135	6	18850	OS03G0165266,OS04G0629300,OS07G0486000,OS11G0146800,OS12G0143800,OS12G0497300
GO:MF	double-stranded RNA-specific ribonuclease activity	GO:0032296	0.142067	0.847506	21	135	3	18850	OS03G0583900,OS09G0315050,OS09G0315100
GO:MF	ribonuclease III activity	GO:0004525	0.142067	0.847506	21	135	3	18850	OS03G0583900,OS09G0315050,OS09G0315100
GO:MF	catalytic activity, acting on DNA	GO:0140097	0.157601	0.80244	253	135	8	18850	OS02G0204400,OS03G0165266,OS04G0629300,OS07G0486000,OS08G0177600,OS11G0146800,OS12G0143800,OS12G0497300
GO:MF	copper chaperone activity	GO:0016531	0.24492	0.610976	6	135	2	18850	OS04G0573200,OS08G0561700
GO:MF	catalytic activity, acting on a nucleic acid	GO:0140640	0.254488	0.594332	732	135	14	18850	OS02G0736600,OS01G0256800,OS02G0204400,OS03G0165266,OS03G0583900,OS04G0629300,OS07G0486000,OS08G0177600,OS09G0315050,OS09G0315100,OS09G0537700,OS11G0146800,OS12G0143800,OS12G0497300
GO:MF	nucleocytoplasmic carrier activity	GO:0140142	0.270552	0.567749	26	135	3	18850	OS11G0513900,OS11G0517800,OS11G0518900
GO:MF	DNA binding	GO:0003677	0.276131	0.558886	2102	135	28	18850	OS01G0256800,OS01G0672100,OS02G0203000,OS02G0204400,OS02G0594800,OS03G0838900,OS04G0127800,OS04G0477300,OS04G0517100,OS04G0590400,OS05G0128000,OS05G0194500,OS05G0525900,OS06G0326900,OS07G0136800,OS07G0137000,OS07G0486000,OS07G0684800,OS08G0433500,OS09G0309700,OS11G0127600,OS11G0137500,OS11G0146800,OS12G0105600,OS12G0123800,OS12G0143800,OS12G0245000,OS12G0497300
GO:MF	ATP-dependent activity	GO:0140657	0.383503	0.416231	764	135	14	18850	OS02G0736600,OS01G0256800,OS01G0393400,OS01G0605100,OS01G0609900,OS01G0695800,OS03G0152900,OS03G0165266,OS03G0583900,OS04G0629300,OS07G0486000,OS11G0146800,OS12G0143800,OS12G0497300
GO:MF	oxidoreductase activity, acting on superoxide radicals as acceptor	GO:0016721	0.452903	0.343995	8	135	2	18850	OS04G0573200,OS08G0561700
GO:MF	superoxide dismutase activity	GO:0004784	0.452903	0.343995	8	135	2	18850	OS04G0573200,OS08G0561700
GO:MF	metallochaperone activity	GO:0016530	0.579574	0.236891	9	135	2	18850	OS04G0573200,OS08G0561700
GO:MF	endoribonuclease activity	GO:0004521	0.64209	0.192404	74	135	4	18850	OS03G0583900,OS09G0315050,OS09G0315100,OS09G0537700
GO:MF	endonuclease activity	GO:0004519	0.698659	0.155735	126	135	5	18850	OS03G0583900,OS08G0177600,OS09G0315050,OS09G0315100,OS09G0537700
GO:MF	single-stranded DNA endodeoxyribonuclease activity	GO:0000014	1	0	9	135	1	18850	OS08G0177600
GO:MF	inorganic cation transmembrane transporter activity	GO:0022890	1	0	477	135	5	18850	OS01G0718700,OS04G0401700,OS05G0473401,OS07G0232800,OS09G0448200
GO:MF	transmembrane transporter activity	GO:0022857	1	0	1361	135	15	18850	OS01G0393400,OS01G0609900,OS01G0695800,OS01G0718700,OS02G0530100,OS03G0254200,OS04G0186400,OS04G0373400,OS04G0401700,OS04G0542800,OS05G0473401,OS07G0232800,OS09G0448200,OS09G0557500,OS10G0580400
GO:MF	active ion transmembrane transporter activity	GO:0022853	1	0	312	135	1	18850	OS05G0473401
GO:MF	voltage-gated cation channel activity	GO:0022843	1	0	22	135	1	18850	OS01G0718700
GO:MF	gated channel activity	GO:0022836	1	0	83	135	2	18850	OS01G0718700,OS02G0530100
GO:MF	voltage-gated channel activity	GO:0022832	1	0	50	135	2	18850	OS01G0718700,OS02G0530100
GO:MF	active transmembrane transporter activity	GO:0022804	1	0	609	135	7	18850	OS01G0393400,OS01G0609900,OS01G0695800,OS04G0186400,OS04G0373400,OS05G0473401,OS10G0580400
GO:MF	passive transmembrane transporter activity	GO:0022803	1	0	175	135	2	18850	OS01G0718700,OS02G0530100
GO:MF	heme binding	GO:0020037	1	0	545	135	4	18850	OS01G0850900,OS06G0569500,OS07G0136800,OS07G0677200
GO:MF	enzyme binding	GO:0019899	1	0	296	135	2	18850	OS04G0303100,OS11G0137500
GO:MF	ubiquitin-like protein transferase activity	GO:0019787	1	0	447	135	3	18850	OS06G0159600,OS10G0456800,OS12G0113700
GO:MF	ubiquitin-like protein peptidase activity	GO:0019783	1	0	108	135	2	18850	OS08G0527900,OS12G0622900
GO:MF	deacetylase activity	GO:0019213	1	0	21	135	1	18850	OS02G0214900
GO:MF	transmembrane receptor protein kinase activity	GO:0019199	1	0	260	135	1	18850	OS02G0202950
GO:MF	guanyl nucleotide binding	GO:0019001	1	0	245	135	1	18850	OS01G0681100
GO:MF	manganese ion binding	GO:0030145	1	0	62	135	1	18850	OS08G0177600
GO:MF	NAD-dependent histone deacetylase activity	GO:0017136	1	0	10	135	1	18850	OS02G0214900
GO:MF	carbohydrate binding	GO:0030246	1	0	372	135	2	18850	OS02G0202950,OS03G0255100
GO:MF	protein-macromolecule adaptor activity	GO:0030674	1	0	91	135	1	18850	OS06G0146400
GO:MF	ribonuclease T2 activity	GO:0033897	1	0	9	135	1	18850	OS09G0537700
GO:MF	protein lysine deacetylase activity	GO:0033558	1	0	18	135	1	18850	OS02G0214900
GO:MF	guanyl ribonucleotide binding	GO:0032561	1	0	245	135	1	18850	OS01G0681100
GO:MF	adenyl ribonucleotide binding	GO:0032559	1	0	2745	135	22	18850	OS02G0736600,OS01G0256800,OS01G0359800,OS01G0393400,OS01G0605100,OS01G0609900,OS01G0695800,OS01G0696600,OS01G0782100,OS03G0152900,OS03G0165266,OS03G0583900,OS04G0303100,OS04G0629300,OS04G0632500,OS05G0157300,OS07G0486000,OS07G0584100,OS11G0146800,OS11G0173900,OS12G0143800,OS12G0497300
GO:MF	purine ribonucleotide binding	GO:0032555	1	0	2979	135	23	18850	OS02G0736600,OS01G0256800,OS01G0359800,OS01G0393400,OS01G0605100,OS01G0609900,OS01G0681100,OS01G0695800,OS01G0696600,OS01G0782100,OS03G0152900,OS03G0165266,OS03G0583900,OS04G0303100,OS04G0629300,OS04G0632500,OS05G0157300,OS07G0486000,OS07G0584100,OS11G0146800,OS11G0173900,OS12G0143800,OS12G0497300
GO:MF	ribonucleotide binding	GO:0032553	1	0	3013	135	24	18850	OS02G0736600,OS01G0256800,OS01G0359800,OS01G0393400,OS01G0605100,OS01G0609900,OS01G0681100,OS01G0695800,OS01G0696600,OS01G0782100,OS03G0152900,OS03G0165266,OS03G0583900,OS04G0303100,OS04G0629300,OS04G0632500,OS05G0157300,OS06G0215900,OS07G0486000,OS07G0584100,OS11G0146800,OS11G0173900,OS12G0143800,OS12G0497300
GO:MF	ubiquitin-like protein binding	GO:0032182	1	0	64	135	1	18850	OS02G0593700
GO:MF	NAD-dependent histone deacetylase activity (H3-K14 specific)	GO:0032041	1	0	10	135	1	18850	OS02G0214900
GO:MF	ubiquitin protein ligase binding	GO:0031625	1	0	49	135	1	18850	OS04G0303100
GO:MF	polyubiquitin modification-dependent protein binding	GO:0031593	1	0	25	135	1	18850	OS10G0141400
GO:MF	chromatin DNA binding	GO:0031490	1	0	40	135	2	18850	OS04G0127800,OS12G0245000
GO:MF	phosphatidylcholine binding	GO:0031210	1	0	4	135	1	18850	OS03G0287100
GO:MF	histone deacetylase activity (H3-K14 specific)	GO:0031078	1	0	10	135	1	18850	OS02G0214900
GO:MF	heat shock protein binding	GO:0031072	1	0	57	135	1	18850	OS06G0159600
GO:MF	mismatched DNA binding	GO:0030983	1	0	14	135	1	18850	OS07G0486000
GO:MF	adenyl nucleotide binding	GO:0030554	1	0	2757	135	22	18850	OS02G0736600,OS01G0256800,OS01G0359800,OS01G0393400,OS01G0605100,OS01G0609900,OS01G0695800,OS01G0696600,OS01G0782100,OS03G0152900,OS03G0165266,OS03G0583900,OS04G0303100,OS04G0629300,OS04G0632500,OS05G0157300,OS07G0486000,OS07G0584100,OS11G0146800,OS11G0173900,OS12G0143800,OS12G0497300
GO:MF	NAD-dependent protein deacetylase activity	GO:0034979	1	0	11	135	1	18850	OS02G0214900
GO:MF	ribonucleoside triphosphate phosphatase activity	GO:0017111	1	0	570	135	5	18850	OS01G0605100,OS01G0609900,OS01G0681100,OS01G0695800,OS03G0152900
GO:MF	D-erythro-sphingosine kinase activity	GO:0017050	1	0	5	135	1	18850	OS01G0782200
GO:MF	hydrolase activity, acting on glycosyl bonds	GO:0016798	1	0	488	135	5	18850	OS01G0660200,OS03G0255100,OS03G0808900,OS04G0513400,OS09G0547500
GO:MF	exonuclease activity, active with either ribo- or deoxyribonucleic acids and producing 5'-phosphomonoesters	GO:0016796	1	0	69	135	1	18850	OS08G0177600
GO:MF	phosphatase activity	GO:0016791	1	0	365	135	2	18850	OS05G0513200,OS06G0526700
GO:MF	hydrolase activity, acting on ester bonds	GO:0016788	1	0	1070	135	7	18850	OS03G0583900,OS05G0513200,OS06G0526700,OS08G0177600,OS09G0315050,OS09G0315100,OS09G0537700
GO:MF	hydrolase activity	GO:0016787	1	0	3213	135	27	18850	OS02G0736600,OS01G0256800,OS01G0605100,OS01G0609900,OS01G0660200,OS01G0681100,OS01G0695800,OS02G0214900,OS03G0152900,OS03G0255100,OS03G0583900,OS03G0808900,OS04G0513400,OS04G0680400,OS05G0513200,OS06G0526700,OS07G0108100,OS07G0614100,OS08G0177600,OS08G0527900,OS09G0315050,OS09G0315100,OS09G0537700,OS09G0547500,OS10G0537800,OS10G0538200,OS12G0622900
GO:MF	phosphotransferase activity, alcohol group as acceptor	GO:0016773	1	0	1550	135	8	18850	OS01G0782200,OS02G0142250,OS02G0202950,OS04G0303100,OS04G0632500,OS07G0584100,OS11G0146100,OS11G0173900
GO:MF	transferase activity, transferring phosphorus-containing groups	GO:0016772	1	0	1897	135	8	18850	OS01G0782200,OS02G0142250,OS02G0202950,OS04G0303100,OS04G0632500,OS07G0584100,OS11G0146100,OS11G0173900
GO:MF	transferase activity, transferring alkyl or aryl (other than methyl) groups	GO:0016765	1	0	182	135	2	18850	OS01G0692000,OS10G0527400
GO:MF	hexosyltransferase activity	GO:0016758	1	0	493	135	1	18850	OS06G0727300
GO:MF	glycosyltransferase activity	GO:0016757	1	0	690	135	2	18850	OS04G0506800,OS06G0727300
GO:MF	acyltransferase activity, transferring groups other than amino-acyl groups	GO:0016747	1	0	463	135	1	18850	OS01G0171100
GO:MF	acyltransferase activity	GO:0016746	1	0	490	135	1	18850	OS01G0171100
GO:MF	transferase activity	GO:0016740	1	0	4166	135	16	18850	OS01G0171100,OS01G0692000,OS01G0782200,OS02G0142250,OS02G0202950,OS04G0303100,OS04G0506800,OS04G0632500,OS06G0159600,OS06G0727300,OS07G0584100,OS10G0456800,OS10G0527400,OS11G0146100,OS11G0173900,OS12G0113700
GO:MF	oxidoreductase activity, acting on paired donors, with incorporation or reduction of molecular oxygen, NAD(P)H as one donor, and incorporation of one atom of oxygen	GO:0016709	1	0	245	135	2	18850	OS06G0569500,OS09G0549300
GO:MF	oxidoreductase activity, acting on paired donors, with incorporation or reduction of molecular oxygen	GO:0016705	1	0	464	135	3	18850	OS06G0569500,OS07G0136800,OS09G0549300
GO:MF	hydrolase activity, hydrolyzing N-glycosyl compounds	GO:0016799	1	0	65	135	1	18850	OS09G0547500
GO:MF	purine nucleotide binding	GO:0017076	1	0	2992	135	23	18850	OS02G0736600,OS01G0256800,OS01G0359800,OS01G0393400,OS01G0605100,OS01G0609900,OS01G0681100,OS01G0695800,OS01G0696600,OS01G0782100,OS03G0152900,OS03G0165266,OS03G0583900,OS04G0303100,OS04G0629300,OS04G0632500,OS05G0157300,OS07G0486000,OS07G0584100,OS11G0146800,OS11G0173900,OS12G0143800,OS12G0497300
GO:MF	hydrolase activity, acting on carbon-nitrogen (but not peptide) bonds	GO:0016810	1	0	111	135	2	18850	OS02G0214900,OS04G0680400
GO:MF	hydrolase activity, acting on carbon-nitrogen (but not peptide) bonds, in cyclic amides	GO:0016812	1	0	5	135	1	18850	OS04G0680400
GO:MF	myosin phosphatase activity	GO:0017018	1	0	115	135	1	18850	OS06G0526700
GO:MF	exodeoxyribonuclease activity, producing 5'-phosphomonoesters	GO:0016895	1	0	32	135	1	18850	OS08G0177600
GO:MF	endonuclease activity, active with either ribo- or deoxyribonucleic acids and producing 5'-phosphomonoesters	GO:0016893	1	0	63	135	3	18850	OS03G0583900,OS09G0315050,OS09G0315100
GO:MF	endoribonuclease activity, producing 5'-phosphomonoesters	GO:0016891	1	0	50	135	3	18850	OS03G0583900,OS09G0315050,OS09G0315100
GO:MF	ATP hydrolysis activity	GO:0016887	1	0	380	135	4	18850	OS01G0605100,OS01G0609900,OS01G0695800,OS03G0152900
GO:MF	cis-trans isomerase activity	GO:0016859	1	0	68	135	1	18850	OS01G0564300
GO:MF	isomerase activity	GO:0016853	1	0	262	135	1	18850	OS01G0564300
GO:MF	phosphorus-oxygen lyase activity	GO:0016849	1	0	14	135	1	18850	OS09G0537700
GO:MF	carbon-oxygen lyase activity, acting on phosphates	GO:0016838	1	0	45	135	1	18850	OS03G0348200
GO:MF	hydro-lyase activity	GO:0016836	1	0	84	135	1	18850	OS06G0136600
GO:MF	carbon-oxygen lyase activity	GO:0016835	1	0	147	135	2	18850	OS03G0348200,OS06G0136600
GO:MF	carbon-carbon lyase activity	GO:0016830	1	0	134	135	1	18850	OS02G0204400
GO:MF	lyase activity	GO:0016829	1	0	383	135	4	18850	OS02G0204400,OS03G0348200,OS06G0136600,OS09G0537700
GO:MF	hydrolase activity, acting on acid anhydrides, in phosphorus-containing anhydrides	GO:0016818	1	0	647	135	5	18850	OS01G0605100,OS01G0609900,OS01G0681100,OS01G0695800,OS03G0152900
GO:MF	hydrolase activity, acting on acid anhydrides	GO:0016817	1	0	656	135	5	18850	OS01G0605100,OS01G0609900,OS01G0681100,OS01G0695800,OS03G0152900
GO:MF	hydrolase activity, acting on carbon-nitrogen (but not peptide) bonds, in linear amides	GO:0016811	1	0	67	135	1	18850	OS02G0214900
GO:MF	oxidoreductase activity, acting on single donors with incorporation of molecular oxygen, incorporation of two atoms of oxygen	GO:0016702	1	0	55	135	1	18850	OS08G0509100
GO:MF	phosphatidylinositol binding	GO:0035091	1	0	92	135	1	18850	OS03G0287100
GO:MF	oligopeptide transmembrane transporter activity	GO:0035673	1	0	106	135	1	18850	OS04G0542800
GO:MF	N6-(Delta2-isopentenyl)-adenosine 5'-monophosphate phosphoribohydrolase activity	GO:0102682	1	0	10	135	1	18850	OS09G0547500
GO:MF	cytochrome P450 dependent ent-sandaracopimaradiene 3-hydroxylase activity	GO:0102596	1	0	1	135	1	18850	OS06G0569500
GO:MF	deubiquitinase activity	GO:0101005	1	0	96	135	2	18850	OS08G0527900,OS12G0622900
GO:MF	carbohydrate derivative binding	GO:0097367	1	0	3041	135	24	18850	OS02G0736600,OS01G0256800,OS01G0359800,OS01G0393400,OS01G0605100,OS01G0609900,OS01G0681100,OS01G0695800,OS01G0696600,OS01G0782100,OS03G0152900,OS03G0165266,OS03G0583900,OS04G0303100,OS04G0629300,OS04G0632500,OS05G0157300,OS06G0215900,OS07G0486000,OS07G0584100,OS11G0146800,OS11G0173900,OS12G0143800,OS12G0497300
GO:MF	organic cyclic compound binding	GO:0097159	1	0	7468	135	56	18850	OS02G0736600,OS01G0256800,OS01G0359800,OS01G0393400,OS01G0605100,OS01G0609900,OS01G0672100,OS01G0681100,OS01G0695800,OS01G0696600,OS01G0782100,OS01G0850900,OS02G0149600,OS02G0203000,OS02G0204400,OS02G0594800,OS03G0152900,OS03G0165266,OS03G0583900,OS03G0838900,OS04G0127800,OS04G0303100,OS04G0477300,OS04G0517100,OS04G0590400,OS04G0629300,OS04G0632500,OS05G0128000,OS05G0157300,OS05G0194500,OS05G0525…
GO:MF	translation regulator activity, nucleic acid binding	GO:0090079	1	0	149	135	1	18850	OS11G0137500
GO:MF	FAD binding	GO:0071949	1	0	72	135	1	18850	OS02G0204400
GO:MF	obsolete isopeptidase activity	GO:0070122	1	0	15	135	1	18850	OS12G0622900
GO:MF	RNA polymerase binding	GO:0070063	1	0	35	135	1	18850	OS11G0137500
GO:MF	threonine-type peptidase activity	GO:0070003	1	0	29	135	1	18850	OS07G0614100
GO:MF	aspartic-type peptidase activity	GO:0070001	1	0	122	135	2	18850	OS10G0537800,OS10G0538200
GO:MF	ubiquitin-like protein ligase activity	GO:0061659	1	0	261	135	2	18850	OS10G0456800,OS12G0113700
GO:MF	ubiquitin protein ligase activity	GO:0061630	1	0	256	135	2	18850	OS10G0456800,OS12G0113700
GO:MF	molecular adaptor activity	GO:0060090	1	0	100	135	2	18850	OS06G0146400,OS12G0148400
GO:MF	molecular transducer activity	GO:0060089	1	0	348	135	1	18850	OS02G0202950
GO:MF	ubiquinol:oxygen oxidoreductase activity	GO:0102721	1	0	5	135	1	18850	OS04G0600200
GO:MF	raffinose alpha-galactosidase activity	GO:0052692	1	0	8	135	1	18850	OS03G0808900
GO:MF	protein serine kinase activity	GO:0106310	1	0	181	135	2	18850	OS04G0632500,OS07G0584100
GO:MF	phospholipid transfer activity	GO:0120014	1	0	15	135	1	18850	OS03G0287100
GO:MF	peptide transmembrane transporter activity	GO:1904680	1	0	106	135	1	18850	OS04G0542800
GO:MF	carbohydrate derivative transmembrane transporter activity	GO:1901505	1	0	74	135	1	18850	OS09G0557500
GO:MF	heterocyclic compound binding	GO:1901363	1	0	7458	135	56	18850	OS02G0736600,OS01G0256800,OS01G0359800,OS01G0393400,OS01G0605100,OS01G0609900,OS01G0672100,OS01G0681100,OS01G0695800,OS01G0696600,OS01G0782100,OS01G0850900,OS02G0149600,OS02G0203000,OS02G0204400,OS02G0594800,OS03G0152900,OS03G0165266,OS03G0583900,OS03G0838900,OS04G0127800,OS04G0303100,OS04G0477300,OS04G0517100,OS04G0590400,OS04G0629300,OS04G0632500,OS05G0128000,OS05G0157300,OS05G0194500,OS05G0525…
GO:MF	nucleoside phosphate binding	GO:1901265	1	0	3326	135	26	18850	OS02G0736600,OS01G0256800,OS01G0359800,OS01G0393400,OS01G0605100,OS01G0609900,OS01G0681100,OS01G0695800,OS01G0696600,OS01G0782100,OS02G0204400,OS03G0152900,OS03G0165266,OS03G0583900,OS04G0303100,OS04G0629300,OS04G0632500,OS05G0157300,OS06G0215900,OS07G0486000,OS07G0584100,OS09G0549300,OS11G0146800,OS11G0173900,OS12G0143800,OS12G0497300
GO:MF	ATP-dependent DNA damage sensor activity	GO:0140664	1	0	27	135	2	18850	OS07G0486000,OS12G0497300
GO:MF	ATP-dependent chromatin remodeler activity	GO:0140658	1	0	37	135	2	18850	OS03G0165266,OS04G0629300
GO:MF	DNA damage sensor activity	GO:0140612	1	0	27	135	2	18850	OS07G0486000,OS12G0497300
GO:MF	metal-dependent deubiquitinase activity	GO:0140492	1	0	15	135	1	18850	OS12G0622900
GO:MF	ABC-type transporter activity	GO:0140359	1	0	94	135	1	18850	OS01G0609900
GO:MF	small molecule sensor activity	GO:0140299	1	0	40	135	2	18850	OS07G0486000,OS12G0497300
GO:MF	general transcription initiation factor binding	GO:0140296	1	0	28	135	1	18850	OS11G0137500
GO:MF	transcription regulator activity	GO:0140110	1	0	1215	135	12	18850	OS01G0672100,OS02G0203000,OS02G0594800,OS04G0127800,OS04G0477300,OS04G0590400,OS05G0128000,OS05G0194500,OS06G0326900,OS09G0309700,OS12G0105600,OS12G0245000
GO:MF	catalytic activity, acting on RNA	GO:0140098	1	0	468	135	5	18850	OS02G0736600,OS03G0583900,OS09G0315050,OS09G0315100,OS09G0537700
GO:MF	catalytic activity, acting on a protein	GO:0140096	1	0	3108	135	20	18850	OS01G0564300,OS01G0794400,OS02G0202950,OS02G0214900,OS03G0405900,OS04G0303100,OS04G0632500,OS05G0513200,OS06G0159600,OS06G0526700,OS07G0108100,OS07G0584100,OS07G0614100,OS08G0527900,OS10G0456800,OS10G0537800,OS10G0538200,OS11G0173900,OS12G0113700,OS12G0622900
GO:MF	modification-dependent protein binding	GO:0140030	1	0	41	135	1	18850	OS10G0141400
GO:MF	lipid transfer activity	GO:0120013	1	0	15	135	1	18850	OS03G0287100
GO:MF	purine ribonucleoside triphosphate binding	GO:0035639	1	0	2641	135	21	18850	OS02G0736600,OS01G0256800,OS01G0393400,OS01G0605100,OS01G0609900,OS01G0681100,OS01G0695800,OS01G0696600,OS03G0152900,OS03G0165266,OS03G0583900,OS04G0303100,OS04G0629300,OS04G0632500,OS05G0157300,OS07G0486000,OS07G0584100,OS11G0146800,OS11G0173900,OS12G0143800,OS12G0497300
GO:MF	ent-kaurene oxidase activity	GO:0052615	1	0	6	135	1	18850	OS06G0569500
GO:MF	Hsp90 protein binding	GO:0051879	1	0	18	135	1	18850	OS06G0159600
GO:MF	sequence-specific DNA binding	GO:0043565	1	0	847	135	9	18850	OS01G0672100,OS02G0203000,OS02G0594800,OS04G0517100,OS04G0590400,OS05G0128000,OS05G0194500,OS11G0137500,OS12G0123800
GO:MF	ADP binding	GO:0043531	1	0	331	135	2	18850	OS01G0359800,OS01G0782100
GO:MF	RNA polymerase core enzyme binding	GO:0043175	1	0	33	135	1	18850	OS11G0137500
GO:MF	cation binding	GO:0043169	1	0	3161	135	26	18850	OS01G0256800,OS02G0214900,OS02G0530100,OS02G0593700,OS03G0111400,OS03G0194900,OS03G0287100,OS03G0348200,OS03G0583900,OS03G0618300,OS04G0573200,OS04G0600200,OS04G0629300,OS05G0157300,OS05G0525900,OS06G0136600,OS06G0526700,OS06G0569500,OS07G0136800,OS07G0665200,OS07G0677200,OS08G0177600,OS08G0509100,OS08G0527900,OS08G0561700,OS10G0456800
GO:MF	anion binding	GO:0043168	1	0	3478	135	26	18850	OS02G0736600,OS01G0256800,OS01G0359800,OS01G0393400,OS01G0605100,OS01G0609900,OS01G0681100,OS01G0695800,OS01G0696600,OS01G0782100,OS02G0204400,OS03G0152900,OS03G0165266,OS03G0583900,OS04G0303100,OS04G0629300,OS04G0632500,OS05G0157300,OS06G0215900,OS07G0486000,OS07G0584100,OS09G0549300,OS11G0146800,OS11G0173900,OS12G0143800,OS12G0497300
GO:MF	ion binding	GO:0043167	1	0	6249	135	48	18850	OS02G0736600,OS01G0256800,OS01G0359800,OS01G0393400,OS01G0605100,OS01G0609900,OS01G0681100,OS01G0695800,OS01G0696600,OS01G0782100,OS02G0204400,OS02G0214900,OS02G0530100,OS02G0593700,OS03G0111400,OS03G0152900,OS03G0165266,OS03G0194900,OS03G0287100,OS03G0348200,OS03G0583900,OS03G0618300,OS04G0303100,OS04G0573200,OS04G0600200,OS04G0629300,OS04G0632500,OS05G0157300,OS05G0525900,OS06G0136600,OS06G0215…
GO:MF	ubiquitin binding	GO:0043130	1	0	60	135	1	18850	OS02G0593700
GO:MF	ribosomal small subunit binding	GO:0043024	1	0	7	135	1	18850	OS05G0157300
GO:MF	ribonucleoprotein complex binding	GO:0043021	1	0	85	135	1	18850	OS05G0157300
GO:MF	xenobiotic transmembrane transporter activity	GO:0042910	1	0	50	135	1	18850	OS04G0373400
GO:MF	amide transmembrane transporter activity	GO:0042887	1	0	114	135	2	18850	OS04G0542800,OS10G0580400
GO:MF	ATPase-coupled transmembrane transporter activity	GO:0042626	1	0	186	135	3	18850	OS01G0393400,OS01G0609900,OS01G0695800
GO:MF	phosphoric ester hydrolase activity	GO:0042578	1	0	424	135	2	18850	OS05G0513200,OS06G0526700
GO:MF	signaling receptor activity	GO:0038023	1	0	341	135	1	18850	OS02G0202950
GO:MF	small molecule binding	GO:0036094	1	0	3534	135	26	18850	OS02G0736600,OS01G0256800,OS01G0359800,OS01G0393400,OS01G0605100,OS01G0609900,OS01G0681100,OS01G0695800,OS01G0696600,OS01G0782100,OS02G0204400,OS03G0152900,OS03G0165266,OS03G0583900,OS04G0303100,OS04G0629300,OS04G0632500,OS05G0157300,OS06G0215900,OS07G0486000,OS07G0584100,OS09G0549300,OS11G0146800,OS11G0173900,OS12G0143800,OS12G0497300
GO:MF	ubiquitin-like protein ligase binding	GO:0044389	1	0	54	135	1	18850	OS04G0303100
GO:MF	iron-nicotianamine transmembrane transporter activity	GO:0051980	1	0	5	135	1	18850	OS04G0542800
GO:MF	protein-containing complex binding	GO:0044877	1	0	266	135	2	18850	OS05G0157300,OS11G0137500
GO:MF	metal ion binding	GO:0046872	1	0	3127	135	25	18850	OS01G0256800,OS02G0214900,OS02G0530100,OS02G0593700,OS03G0111400,OS03G0194900,OS03G0348200,OS03G0583900,OS03G0618300,OS04G0573200,OS04G0600200,OS04G0629300,OS05G0157300,OS05G0525900,OS06G0136600,OS06G0526700,OS06G0569500,OS07G0136800,OS07G0665200,OS07G0677200,OS08G0177600,OS08G0509100,OS08G0527900,OS08G0561700,OS10G0456800
GO:MF	metal cluster binding	GO:0051540	1	0	154	135	2	18850	OS05G0157300,OS06G0146400
GO:MF	iron-sulfur cluster binding	GO:0051536	1	0	154	135	2	18850	OS05G0157300,OS06G0146400
GO:MF	dioxygenase activity	GO:0051213	1	0	180	135	3	18850	OS03G0618300,OS08G0509100,OS10G0208500
GO:MF	unfolded protein binding	GO:0051082	1	0	153	135	1	18850	OS02G0743800
GO:MF	quaternary ammonium group binding	GO:0050997	1	0	17	135	1	18850	OS03G0287100
GO:MF	obsolete coenzyme binding	GO:0050662	1	0	57	135	1	18850	OS09G0127300
GO:MF	NADP binding	GO:0050661	1	0	73	135	1	18850	OS09G0549300
GO:MF	flavin adenine dinucleotide binding	GO:0050660	1	0	183	135	2	18850	OS02G0204400,OS09G0549300
GO:MF	polygalacturonate 4-alpha-galacturonosyltransferase activity	GO:0047262	1	0	22	135	1	18850	OS06G0727300
GO:MF	protein-disulfide reductase (NAD(P)) activity	GO:0047134	1	0	25	135	2	18850	OS01G0794400,OS03G0405900
GO:MF	carboxylic acid transmembrane transporter activity	GO:0046943	1	0	114	135	1	18850	OS03G0254200
GO:MF	transition metal ion transmembrane transporter activity	GO:0046915	1	0	78	135	1	18850	OS07G0232800
GO:MF	transition metal ion binding	GO:0046914	1	0	1209	135	10	18850	OS02G0214900,OS02G0593700,OS04G0573200,OS05G0157300,OS06G0569500,OS07G0136800,OS08G0177600,OS08G0527900,OS08G0561700,OS10G0456800
GO:MF	tetrapyrrole binding	GO:0046906	1	0	565	135	4	18850	OS01G0850900,OS06G0569500,OS07G0136800,OS07G0677200
GO:MF	metal ion transmembrane transporter activity	GO:0046873	1	0	191	135	4	18850	OS01G0718700,OS04G0401700,OS07G0232800,OS09G0448200
GO:MF	translation regulator activity	GO:0045182	1	0	155	135	1	18850	OS11G0137500
GO:MF	oxidoreductase activity, acting on single donors with incorporation of molecular oxygen	GO:0016701	1	0	65	135	1	18850	OS08G0509100
GO:MF	oxidoreductase activity, acting on peroxide as acceptor	GO:0016684	1	0	181	135	1	18850	OS07G0677200
GO:MF	oxidoreductase activity, acting on diphenols and related substances as donors, oxygen as acceptor	GO:0016682	1	0	39	135	1	18850	OS04G0600200
GO:MF	alpha-galactosidase activity	GO:0004557	1	0	8	135	1	18850	OS03G0808900
GO:MF	hydrolase activity, hydrolyzing O-glycosyl compounds	GO:0004553	1	0	418	135	4	18850	OS01G0660200,OS03G0255100,OS03G0808900,OS04G0513400
GO:MF	ribonuclease activity	GO:0004540	1	0	132	135	4	18850	OS03G0583900,OS09G0315050,OS09G0315100,OS09G0537700
GO:MF	deoxyribonuclease activity	GO:0004536	1	0	53	135	1	18850	OS08G0177600
GO:MF	exodeoxyribonuclease activity	GO:0004529	1	0	32	135	1	18850	OS08G0177600
GO:MF	exonuclease activity	GO:0004527	1	0	108	135	1	18850	OS08G0177600
GO:MF	endodeoxyribonuclease activity	GO:0004520	1	0	29	135	1	18850	OS08G0177600
GO:MF	nuclease activity	GO:0004518	1	0	280	135	5	18850	OS03G0583900,OS08G0177600,OS09G0315050,OS09G0315100,OS09G0537700
GO:MF	N,N-dimethylaniline monooxygenase activity	GO:0004499	1	0	31	135	1	18850	OS09G0549300
GO:MF	monooxygenase activity	GO:0004497	1	0	425	135	3	18850	OS06G0569500,OS07G0136800,OS09G0549300
GO:MF	histone deacetylase activity	GO:0004407	1	0	17	135	1	18850	OS02G0214900
GO:MF	helicase activity	GO:0004386	1	0	152	135	3	18850	OS02G0736600,OS01G0256800,OS03G0583900
GO:MF	glutathione transferase activity	GO:0004364	1	0	82	135	2	18850	OS01G0692000,OS10G0527400
GO:MF	threonine-type endopeptidase activity	GO:0004298	1	0	24	135	1	18850	OS07G0614100
GO:MF	cysteine-type endopeptidase activity	GO:0004197	1	0	81	135	2	18850	OS07G0108100,OS08G0527900
GO:MF	beta-galactosidase activity	GO:0004565	1	0	51	135	1	18850	OS03G0255100
GO:MF	aspartic-type endopeptidase activity	GO:0004190	1	0	122	135	2	18850	OS10G0537800,OS10G0538200
GO:MF	chitinase activity	GO:0004568	1	0	46	135	1	18850	OS01G0660200
GO:MF	phosphopyruvate hydratase activity	GO:0004634	1	0	5	135	1	18850	OS06G0136600
GO:MF	voltage-gated potassium channel activity	GO:0005249	1	0	20	135	1	18850	OS01G0718700
GO:MF	voltage-gated ion channel activity	GO:0005244	1	0	50	135	2	18850	OS01G0718700,OS02G0530100
GO:MF	ion channel activity	GO:0005216	1	0	134	135	2	18850	OS01G0718700,OS02G0530100
GO:MF	transporter activity	GO:0005215	1	0	1414	135	16	18850	OS01G0393400,OS01G0609900,OS01G0695800,OS01G0718700,OS02G0530100,OS03G0254200,OS03G0287100,OS04G0186400,OS04G0373400,OS04G0401700,OS04G0542800,OS05G0473401,OS07G0232800,OS09G0448200,OS09G0557500,OS10G0580400
GO:MF	structural molecule activity	GO:0005198	1	0	537	135	1	18850	OS06G0146400
GO:MF	transmembrane signaling receptor activity	GO:0004888	1	0	283	135	1	18850	OS02G0202950
GO:MF	cysteine-type deubiquitinase activity	GO:0004843	1	0	79	135	1	18850	OS08G0527900
GO:MF	ubiquitin-protein transferase activity	GO:0004842	1	0	429	135	3	18850	OS06G0159600,OS10G0456800,OS12G0113700
GO:MF	thioredoxin-disulfide reductase activity	GO:0004791	1	0	9	135	1	18850	OS03G0405900
GO:MF	protein serine/threonine phosphatase activity	GO:0004722	1	0	124	135	1	18850	OS06G0526700
GO:MF	phosphoprotein phosphatase activity	GO:0004721	1	0	175	135	2	18850	OS05G0513200,OS06G0526700
GO:MF	protein serine/threonine/tyrosine kinase activity	GO:0004712	1	0	192	135	2	18850	OS04G0632500,OS07G0584100
GO:MF	transmembrane receptor protein serine/threonine kinase activity	GO:0004675	1	0	226	135	1	18850	OS02G0202950
GO:MF	protein serine/threonine kinase activity	GO:0004674	1	0	1084	135	4	18850	OS02G0202950,OS04G0303100,OS04G0632500,OS07G0584100
GO:MF	protein kinase activity	GO:0004672	1	0	1391	135	5	18850	OS02G0202950,OS04G0303100,OS04G0632500,OS07G0584100,OS11G0173900
GO:MF	peroxidase activity	GO:0004601	1	0	180	135	1	18850	OS07G0677200
GO:MF	anion channel activity	GO:0005253	1	0	28	135	1	18850	OS02G0530100
GO:MF	endopeptidase activity	GO:0004175	1	0	416	135	5	18850	OS07G0108100,OS07G0614100,OS08G0527900,OS10G0537800,OS10G0538200
GO:MF	allantoinase activity	GO:0004038	1	0	1	135	1	18850	OS04G0680400
GO:MF	minor groove of adenine-thymine-rich DNA binding	GO:0003680	1	0	27	135	1	18850	OS06G0326900
GO:MF	nucleic acid binding	GO:0003676	1	0	3700	135	35	18850	OS02G0736600,OS01G0256800,OS01G0672100,OS02G0149600,OS02G0203000,OS02G0204400,OS02G0594800,OS03G0583900,OS03G0838900,OS04G0127800,OS04G0477300,OS04G0517100,OS04G0590400,OS05G0128000,OS05G0194500,OS05G0525900,OS06G0326900,OS07G0136800,OS07G0137000,OS07G0486000,OS07G0684800,OS08G0433500,OS09G0309700,OS09G0315050,OS09G0537700,OS11G0127600,OS11G0137500,OS11G0146800,OS11G0517800,OS12G0105600,OS12G0123…
GO:MF	molecular_function	GO:0003674	1	0	18832	135	135	18850	OS02G0736600,OS01G0171100,OS01G0189100,OS01G0256800,OS01G0359800,OS01G0393400,OS01G0564300,OS01G0605100,OS01G0609900,OS01G0660200,OS01G0672100,OS01G0681100,OS01G0692000,OS01G0695800,OS01G0696600,OS01G0718700,OS01G0782100,OS01G0782200,OS01G0794400,OS01G0850900,OS01G0961200,OS02G0142250,OS02G0149600,OS02G0157600,OS02G0202950,OS02G0203000,OS02G0204400,OS02G0214900,OS02G0530100,OS02G0593700,OS02G0594…
GO:MF	lipid kinase activity	GO:0001727	1	0	4	135	1	18850	OS01G0782200
GO:MF	basal RNA polymerase II transcription machinery binding	GO:0001099	1	0	35	135	1	18850	OS11G0137500
GO:MF	basal transcription machinery binding	GO:0001098	1	0	35	135	1	18850	OS11G0137500
GO:MF	TFIIH-class transcription factor complex binding	GO:0001097	1	0	5	135	1	18850	OS11G0137500
GO:MF	RNA polymerase II general transcription initiation factor binding	GO:0001091	1	0	10	135	1	18850	OS11G0137500
GO:MF	transcription regulatory region nucleic acid binding	GO:0001067	1	0	354	135	3	18850	OS01G0672100,OS02G0594800,OS05G0194500
GO:MF	RNA polymerase II complex binding	GO:0000993	1	0	30	135	1	18850	OS11G0137500
GO:MF	DNA-binding transcription factor activity, RNA polymerase II-specific	GO:0000981	1	0	253	135	1	18850	OS02G0203000
GO:MF	transcription cis-regulatory region binding	GO:0000976	1	0	354	135	3	18850	OS01G0672100,OS02G0594800,OS05G0194500
GO:MF	magnesium ion binding	GO:0000287	1	0	150	135	2	18850	OS03G0348200,OS06G0136600
GO:MF	DNA secondary structure binding	GO:0000217	1	0	37	135	1	18850	OS06G0326900
GO:MF	nucleotide binding	GO:0000166	1	0	3326	135	26	18850	OS02G0736600,OS01G0256800,OS01G0359800,OS01G0393400,OS01G0605100,OS01G0609900,OS01G0681100,OS01G0695800,OS01G0696600,OS01G0782100,OS02G0204400,OS03G0152900,OS03G0165266,OS03G0583900,OS04G0303100,OS04G0629300,OS04G0632500,OS05G0157300,OS06G0215900,OS07G0486000,OS07G0584100,OS09G0549300,OS11G0146800,OS11G0173900,OS12G0143800,OS12G0497300
GO:MF	chromatin binding	GO:0003682	1	0	152	135	3	18850	OS03G0242100,OS04G0127800,OS12G0245000
GO:MF	dolichol kinase activity	GO:0004168	1	0	3	135	1	18850	OS02G0142250
GO:MF	damaged DNA binding	GO:0003684	1	0	59	135	1	18850	OS07G0486000
GO:MF	single-stranded DNA binding	GO:0003697	1	0	86	135	3	18850	OS11G0146800,OS12G0143800,OS12G0497300
GO:MF	NAD+ kinase activity	GO:0003951	1	0	16	135	1	18850	OS01G0782200
GO:MF	GTPase activity	GO:0003924	1	0	190	135	1	18850	OS01G0681100
GO:MF	DNA (6-4) photolyase activity	GO:0003914	1	0	1	135	1	18850	OS02G0204400
GO:MF	DNA photolyase activity	GO:0003913	1	0	3	135	1	18850	OS02G0204400
GO:MF	catalytic activity	GO:0003824	1	0	9918	135	70	18850	OS02G0736600,OS01G0171100,OS01G0256800,OS01G0564300,OS01G0605100,OS01G0609900,OS01G0660200,OS01G0681100,OS01G0692000,OS01G0695800,OS01G0782200,OS01G0794400,OS02G0142250,OS02G0157600,OS02G0202950,OS02G0204400,OS02G0214900,OS03G0152900,OS03G0165266,OS03G0255100,OS03G0348200,OS03G0405900,OS03G0583900,OS03G0618300,OS03G0808900,OS04G0303100,OS04G0481100,OS04G0506800,OS04G0513400,OS04G0573200,OS04G0600…
GO:MF	microtubule motor activity	GO:0003777	1	0	50	135	1	18850	OS03G0152900
GO:MF	cytoskeletal motor activity	GO:0003774	1	0	70	135	1	18850	OS03G0152900
GO:MF	peptidyl-prolyl cis-trans isomerase activity	GO:0003755	1	0	61	135	1	18850	OS01G0564300
GO:MF	translation initiation factor activity	GO:0003743	1	0	94	135	1	18850	OS11G0137500
GO:MF	mRNA binding	GO:0003729	1	0	436	135	2	18850	OS01G0256800,OS12G0488900
GO:MF	RNA helicase activity	GO:0003724	1	0	71	135	1	18850	OS02G0736600
GO:MF	RNA binding	GO:0003723	1	0	1306	135	7	18850	OS02G0736600,OS01G0256800,OS03G0583900,OS09G0315050,OS09G0537700,OS11G0517800,OS12G0488900
GO:MF	transcription coactivator activity	GO:0003713	1	0	37	135	2	18850	OS04G0127800,OS12G0245000
GO:MF	transcription coregulator activity	GO:0003712	1	0	139	135	2	18850	OS04G0127800,OS12G0245000
GO:MF	DNA-binding transcription factor activity	GO:0003700	1	0	1089	135	10	18850	OS01G0672100,OS02G0203000,OS02G0594800,OS04G0477300,OS04G0590400,OS05G0128000,OS05G0194500,OS06G0326900,OS09G0309700,OS12G0105600
GO:MF	double-stranded DNA binding	GO:0003690	1	0	471	135	8	18850	OS01G0672100,OS02G0594800,OS03G0838900,OS05G0194500,OS07G0486000,OS11G0146800,OS12G0143800,OS12G0497300
GO:MF	cation channel activity	GO:0005261	1	0	74	135	1	18850	OS01G0718700
GO:MF	potassium channel activity	GO:0005267	1	0	22	135	1	18850	OS01G0718700
GO:MF	inorganic phosphate transmembrane transporter activity	GO:0005315	1	0	25	135	1	18850	OS04G0186400
GO:MF	solute:proton antiporter activity	GO:0015299	1	0	37	135	1	18850	OS05G0473401
GO:MF	solute:cation antiporter activity	GO:0015298	1	0	37	135	1	18850	OS05G0473401
GO:MF	antiporter activity	GO:0015297	1	0	153	135	2	18850	OS04G0373400,OS05G0473401
GO:MF	symporter activity	GO:0015293	1	0	189	135	2	18850	OS04G0186400,OS10G0580400
GO:MF	secondary active transmembrane transporter activity	GO:0015291	1	0	378	135	4	18850	OS04G0186400,OS04G0373400,OS05G0473401,OS10G0580400
GO:MF	channel activity	GO:0015267	1	0	175	135	2	18850	OS01G0718700,OS02G0530100
GO:MF	purine nucleoside transmembrane transporter activity	GO:0015211	1	0	13	135	1	18850	OS09G0557500
GO:MF	nucleobase transmembrane transporter activity	GO:0015205	1	0	20	135	1	18850	OS09G0557500
GO:MF	urea transmembrane transporter activity	GO:0015204	1	0	4	135	1	18850	OS10G0580400
GO:MF	aromatic amino acid transmembrane transporter activity	GO:0015173	1	0	4	135	1	18850	OS03G0254200
GO:MF	amino acid transmembrane transporter activity	GO:0015171	1	0	88	135	1	18850	OS03G0254200
GO:MF	inorganic anion transmembrane transporter activity	GO:0015103	1	0	77	135	1	18850	OS02G0530100
GO:MF	potassium ion transmembrane transporter activity	GO:0015079	1	0	63	135	3	18850	OS01G0718700,OS04G0401700,OS09G0448200
GO:MF	proton transmembrane transporter activity	GO:0015078	1	0	278	135	1	18850	OS05G0473401
GO:MF	ion transmembrane transporter activity	GO:0015075	1	0	677	135	6	18850	OS01G0718700,OS02G0530100,OS04G0401700,OS05G0473401,OS07G0232800,OS09G0448200
GO:MF	inorganic molecular entity transmembrane transporter activity	GO:0015318	1	0	631	135	7	18850	OS01G0718700,OS02G0530100,OS04G0186400,OS04G0401700,OS05G0473401,OS07G0232800,OS09G0448200
GO:MF	disulfide oxidoreductase activity	GO:0015036	1	0	94	135	2	18850	OS01G0794400,OS03G0405900
GO:MF	primary active transmembrane transporter activity	GO:0015399	1	0	231	135	3	18850	OS01G0393400,OS01G0609900,OS01G0695800
GO:MF	tubulin binding	GO:0015631	1	0	159	135	3	18850	OS01G0681100,OS03G0152900,OS08G0531100
GO:MF	oxidoreductase activity, acting on diphenols and related substances as donors	GO:0016679	1	0	47	135	1	18850	OS04G0600200
GO:MF	oxidoreductase activity, acting on a sulfur group of donors, NAD(P) as acceptor	GO:0016668	1	0	31	135	2	18850	OS01G0794400,OS03G0405900
GO:MF	oxidoreductase activity, acting on a sulfur group of donors	GO:0016667	1	0	117	135	2	18850	OS01G0794400,OS03G0405900
GO:MF	oxidoreductase activity, acting on the CH-OH group of donors, NAD or NADP as acceptor	GO:0016616	1	0	210	135	1	18850	OS09G0127300
GO:MF	oxidoreductase activity, acting on CH-OH group of donors	GO:0016614	1	0	243	135	1	18850	OS09G0127300
GO:MF	oxidoreductase activity	GO:0016491	1	0	1865	135	14	18850	OS01G0794400,OS03G0405900,OS03G0618300,OS04G0573200,OS04G0600200,OS06G0215900,OS06G0569500,OS07G0136800,OS07G0677200,OS08G0509100,OS08G0561700,OS09G0127300,OS09G0549300,OS10G0208500
GO:MF	pyrophosphatase activity	GO:0016462	1	0	639	135	5	18850	OS01G0605100,OS01G0609900,OS01G0681100,OS01G0695800,OS03G0152900
GO:MF	palmitoyltransferase activity	GO:0016409	1	0	39	135	1	18850	OS01G0171100
GO:MF	1-phosphatidylinositol-4-phosphate 5-kinase activity	GO:0016308	1	0	10	135	1	18850	OS11G0146100
GO:MF	phosphatidylinositol phosphate kinase activity	GO:0016307	1	0	20	135	1	18850	OS11G0146100
GO:MF	kinase activity	GO:0016301	1	0	1693	135	8	18850	OS01G0782200,OS02G0142250,OS02G0202950,OS04G0303100,OS04G0632500,OS07G0584100,OS11G0146100,OS11G0173900
GO:MF	antioxidant activity	GO:0016209	1	0	210	135	4	18850	OS03G0405900,OS04G0573200,OS07G0677200,OS08G0561700
GO:MF	linoleate 13S-lipoxygenase activity	GO:0016165	1	0	4	135	1	18850	OS08G0509100
GO:MF	nucleobase-containing compound transmembrane transporter activity	GO:0015932	1	0	68	135	1	18850	OS09G0557500
GO:MF	galactosidase activity	GO:0015925	1	0	59	135	2	18850	OS03G0255100,OS03G0808900
GO:MF	iron chelate transmembrane transporter activity	GO:0015603	1	0	5	135	1	18850	OS04G0542800
GO:MF	protein-disulfide reductase activity	GO:0015035	1	0	91	135	2	18850	OS01G0794400,OS03G0405900
GO:MF	terpene synthase activity	GO:0010333	1	0	40	135	1	18850	OS03G0348200
GO:MF	FMN binding	GO:0010181	1	0	34	135	1	18850	OS06G0215900
GO:MF	microtubule binding	GO:0008017	1	0	146	135	3	18850	OS01G0681100,OS03G0152900,OS08G0531100
GO:MF	phospholipid transporter activity	GO:0005548	1	0	30	135	1	18850	OS03G0287100
GO:MF	phospholipid binding	GO:0005543	1	0	145	135	1	18850	OS03G0287100
GO:MF	GTP binding	GO:0005525	1	0	244	135	1	18850	OS01G0681100
GO:MF	ATP binding	GO:0005524	1	0	2408	135	20	18850	OS02G0736600,OS01G0256800,OS01G0393400,OS01G0605100,OS01G0609900,OS01G0695800,OS01G0696600,OS03G0152900,OS03G0165266,OS03G0583900,OS04G0303100,OS04G0629300,OS04G0632500,OS05G0157300,OS07G0486000,OS07G0584100,OS11G0146800,OS11G0173900,OS12G0143800,OS12G0497300
GO:MF	protein binding	GO:0005515	1	0	4537	135	25	18850	OS01G0171100,OS01G0189100,OS01G0681100,OS01G0961200,OS02G0593700,OS02G0743800,OS03G0152900,OS03G0356484,OS03G0583900,OS03G0621400,OS04G0303100,OS05G0160600,OS06G0159600,OS07G0436100,OS08G0197500,OS08G0509100,OS08G0531100,OS10G0127900,OS10G0141400,OS10G0527400,OS11G0137500,OS11G0146200,OS11G0173900,OS12G0215950,OS12G0622900
GO:MF	copper ion binding	GO:0005507	1	0	96	135	2	18850	OS04G0573200,OS08G0561700
GO:MF	iron ion binding	GO:0005506	1	0	439	135	3	18850	OS05G0157300,OS06G0569500,OS07G0136800
GO:MF	binding	GO:0005488	1	0	12638	135	95	18850	OS02G0736600,OS01G0171100,OS01G0189100,OS01G0256800,OS01G0359800,OS01G0393400,OS01G0605100,OS01G0609900,OS01G0672100,OS01G0681100,OS01G0695800,OS01G0696600,OS01G0782100,OS01G0850900,OS01G0961200,OS02G0149600,OS02G0202950,OS02G0203000,OS02G0204400,OS02G0214900,OS02G0530100,OS02G0593700,OS02G0594800,OS02G0743800,OS03G0111400,OS03G0152900,OS03G0165266,OS03G0194900,OS03G0242100,OS03G0255100,OS03G0287…
GO:MF	monovalent cation:proton antiporter activity	GO:0005451	1	0	37	135	1	18850	OS05G0473401
GO:MF	zinc ion transmembrane transporter activity	GO:0005385	1	0	23	135	1	18850	OS07G0232800
GO:MF	purine nucleobase transmembrane transporter activity	GO:0005345	1	0	16	135	1	18850	OS09G0557500
GO:MF	organic acid transmembrane transporter activity	GO:0005342	1	0	114	135	1	18850	OS03G0254200
GO:MF	nucleoside transmembrane transporter activity	GO:0005337	1	0	17	135	1	18850	OS09G0557500
GO:MF	lipid transporter activity	GO:0005319	1	0	65	135	1	18850	OS03G0287100
GO:MF	cytoskeletal protein binding	GO:0008092	1	0	276	135	3	18850	OS01G0681100,OS03G0152900,OS08G0531100
GO:MF	transcription factor binding	GO:0008134	1	0	89	135	1	18850	OS11G0137500
GO:MF	translation factor activity, RNA binding	GO:0008135	1	0	140	135	1	18850	OS11G0137500
GO:MF	ATP-dependent activity, acting on RNA	GO:0008186	1	0	71	135	1	18850	OS02G0736600
GO:MF	alternative oxidase activity	GO:0009916	1	0	6	135	1	18850	OS04G0600200
GO:MF	plus-end-directed microtubule motor activity	GO:0008574	1	0	9	135	1	18850	OS03G0152900
GO:MF	phosphatidylinositol transfer activity	GO:0008526	1	0	6	135	1	18850	OS03G0287100
GO:MF	phosphatidylcholine transporter activity	GO:0008525	1	0	1	135	1	18850	OS03G0287100
GO:MF	anion transmembrane transporter activity	GO:0008509	1	0	143	135	1	18850	OS02G0530100
GO:MF	3'-5' exonuclease activity	GO:0008408	1	0	75	135	1	18850	OS08G0177600
GO:MF	sialyltransferase activity	GO:0008373	1	0	5	135	1	18850	OS04G0506800
GO:MF	sequence-specific double-stranded DNA binding	GO:1990837	1	0	369	135	3	18850	OS01G0672100,OS02G0594800,OS05G0194500
GO:MF	cation transmembrane transporter activity	GO:0008324	1	0	518	135	5	18850	OS01G0718700,OS04G0401700,OS05G0473401,OS07G0232800,OS09G0448200
GO:MF	3'-5'-exodeoxyribonuclease activity	GO:0008296	1	0	17	135	1	18850	OS08G0177600
GO:MF	lipid binding	GO:0008289	1	0	293	135	1	18850	OS03G0287100
GO:MF	zinc ion binding	GO:0008270	1	0	604	135	6	18850	OS02G0214900,OS02G0593700,OS04G0573200,OS08G0527900,OS08G0561700,OS10G0456800
GO:MF	metallopeptidase activity	GO:0008237	1	0	106	135	1	18850	OS12G0622900
GO:MF	cysteine-type peptidase activity	GO:0008234	1	0	172	135	2	18850	OS07G0108100,OS08G0527900
GO:MF	peptidase activity	GO:0008233	1	0	695	135	6	18850	OS07G0108100,OS07G0614100,OS08G0527900,OS10G0537800,OS10G0538200,OS12G0622900
GO:MF	UDP-glycosyltransferase activity	GO:0008194	1	0	379	135	1	18850	OS06G0727300
GO:MF	voltage-gated anion channel activity	GO:0008308	1	0	27	135	1	18850	OS02G0530100
GO:BP	DNA recombinase assembly	GO:0000730	0.00755626	2.12169	6	133	3	16808	OS11G0146800,OS12G0143800,OS12G0497300
GO:BP	DNA repair complex assembly	GO:0090735	0.00755626	2.12169	6	133	3	16808	OS11G0146800,OS12G0143800,OS12G0497300
GO:BP	double-strand break repair via synthesis-dependent strand annealing	GO:0045003	0.020913	1.67958	8	133	3	16808	OS11G0146800,OS12G0143800,OS12G0497300
GO:BP	strand invasion	GO:0042148	0.020913	1.67958	8	133	3	16808	OS11G0146800,OS12G0143800,OS12G0497300
GO:BP	superoxide metabolic process	GO:0006801	0.0605547	1.21785	11	133	3	16808	OS04G0573200,OS07G0665200,OS08G0561700
GO:BP	gene silencing by RNA	GO:0031047	0.112829	0.947579	100	133	6	16808	OS02G0149600,OS03G0165266,OS03G0583900,OS08G0561700,OS09G0315050,OS09G0315100
GO:BP	protein export from nucleus	GO:0006611	0.131283	0.881793	14	133	3	16808	OS11G0513900,OS11G0517800,OS11G0518900
GO:BP	chromosome organization involved in meiotic cell cycle	GO:0070192	0.160403	0.794787	37	133	4	16808	OS07G0486000,OS11G0146800,OS12G0143800,OS12G0497300
GO:BP	meiosis I cell cycle process	GO:0061982	0.183001	0.737547	70	133	5	16808	OS07G0486000,OS08G0177600,OS11G0146800,OS12G0143800,OS12G0497300
GO:BP	cellular response to light stimulus	GO:0071482	0.217924	0.661696	40	133	4	16808	OS01G0850900,OS02G0203000,OS04G0412100,OS08G0561700
GO:BP	mitotic recombination	GO:0006312	0.241027	0.617935	17	133	3	16808	OS11G0146800,OS12G0143800,OS12G0497300
GO:BP	regulation of protein export from nucleus	GO:0046825	0.292871	0.533324	4	133	2	16808	OS11G0513900,OS11G0518900
GO:BP	small regulatory ncRNA processing	GO:0070918	0.375117	0.425833	46	133	4	16808	OS02G0149600,OS03G0583900,OS09G0315050,OS09G0315100
GO:BP	homologous chromosome pairing at meiosis	GO:0007129	0.397118	0.40108	20	133	3	16808	OS07G0486000,OS11G0146800,OS12G0143800
GO:BP	cellular response to radiation	GO:0071478	0.407517	0.389855	47	133	4	16808	OS01G0850900,OS02G0203000,OS04G0412100,OS08G0561700
GO:BP	DNA recombination	GO:0006310	0.472311	0.325772	181	133	7	16808	OS01G0711800,OS06G0618000,OS07G0486000,OS08G0177600,OS11G0146800,OS12G0143800,OS12G0497300
GO:BP	reciprocal homologous recombination	GO:0140527	0.478209	0.320383	49	133	4	16808	OS07G0486000,OS11G0146800,OS12G0143800,OS12G0497300
GO:BP	reciprocal meiotic recombination	GO:0007131	0.478209	0.320383	49	133	4	16808	OS07G0486000,OS11G0146800,OS12G0143800,OS12G0497300
GO:BP	regulation of nucleocytoplasmic transport	GO:0046822	0.485584	0.313735	5	133	2	16808	OS11G0513900,OS11G0518900
GO:BP	synaptonemal complex assembly	GO:0007130	0.485584	0.313735	5	133	2	16808	OS11G0146800,OS12G0143800
GO:BP	synaptonemal complex organization	GO:0070193	0.485584	0.313735	5	133	2	16808	OS11G0146800,OS12G0143800
GO:BP	homologous chromosome segregation	GO:0045143	0.530288	0.275488	22	133	3	16808	OS07G0486000,OS11G0146800,OS12G0143800
GO:BP	ribosomal subunit export from nucleus	GO:0000054	0.530288	0.275488	22	133	3	16808	OS05G0157300,OS11G0513900,OS11G0518900
GO:BP	ribosome localization	GO:0033750	0.530288	0.275488	22	133	3	16808	OS05G0157300,OS11G0513900,OS11G0518900
GO:BP	homologous recombination	GO:0035825	0.557191	0.253996	51	133	4	16808	OS07G0486000,OS11G0146800,OS12G0143800,OS12G0497300
GO:BP	double-strand break repair via homologous recombination	GO:0000724	0.616021	0.210405	91	133	5	16808	OS01G0711800,OS08G0177600,OS11G0146800,OS12G0143800,OS12G0497300
GO:BP	recombinational repair	GO:0000725	0.822081	0.0850851	97	133	5	16808	OS01G0711800,OS08G0177600,OS11G0146800,OS12G0143800,OS12G0497300
GO:BP	meiosis I	GO:0007127	0.906478	0.0426429	58	133	4	16808	OS07G0486000,OS11G0146800,OS12G0143800,OS12G0497300
GO:BP	cellular cation homeostasis	GO:0030003	1	0	101	133	1	16808	OS04G0542800
GO:BP	sphingolipid biosynthetic process	GO:0030148	1	0	45	133	1	16808	OS01G0782200
GO:BP	lipid modification	GO:0030258	1	0	104	133	2	16808	OS01G0782200,OS08G0509100
GO:BP	protein import into mitochondrial matrix	GO:0030150	1	0	30	133	1	16808	OS05G0513200
GO:BP	protein catabolic process	GO:0030163	1	0	763	133	10	16808	OS07G0108100,OS07G0614100,OS08G0527900,OS10G0127900,OS10G0141400,OS10G0456800,OS10G0537800,OS10G0538200,OS12G0113700,OS12G0148400
GO:BP	cell differentiation	GO:0030154	1	0	273	133	1	16808	OS04G0517100
GO:BP	maturation of SSU-rRNA	GO:0030490	1	0	53	133	1	16808	OS02G0736600
GO:BP	oxylipin biosynthetic process	GO:0031408	1	0	29	133	2	16808	OS06G0215900,OS08G0509100
GO:BP	ubiquitin-dependent ERAD pathway	GO:0030433	1	0	50	133	1	16808	OS12G0148400
GO:BP	oxylipin metabolic process	GO:0031407	1	0	29	133	2	16808	OS06G0215900,OS08G0509100
GO:BP	positive regulation of cellular biosynthetic process	GO:0031328	1	0	410	133	7	16808	OS01G0672100,OS02G0203000,OS02G0214900,OS04G0127800,OS04G0517100,OS11G0127600,OS12G0245000
GO:BP	intracellular receptor signaling pathway	GO:0030522	1	0	9	133	1	16808	OS04G0412100
GO:BP	cytoskeleton-dependent intracellular transport	GO:0030705	1	0	18	133	1	16808	OS03G0152900
GO:BP	regulation of cellular biosynthetic process	GO:0031326	1	0	2137	133	21	16808	OS01G0672100,OS02G0203000,OS02G0214900,OS02G0594800,OS03G0838900,OS04G0127800,OS04G0477300,OS04G0517100,OS04G0590400,OS05G0128000,OS05G0194500,OS06G0326900,OS07G0684800,OS08G0246800,OS08G0433500,OS09G0309700,OS11G0127600,OS12G0105600,OS12G0123800,OS12G0245000,OS12G0488900
GO:BP	positive regulation of cellular metabolic process	GO:0031325	1	0	599	133	7	16808	OS01G0672100,OS02G0203000,OS02G0214900,OS04G0127800,OS04G0517100,OS11G0127600,OS12G0245000
GO:BP	small non-coding RNA-dependent heterochromatin formation	GO:0031048	1	0	22	133	1	16808	OS03G0165266
GO:BP	regulation of cellular metabolic process	GO:0031323	1	0	2552	133	21	16808	OS01G0672100,OS02G0203000,OS02G0214900,OS02G0594800,OS03G0838900,OS04G0127800,OS04G0477300,OS04G0517100,OS04G0590400,OS05G0128000,OS05G0194500,OS06G0326900,OS07G0684800,OS08G0246800,OS08G0433500,OS09G0309700,OS11G0127600,OS12G0105600,OS12G0123800,OS12G0245000,OS12G0488900
GO:BP	primary miRNA processing	GO:0031053	1	0	14	133	1	16808	OS02G0149600
GO:BP	SCF-dependent proteasomal ubiquitin-dependent protein catabolic process	GO:0031146	1	0	110	133	1	16808	OS10G0127900
GO:BP	metallo-sulfur cluster assembly	GO:0031163	1	0	32	133	1	16808	OS06G0146400
GO:BP	replication fork processing	GO:0031297	1	0	11	133	1	16808	OS12G0497300
GO:BP	siRNA processing	GO:0030422	1	0	33	133	3	16808	OS03G0583900,OS09G0315050,OS09G0315100
GO:BP	one-carbon compound transport	GO:0019755	1	0	2	133	1	16808	OS10G0580400
GO:BP	signaling	GO:0023052	1	0	1254	133	8	16808	OS01G0850900,OS02G0202950,OS02G0203000,OS03G0242100,OS04G0412100,OS07G0584100,OS08G0177600,OS09G0309700
GO:BP	peroxisome fission	GO:0016559	1	0	10	133	1	16808	OS03G0356484
GO:BP	protein ubiquitination	GO:0016567	1	0	717	133	4	16808	OS06G0159600,OS07G0584200,OS10G0456800,OS12G0113700
GO:BP	histone modification	GO:0016570	1	0	169	133	1	16808	OS02G0214900
GO:BP	histone deacetylation	GO:0016575	1	0	20	133	1	16808	OS02G0214900
GO:BP	protein deubiquitination	GO:0016579	1	0	90	133	1	16808	OS08G0527900
GO:BP	cytochrome complex assembly	GO:0017004	1	0	36	133	1	16808	OS09G0370200
GO:BP	heterocycle biosynthetic process	GO:0018130	1	0	2492	133	21	16808	OS01G0672100,OS02G0203000,OS02G0214900,OS02G0594800,OS03G0838900,OS04G0127800,OS04G0477300,OS04G0517100,OS04G0590400,OS05G0128000,OS05G0194500,OS06G0326900,OS07G0684800,OS08G0246800,OS08G0433500,OS09G0309700,OS11G0127600,OS11G0137500,OS12G0105600,OS12G0123800,OS12G0245000
GO:BP	peptidyl-amino acid modification	GO:0018193	1	0	452	133	1	16808	OS01G0564300
GO:BP	peptidyl-proline modification	GO:0018208	1	0	56	133	1	16808	OS01G0564300
GO:BP	protein palmitoylation	GO:0018345	1	0	31	133	1	16808	OS01G0171100
GO:BP	regulation of nucleobase-containing compound metabolic process	GO:0019219	1	0	2113	133	20	16808	OS01G0672100,OS02G0203000,OS02G0214900,OS02G0594800,OS03G0838900,OS04G0127800,OS04G0477300,OS04G0517100,OS04G0590400,OS05G0128000,OS05G0194500,OS06G0326900,OS07G0684800,OS08G0246800,OS08G0433500,OS09G0309700,OS11G0127600,OS12G0105600,OS12G0123800,OS12G0245000
GO:BP	regulation of metabolic process	GO:0019222	1	0	2919	133	30	16808	OS01G0256800,OS01G0672100,OS02G0149600,OS02G0203000,OS02G0204400,OS02G0214900,OS02G0594800,OS03G0165266,OS03G0445700,OS03G0583900,OS03G0838900,OS04G0127800,OS04G0477300,OS04G0517100,OS04G0590400,OS05G0128000,OS05G0194500,OS06G0326900,OS07G0684800,OS08G0246800,OS08G0433500,OS08G0561700,OS09G0309700,OS09G0315050,OS09G0315100,OS11G0127600,OS12G0105600,OS12G0123800,OS12G0245000,OS12G0488900
GO:BP	removal of superoxide radicals	GO:0019430	1	0	9	133	2	16808	OS04G0573200,OS08G0561700
GO:BP	aromatic compound biosynthetic process	GO:0019438	1	0	2586	133	21	16808	OS01G0672100,OS02G0203000,OS02G0214900,OS02G0594800,OS03G0838900,OS04G0127800,OS04G0477300,OS04G0517100,OS04G0590400,OS05G0128000,OS05G0194500,OS06G0326900,OS07G0684800,OS08G0246800,OS08G0433500,OS09G0309700,OS11G0127600,OS11G0137500,OS12G0105600,OS12G0123800,OS12G0245000
GO:BP	aromatic compound catabolic process	GO:0019439	1	0	277	133	3	16808	OS01G0256800,OS04G0680400,OS09G0537700
GO:BP	protein metabolic process	GO:0019538	1	0	4466	133	26	16808	OS01G0171100,OS01G0564300,OS02G0214900,OS04G0303100,OS04G0506800,OS04G0632500,OS05G0157300,OS06G0146400,OS06G0159600,OS06G0526700,OS07G0108100,OS07G0584100,OS07G0584200,OS07G0614100,OS08G0527900,OS10G0127900,OS10G0141400,OS10G0456800,OS10G0537800,OS10G0538200,OS11G0137500,OS11G0173900,OS12G0113700,OS12G0148400,OS12G0488900,OS12G0622900
GO:BP	organophosphate metabolic process	GO:0019637	1	0	626	133	3	16808	OS02G0142250,OS06G0136600,OS11G0146100
GO:BP	ribose phosphate metabolic process	GO:0019693	1	0	248	133	1	16808	OS06G0136600
GO:BP	cellular homeostasis	GO:0019725	1	0	259	133	4	16808	OS01G0794400,OS02G0530100,OS03G0405900,OS04G0542800
GO:BP	secondary metabolic process	GO:0019748	1	0	256	133	1	16808	OS06G0569500
GO:BP	polyol metabolic process	GO:0019751	1	0	85	133	1	16808	OS01G0782200
GO:BP	carboxylic acid metabolic process	GO:0019752	1	0	877	133	3	16808	OS06G0136600,OS06G0215900,OS08G0509100
GO:BP	modification-dependent protein catabolic process	GO:0019941	1	0	544	133	7	16808	OS07G0614100,OS08G0527900,OS10G0127900,OS10G0141400,OS10G0456800,OS12G0113700,OS12G0148400
GO:BP	cell cycle process	GO:0022402	1	0	374	133	6	16808	OS03G0242100,OS07G0486000,OS08G0177600,OS11G0146800,OS12G0143800,OS12G0497300
GO:BP	cellular component disassembly	GO:0022411	1	0	96	133	2	16808	OS03G0356484,OS05G0157300
GO:BP	reproductive process	GO:0022414	1	0	593	133	7	16808	OS04G0542800,OS06G0326900,OS07G0486000,OS08G0177600,OS11G0146800,OS12G0143800,OS12G0497300
GO:BP	cellular component assembly	GO:0022607	1	0	732	133	9	16808	OS01G0711800,OS06G0146400,OS07G0486000,OS09G0370200,OS10G0141400,OS11G0146800,OS12G0143800,OS12G0148400,OS12G0497300
GO:BP	ribonucleoprotein complex biogenesis	GO:0022613	1	0	472	133	4	16808	OS02G0736600,OS05G0157300,OS11G0513900,OS11G0518900
GO:BP	root system development	GO:0022622	1	0	165	133	1	16808	OS03G0152900
GO:BP	metal ion transport	GO:0030001	1	0	287	133	8	16808	OS01G0718700,OS02G0530100,OS03G0111400,OS04G0401700,OS04G0542800,OS04G0573200,OS07G0232800,OS09G0448200
GO:BP	protein-containing complex localization	GO:0031503	1	0	35	133	3	16808	OS05G0157300,OS11G0513900,OS11G0518900
GO:BP	cellular response to hormone stimulus	GO:0032870	1	0	515	133	1	16808	OS09G0309700
GO:BP	DNA integrity checkpoint signaling	GO:0031570	1	0	32	133	2	16808	OS03G0242100,OS08G0177600
GO:BP	ERAD pathway	GO:0036503	1	0	65	133	1	16808	OS12G0148400
GO:BP	protein modification process	GO:0036211	1	0	2953	133	15	16808	OS01G0171100,OS01G0564300,OS02G0214900,OS04G0303100,OS04G0506800,OS04G0632500,OS06G0159600,OS06G0526700,OS07G0584100,OS07G0584200,OS08G0527900,OS10G0456800,OS11G0173900,OS12G0113700,OS12G0622900
GO:BP	oligopeptide transmembrane transport	GO:0035672	1	0	30	133	1	16808	OS04G0542800
GO:BP	protein deacylation	GO:0035601	1	0	24	133	1	16808	OS02G0214900
GO:BP	intracellular signal transduction	GO:0035556	1	0	472	133	4	16808	OS03G0242100,OS07G0584100,OS08G0177600,OS09G0309700
GO:BP	miRNA processing	GO:0035196	1	0	22	133	1	16808	OS02G0149600
GO:BP	miRNA-mediated gene silencing	GO:0035195	1	0	2	133	1	16808	OS08G0561700
GO:BP	post-transcriptional gene silencing by RNA	GO:0035194	1	0	29	133	2	16808	OS03G0583900,OS08G0561700
GO:BP	response to endoplasmic reticulum stress	GO:0034976	1	0	91	133	1	16808	OS12G0148400
GO:BP	cellular hormone metabolic process	GO:0034754	1	0	40	133	1	16808	OS09G0547500
GO:BP	nucleosome organization	GO:0034728	1	0	64	133	1	16808	OS01G0711800
GO:BP	ncRNA metabolic process	GO:0034660	1	0	515	133	5	16808	OS02G0736600,OS02G0149600,OS03G0583900,OS09G0315050,OS09G0315100
GO:BP	nucleobase-containing compound catabolic process	GO:0034655	1	0	210	133	2	16808	OS01G0256800,OS09G0537700
GO:BP	nucleobase-containing compound biosynthetic process	GO:0034654	1	0	2316	133	21	16808	OS01G0672100,OS02G0203000,OS02G0214900,OS02G0594800,OS03G0838900,OS04G0127800,OS04G0477300,OS04G0517100,OS04G0590400,OS05G0128000,OS05G0194500,OS06G0326900,OS07G0684800,OS08G0246800,OS08G0433500,OS09G0309700,OS11G0127600,OS11G0137500,OS12G0105600,OS12G0123800,OS12G0245000
GO:BP	cellular macromolecule biosynthetic process	GO:0034645	1	0	1127	133	5	16808	OS01G0171100,OS04G0506800,OS05G0157300,OS11G0137500,OS12G0488900
GO:BP	epigenetic regulation of gene expression	GO:0040029	1	0	50	133	1	16808	OS03G0165266
GO:BP	cellular response to UV	GO:0034644	1	0	8	133	1	16808	OS08G0561700
GO:BP	meiotic DNA double-strand break formation	GO:0042138	1	0	15	133	1	16808	OS08G0177600
GO:BP	lipoprotein biosynthetic process	GO:0042158	1	0	74	133	1	16808	OS01G0171100
GO:BP	amide transport	GO:0042886	1	0	63	133	2	16808	OS04G0542800,OS10G0580400
GO:BP	signal transduction in response to DNA damage	GO:0042770	1	0	25	133	2	16808	OS03G0242100,OS08G0177600
GO:BP	regulation of circadian rhythm	GO:0042752	1	0	13	133	1	16808	OS02G0204400
GO:BP	hydrogen peroxide catabolic process	GO:0042744	1	0	140	133	1	16808	OS07G0677200
GO:BP	hydrogen peroxide metabolic process	GO:0042743	1	0	145	133	1	16808	OS07G0677200
GO:BP	defense response to bacterium	GO:0042742	1	0	168	133	1	16808	OS02G0202950
GO:BP	response to starvation	GO:0042594	1	0	67	133	1	16808	OS04G0680400
GO:BP	homeostatic process	GO:0042592	1	0	415	133	6	16808	OS01G0794400,OS02G0530100,OS03G0405900,OS04G0542800,OS05G0473401,OS09G0370200
GO:BP	cell wall biogenesis	GO:0042546	1	0	168	133	1	16808	OS01G0672100
GO:BP	hormone biosynthetic process	GO:0042446	1	0	71	133	1	16808	OS09G0547500
GO:BP	hormone metabolic process	GO:0042445	1	0	97	133	1	16808	OS09G0547500
GO:BP	ribosomal small subunit biogenesis	GO:0042274	1	0	78	133	1	16808	OS02G0736600
GO:BP	ribosome biogenesis	GO:0042254	1	0	376	133	4	16808	OS02G0736600,OS05G0157300,OS11G0513900,OS11G0518900
GO:BP	response to chemical	GO:0042221	1	0	1474	133	12	16808	OS02G0612900,OS03G0405900,OS04G0373400,OS04G0542800,OS04G0573200,OS07G0240300,OS07G0677200,OS08G0561700,OS09G0309700,OS10G0527400,OS11G0127600,OS12G0148400
GO:BP	terpene metabolic process	GO:0042214	1	0	41	133	1	16808	OS06G0569500
GO:BP	lipoprotein metabolic process	GO:0042157	1	0	77	133	1	16808	OS01G0171100
GO:BP	cellular nitrogen compound metabolic process	GO:0034641	1	0	5178	133	44	16808	OS02G0736600,OS01G0256800,OS01G0672100,OS01G0692000,OS01G0711800,OS01G0782200,OS02G0149600,OS02G0203000,OS02G0204400,OS02G0214900,OS02G0594800,OS03G0242100,OS03G0583900,OS03G0838900,OS04G0127800,OS04G0477300,OS04G0517100,OS04G0590400,OS04G0680400,OS05G0128000,OS05G0157300,OS05G0194500,OS06G0136600,OS06G0326900,OS06G0618000,OS07G0486000,OS07G0684800,OS08G0177600,OS08G0246800,OS08G0433500,OS09G0309…
GO:BP	cellular response to reactive oxygen species	GO:0034614	1	0	14	133	2	16808	OS04G0573200,OS08G0561700
GO:BP	cellular response to oxidative stress	GO:0034599	1	0	49	133	2	16808	OS04G0573200,OS08G0561700
GO:BP	circadian regulation of gene expression	GO:0032922	1	0	4	133	1	16808	OS02G0204400
GO:BP	regulation of microtubule-based process	GO:0032886	1	0	15	133	1	16808	OS03G0152900
GO:BP	regulation of protein localization	GO:0032880	1	0	17	133	2	16808	OS11G0513900,OS11G0518900
GO:BP	regulation of localization	GO:0032879	1	0	92	133	2	16808	OS11G0513900,OS11G0518900
GO:BP	post-transcriptional gene silencing	GO:0016441	1	0	42	133	2	16808	OS03G0583900,OS08G0561700
GO:BP	monocarboxylic acid metabolic process	GO:0032787	1	0	428	133	3	16808	OS06G0136600,OS06G0215900,OS08G0509100
GO:BP	RNA biosynthetic process	GO:0032774	1	0	2063	133	21	16808	OS01G0672100,OS02G0203000,OS02G0214900,OS02G0594800,OS03G0838900,OS04G0127800,OS04G0477300,OS04G0517100,OS04G0590400,OS05G0128000,OS05G0194500,OS06G0326900,OS07G0684800,OS08G0246800,OS08G0433500,OS09G0309700,OS11G0127600,OS11G0137500,OS12G0105600,OS12G0123800,OS12G0245000
GO:BP	developmental process	GO:0032502	1	0	1335	133	8	16808	OS02G0203000,OS02G0743800,OS03G0152900,OS03G0838900,OS04G0517100,OS04G0542800,OS06G0326900,OS07G0240300
GO:BP	multicellular organismal process	GO:0032501	1	0	1043	133	6	16808	OS02G0203000,OS02G0204400,OS03G0152900,OS04G0542800,OS06G0326900,OS07G0240300
GO:BP	protein modification by small protein conjugation	GO:0032446	1	0	745	133	4	16808	OS06G0159600,OS07G0584200,OS10G0456800,OS12G0113700
GO:BP	regulation of intracellular transport	GO:0032386	1	0	24	133	2	16808	OS11G0513900,OS11G0518900
GO:BP	telomere organization	GO:0032200	1	0	45	133	1	16808	OS08G0177600
GO:BP	cellular response to nutrient levels	GO:0031669	1	0	60	133	1	16808	OS04G0680400
GO:BP	cellular response to extracellular stimulus	GO:0031668	1	0	68	133	1	16808	OS04G0680400
GO:BP	response to nutrient levels	GO:0031667	1	0	93	133	1	16808	OS04G0680400
GO:BP	protein-containing complex disassembly	GO:0032984	1	0	69	133	1	16808	OS05G0157300
GO:BP	macromolecule localization	GO:0033036	1	0	1010	133	6	16808	OS03G0287100,OS05G0513200,OS08G0368000,OS11G0513900,OS11G0517800,OS11G0518900
GO:BP	mitochondrial respiratory chain complex assembly	GO:0033108	1	0	41	133	1	16808	OS09G0370200
GO:BP	regulation of intracellular protein transport	GO:0033157	1	0	11	133	2	16808	OS11G0513900,OS11G0518900
GO:BP	ncRNA processing	GO:0034470	1	0	431	133	5	16808	OS02G0736600,OS02G0149600,OS03G0583900,OS09G0315050,OS09G0315100
GO:BP	lipid oxidation	GO:0034440	1	0	53	133	1	16808	OS08G0509100
GO:BP	protein-containing complex remodeling	GO:0034367	1	0	6	133	1	16808	OS11G0137500
GO:BP	diol biosynthetic process	GO:0034312	1	0	15	133	1	16808	OS01G0782200
GO:BP	diol metabolic process	GO:0034311	1	0	15	133	1	16808	OS01G0782200
GO:BP	response to disaccharide	GO:0034285	1	0	28	133	1	16808	OS08G0561700
GO:BP	regulation of cellular amide metabolic process	GO:0034248	1	0	196	133	1	16808	OS12G0488900
GO:BP	heterochromatin formation	GO:0031507	1	0	32	133	1	16808	OS03G0165266
GO:BP	ion transmembrane transport	GO:0034220	1	0	491	133	5	16808	OS01G0718700,OS02G0530100,OS04G0401700,OS07G0232800,OS09G0448200
GO:BP	cellular response to stress	GO:0033554	1	0	689	133	13	16808	OS01G0711800,OS02G0204400,OS03G0242100,OS04G0573200,OS04G0680400,OS06G0618000,OS07G0486000,OS08G0177600,OS08G0561700,OS11G0146800,OS12G0143800,OS12G0148400,OS12G0497300
GO:BP	protein localization to organelle	GO:0033365	1	0	323	133	1	16808	OS05G0513200
GO:BP	ent-kaurene metabolic process	GO:0033331	1	0	6	133	1	16808	OS06G0569500
GO:BP	mitotic DNA replication checkpoint signaling	GO:0033314	1	0	7	133	1	16808	OS03G0242100
GO:BP	nuclear DNA replication	GO:0033260	1	0	18	133	1	16808	OS12G0497300
GO:BP	siderophore-dependent iron import into cell	GO:0033214	1	0	3	133	1	16808	OS04G0542800
GO:BP	iron import into cell	GO:0033212	1	0	3	133	1	16808	OS04G0542800
GO:BP	mitochondrial cytochrome c oxidase assembly	GO:0033617	1	0	11	133	1	16808	OS09G0370200
GO:BP	dephosphorylation	GO:0016311	1	0	216	133	1	16808	OS06G0526700
GO:BP	cellular component organization	GO:0016043	1	0	2232	133	22	16808	OS01G0681100,OS01G0711800,OS02G0214900,OS03G0165266,OS03G0356484,OS03G0841700,OS04G0629300,OS05G0157300,OS05G0513200,OS06G0146400,OS06G0727300,OS07G0240300,OS07G0486000,OS08G0177600,OS08G0531100,OS09G0370200,OS10G0141400,OS11G0137500,OS11G0146800,OS12G0143800,OS12G0148400,OS12G0497300
GO:BP	macroautophagy	GO:0016236	1	0	49	133	1	16808	OS02G0593700
GO:BP	response to toxic substance	GO:0009636	1	0	269	133	5	16808	OS03G0405900,OS04G0373400,OS04G0573200,OS07G0677200,OS08G0561700
GO:BP	response to abiotic stimulus	GO:0009628	1	0	798	133	10	16808	OS01G0850900,OS02G0203000,OS02G0204400,OS02G0758000,OS04G0412100,OS04G0517100,OS06G0219500,OS07G0240300,OS08G0561700,OS11G0127600
GO:BP	response to bacterium	GO:0009617	1	0	195	133	1	16808	OS02G0202950
GO:BP	response to biotic stimulus	GO:0009607	1	0	627	133	4	16808	OS01G0359800,OS01G0782100,OS02G0202950,OS07G0129300
GO:BP	response to external stimulus	GO:0009605	1	0	761	133	5	16808	OS01G0359800,OS01G0782100,OS02G0202950,OS02G0204400,OS04G0680400
GO:BP	response to light stimulus	GO:0009416	1	0	284	133	6	16808	OS01G0850900,OS02G0203000,OS02G0204400,OS04G0412100,OS07G0240300,OS08G0561700
GO:BP	response to water	GO:0009415	1	0	118	133	1	16808	OS11G0127600
GO:BP	response to water deprivation	GO:0009414	1	0	116	133	1	16808	OS11G0127600
GO:BP	response to UV	GO:0009411	1	0	36	133	2	16808	OS02G0204400,OS08G0561700
GO:BP	response to cold	GO:0009409	1	0	125	133	1	16808	OS04G0517100
GO:BP	response to heat	GO:0009408	1	0	151	133	2	16808	OS02G0758000,OS06G0219500
GO:BP	toxin metabolic process	GO:0009404	1	0	9	133	1	16808	OS06G0569500
GO:BP	toxin biosynthetic process	GO:0009403	1	0	9	133	1	16808	OS06G0569500
GO:BP	response to radiation	GO:0009314	1	0	295	133	6	16808	OS01G0850900,OS02G0203000,OS02G0204400,OS04G0412100,OS07G0240300,OS08G0561700
GO:BP	oligosaccharide biosynthetic process	GO:0009312	1	0	57	133	1	16808	OS04G0481100
GO:BP	response to blue light	GO:0009637	1	0	37	133	1	16808	OS04G0412100
GO:BP	oligosaccharide metabolic process	GO:0009311	1	0	89	133	1	16808	OS04G0481100
GO:BP	response to red or far red light	GO:0009639	1	0	72	133	2	16808	OS01G0850900,OS02G0203000
GO:BP	response to light intensity	GO:0009642	1	0	53	133	1	16808	OS08G0561700
GO:BP	response to carbohydrate	GO:0009743	1	0	49	133	1	16808	OS08G0561700
GO:BP	response to hormone	GO:0009725	1	0	728	133	1	16808	OS09G0309700
GO:BP	response to ethylene	GO:0009723	1	0	94	133	1	16808	OS09G0309700
GO:BP	response to endogenous stimulus	GO:0009719	1	0	738	133	1	16808	OS09G0309700
GO:BP	jasmonic acid biosynthetic process	GO:0009695	1	0	15	133	1	16808	OS06G0215900
GO:BP	jasmonic acid metabolic process	GO:0009694	1	0	36	133	1	16808	OS06G0215900
GO:BP	cytokinin biosynthetic process	GO:0009691	1	0	22	133	1	16808	OS09G0547500
GO:BP	cytokinin metabolic process	GO:0009690	1	0	33	133	1	16808	OS09G0547500
GO:BP	gibberellin biosynthetic process	GO:0009686	1	0	18	133	1	16808	OS06G0569500
GO:BP	gibberellin metabolic process	GO:0009685	1	0	27	133	1	16808	OS06G0569500
GO:BP	chloroplast organization	GO:0009658	1	0	149	133	1	16808	OS07G0240300
GO:BP	plastid organization	GO:0009657	1	0	186	133	1	16808	OS07G0240300
GO:BP	response to salt stress	GO:0009651	1	0	157	133	2	16808	OS08G0561700,OS11G0127600
GO:BP	entrainment of circadian clock	GO:0009649	1	0	6	133	1	16808	OS02G0204400
GO:BP	photoperiodism	GO:0009648	1	0	48	133	2	16808	OS02G0204400,OS07G0240300
GO:BP	photomorphogenesis	GO:0009640	1	0	38	133	1	16808	OS02G0203000
GO:BP	amine metabolic process	GO:0009308	1	0	96	133	1	16808	OS09G0547500
GO:BP	cellular response to starvation	GO:0009267	1	0	56	133	1	16808	OS04G0680400
GO:BP	response to temperature stimulus	GO:0009266	1	0	269	133	3	16808	OS02G0758000,OS04G0517100,OS06G0219500
GO:BP	apoptotic mitochondrial changes	GO:0008637	1	0	4	133	1	16808	OS03G0356484
GO:BP	lipid biosynthetic process	GO:0008610	1	0	577	133	7	16808	OS01G0782200,OS02G0142250,OS03G0348200,OS06G0215900,OS06G0569500,OS08G0509100,OS11G0146100
GO:BP	respiratory chain complex IV assembly	GO:0008535	1	0	12	133	1	16808	OS09G0370200
GO:BP	isoprenoid biosynthetic process	GO:0008299	1	0	167	133	2	16808	OS03G0348200,OS06G0569500
GO:BP	cell death	GO:0008219	1	0	59	133	1	16808	OS03G0356484
GO:BP	metabolic process	GO:0008152	1	0	11824	133	90	16808	OS02G0736600,OS01G0171100,OS01G0256800,OS01G0564300,OS01G0660200,OS01G0672100,OS01G0692000,OS01G0711800,OS01G0782200,OS02G0142250,OS02G0149600,OS02G0203000,OS02G0204400,OS02G0214900,OS02G0593700,OS02G0594800,OS02G0612900,OS03G0165266,OS03G0242100,OS03G0255100,OS03G0348200,OS03G0356484,OS03G0445700,OS03G0583900,OS03G0808900,OS03G0838900,OS04G0127800,OS04G0303100,OS04G0477300,OS04G0481100,OS04G0506…
GO:BP	biological_process	GO:0008150	1	0	16772	133	132	16808	OS02G0736600,OS01G0171100,OS01G0256800,OS01G0359800,OS01G0393400,OS01G0564300,OS01G0605100,OS01G0609900,OS01G0660200,OS01G0672100,OS01G0681100,OS01G0692000,OS01G0695800,OS01G0711800,OS01G0718700,OS01G0782100,OS01G0782200,OS01G0794400,OS01G0850900,OS02G0142250,OS02G0149600,OS02G0202950,OS02G0203000,OS02G0204400,OS02G0214900,OS02G0530100,OS02G0593700,OS02G0594800,OS02G0612900,OS02G0743800,OS02G0758…
GO:BP	protein localization	GO:0008104	1	0	805	133	5	16808	OS05G0513200,OS08G0368000,OS11G0513900,OS11G0517800,OS11G0518900
GO:BP	cell recognition	GO:0008037	1	0	103	133	2	16808	OS04G0303100,OS04G0632500
GO:BP	circadian rhythm	GO:0007623	1	0	37	133	1	16808	OS02G0204400
GO:BP	regulation of mitotic cell cycle	GO:0007346	1	0	109	133	2	16808	OS03G0242100,OS08G0177600
GO:BP	multicellular organism development	GO:0007275	1	0	962	133	5	16808	OS02G0203000,OS03G0152900,OS04G0542800,OS06G0326900,OS07G0240300
GO:BP	transmembrane receptor protein serine/threonine kinase signaling pathway	GO:0007178	1	0	70	133	1	16808	OS02G0202950
GO:BP	enzyme-linked receptor protein signaling pathway	GO:0007167	1	0	70	133	1	16808	OS02G0202950
GO:BP	cell surface receptor signaling pathway	GO:0007166	1	0	232	133	1	16808	OS02G0202950
GO:BP	phospholipid biosynthetic process	GO:0008654	1	0	167	133	2	16808	OS02G0142250,OS11G0146100
GO:BP	catabolic process	GO:0009056	1	0	1854	133	17	16808	OS01G0256800,OS02G0593700,OS03G0356484,OS04G0680400,OS06G0136600,OS07G0108100,OS07G0614100,OS07G0677200,OS08G0527900,OS09G0537700,OS10G0127900,OS10G0141400,OS10G0456800,OS10G0537800,OS10G0538200,OS12G0113700,OS12G0148400
GO:BP	macromolecule catabolic process	GO:0009057	1	0	1120	133	12	16808	OS01G0256800,OS07G0108100,OS07G0614100,OS08G0527900,OS09G0537700,OS10G0127900,OS10G0141400,OS10G0456800,OS10G0537800,OS10G0538200,OS12G0113700,OS12G0148400
GO:BP	biosynthetic process	GO:0009058	1	0	4722	133	35	16808	OS01G0171100,OS01G0672100,OS01G0782200,OS02G0142250,OS02G0203000,OS02G0214900,OS02G0594800,OS03G0348200,OS03G0838900,OS04G0127800,OS04G0477300,OS04G0481100,OS04G0506800,OS04G0517100,OS04G0590400,OS05G0128000,OS05G0157300,OS05G0194500,OS06G0215900,OS06G0326900,OS06G0569500,OS06G0727300,OS07G0684800,OS08G0246800,OS08G0433500,OS08G0509100,OS09G0309700,OS09G0547500,OS11G0127600,OS11G0137500,OS11G0146…
GO:BP	ribonucleotide metabolic process	GO:0009259	1	0	241	133	1	16808	OS06G0136600
GO:BP	purine ribonucleoside triphosphate metabolic process	GO:0009205	1	0	122	133	1	16808	OS06G0136600
GO:BP	ribonucleoside triphosphate metabolic process	GO:0009199	1	0	133	133	1	16808	OS06G0136600
GO:BP	ribonucleoside diphosphate metabolic process	GO:0009185	1	0	85	133	1	16808	OS06G0136600
GO:BP	purine ribonucleoside diphosphate metabolic process	GO:0009179	1	0	79	133	1	16808	OS06G0136600
GO:BP	purine ribonucleotide metabolic process	GO:0009150	1	0	216	133	1	16808	OS06G0136600
GO:BP	purine nucleoside triphosphate metabolic process	GO:0009144	1	0	123	133	1	16808	OS06G0136600
GO:BP	response to sucrose	GO:0009744	1	0	27	133	1	16808	OS08G0561700
GO:BP	nucleoside triphosphate metabolic process	GO:0009141	1	0	142	133	1	16808	OS06G0136600
GO:BP	nucleoside diphosphate metabolic process	GO:0009132	1	0	103	133	1	16808	OS06G0136600
GO:BP	nucleotide metabolic process	GO:0009117	1	0	328	133	1	16808	OS06G0136600
GO:BP	nucleobase metabolic process	GO:0009112	1	0	39	133	1	16808	OS04G0680400
GO:BP	glycoprotein biosynthetic process	GO:0009101	1	0	148	133	1	16808	OS04G0506800
GO:BP	glycoprotein metabolic process	GO:0009100	1	0	160	133	1	16808	OS04G0506800
GO:BP	aerobic respiration	GO:0009060	1	0	121	133	1	16808	OS04G0600200
GO:BP	macromolecule biosynthetic process	GO:0009059	1	0	3264	133	26	16808	OS01G0171100,OS01G0672100,OS02G0203000,OS02G0214900,OS02G0594800,OS03G0838900,OS04G0127800,OS04G0477300,OS04G0506800,OS04G0517100,OS04G0590400,OS05G0128000,OS05G0157300,OS05G0194500,OS06G0326900,OS06G0727300,OS07G0684800,OS08G0246800,OS08G0433500,OS09G0309700,OS11G0127600,OS11G0137500,OS12G0105600,OS12G0123800,OS12G0245000,OS12G0488900
GO:BP	purine nucleoside diphosphate metabolic process	GO:0009135	1	0	79	133	1	16808	OS06G0136600
GO:BP	phosphorylation	GO:0016310	1	0	1689	133	6	16808	OS01G0782200,OS04G0303100,OS04G0632500,OS06G0136600,OS07G0584100,OS11G0173900
GO:BP	hormone-mediated signaling pathway	GO:0009755	1	0	496	133	1	16808	OS09G0309700
GO:BP	post-embryonic development	GO:0009791	1	0	525	133	3	16808	OS02G0203000,OS04G0542800,OS06G0326900
GO:BP	organic acid transport	GO:0015849	1	0	137	133	1	16808	OS03G0254200
GO:BP	urea transport	GO:0015840	1	0	2	133	1	16808	OS10G0580400
GO:BP	peptide transport	GO:0015833	1	0	48	133	1	16808	OS04G0542800
GO:BP	organophosphate ester transport	GO:0015748	1	0	72	133	1	16808	OS03G0287100
GO:BP	inorganic anion transport	GO:0015698	1	0	95	133	2	16808	OS02G0530100,OS04G0186400
GO:BP	protein transport	GO:0015031	1	0	722	133	5	16808	OS05G0513200,OS08G0368000,OS11G0513900,OS11G0517800,OS11G0518900
GO:BP	programmed cell death	GO:0012501	1	0	47	133	1	16808	OS03G0356484
GO:BP	negative regulation of G2/M transition of mitotic cell cycle	GO:0010972	1	0	13	133	2	16808	OS03G0242100,OS08G0177600
GO:BP	negative regulation of cell cycle process	GO:0010948	1	0	61	133	2	16808	OS03G0242100,OS08G0177600
GO:BP	lipid localization	GO:0010876	1	0	148	133	1	16808	OS03G0287100
GO:BP	regulation of hormone levels	GO:0010817	1	0	147	133	1	16808	OS09G0547500
GO:BP	meiotic mismatch repair involved in reciprocal meiotic recombination	GO:0010777	1	0	2	133	1	16808	OS07G0486000
GO:BP	negative regulation of gene expression	GO:0010629	1	0	292	133	7	16808	OS01G0256800,OS02G0149600,OS03G0165266,OS03G0583900,OS08G0561700,OS09G0315050,OS09G0315100
GO:BP	post-transcriptional regulation of gene expression	GO:0010608	1	0	241	133	3	16808	OS03G0583900,OS08G0561700,OS12G0488900
GO:BP	negative regulation of macromolecule metabolic process	GO:0010605	1	0	535	133	7	16808	OS01G0256800,OS02G0149600,OS03G0165266,OS03G0583900,OS08G0561700,OS09G0315050,OS09G0315100
GO:BP	nucleobase transport	GO:0015851	1	0	20	133	1	16808	OS09G0557500
GO:BP	positive regulation of macromolecule metabolic process	GO:0010604	1	0	620	133	7	16808	OS01G0672100,OS02G0203000,OS02G0214900,OS04G0127800,OS04G0517100,OS11G0127600,OS12G0245000
GO:BP	nucleoside transport	GO:0015858	1	0	16	133	1	16808	OS09G0557500
GO:BP	phospholipid transport	GO:0015914	1	0	42	133	1	16808	OS03G0287100
GO:BP	iron-sulfur cluster assembly	GO:0016226	1	0	32	133	1	16808	OS06G0146400
GO:BP	vesicle-mediated transport	GO:0016192	1	0	507	133	1	16808	OS08G0368000
GO:BP	terpenoid biosynthetic process	GO:0016114	1	0	123	133	2	16808	OS03G0348200,OS06G0569500
GO:BP	diterpenoid biosynthetic process	GO:0016102	1	0	55	133	2	16808	OS03G0348200,OS06G0569500
GO:BP	diterpenoid metabolic process	GO:0016101	1	0	65	133	2	16808	OS03G0348200,OS06G0569500
GO:BP	rRNA metabolic process	GO:0016072	1	0	269	133	1	16808	OS02G0736600
GO:BP	mRNA metabolic process	GO:0016071	1	0	527	133	2	16808	OS01G0256800,OS02G0149600
GO:BP	RNA metabolic process	GO:0016070	1	0	3347	133	28	16808	OS02G0736600,OS01G0256800,OS01G0672100,OS02G0149600,OS02G0203000,OS02G0214900,OS02G0594800,OS03G0583900,OS03G0838900,OS04G0127800,OS04G0477300,OS04G0517100,OS04G0590400,OS05G0128000,OS05G0194500,OS06G0326900,OS07G0684800,OS08G0246800,OS08G0433500,OS09G0309700,OS09G0315050,OS09G0315100,OS09G0537700,OS11G0127600,OS11G0137500,OS12G0105600,OS12G0123800,OS12G0245000
GO:BP	organic acid biosynthetic process	GO:0016053	1	0	443	133	3	16808	OS06G0215900,OS06G0569500,OS08G0509100
GO:BP	carbohydrate catabolic process	GO:0016052	1	0	319	133	1	16808	OS06G0136600
GO:BP	carbohydrate biosynthetic process	GO:0016051	1	0	299	133	2	16808	OS04G0481100,OS06G0727300
GO:BP	xenobiotic transport	GO:0042908	1	0	49	133	1	16808	OS04G0373400
GO:BP	viral process	GO:0016032	1	0	13	133	1	16808	OS06G0569500
GO:BP	energy derivation by oxidation of organic compounds	GO:0015980	1	0	152	133	1	16808	OS04G0600200
GO:BP	nucleobase-containing compound transport	GO:0015931	1	0	151	133	2	16808	OS09G0557500,OS11G0517800
GO:BP	purine nucleoside transmembrane transport	GO:0015860	1	0	12	133	1	16808	OS09G0557500
GO:BP	regulation of cell cycle process	GO:0010564	1	0	145	133	2	16808	OS03G0242100,OS08G0177600
GO:BP	positive regulation of macromolecule biosynthetic process	GO:0010557	1	0	401	133	7	16808	OS01G0672100,OS02G0203000,OS02G0214900,OS04G0127800,OS04G0517100,OS11G0127600,OS12G0245000
GO:BP	regulation of macromolecule biosynthetic process	GO:0010556	1	0	2109	133	21	16808	OS01G0672100,OS02G0203000,OS02G0214900,OS02G0594800,OS03G0838900,OS04G0127800,OS04G0477300,OS04G0517100,OS04G0590400,OS05G0128000,OS05G0194500,OS06G0326900,OS07G0684800,OS08G0246800,OS08G0433500,OS09G0309700,OS11G0127600,OS12G0105600,OS12G0123800,OS12G0245000,OS12G0488900
GO:BP	regulation of photomorphogenesis	GO:0010099	1	0	13	133	1	16808	OS02G0203000
GO:BP	response to iron ion	GO:0010039	1	0	11	133	2	16808	OS04G0542800,OS08G0561700
GO:BP	response to metal ion	GO:0010038	1	0	91	133	2	16808	OS04G0542800,OS08G0561700
GO:BP	response to inorganic substance	GO:0010035	1	0	291	133	4	16808	OS04G0542800,OS04G0573200,OS08G0561700,OS11G0127600
GO:BP	response to organic substance	GO:0010033	1	0	904	133	3	16808	OS08G0561700,OS09G0309700,OS12G0148400
GO:BP	red or far-red light signaling pathway	GO:0010017	1	0	17	133	2	16808	OS01G0850900,OS02G0203000
GO:BP	response to extracellular stimulus	GO:0009991	1	0	102	133	1	16808	OS04G0680400
GO:BP	cellular process	GO:0009987	1	0	13836	133	110	16808	OS02G0736600,OS01G0171100,OS01G0256800,OS01G0393400,OS01G0564300,OS01G0609900,OS01G0672100,OS01G0681100,OS01G0692000,OS01G0695800,OS01G0711800,OS01G0718700,OS01G0782200,OS01G0794400,OS01G0850900,OS02G0142250,OS02G0149600,OS02G0202950,OS02G0203000,OS02G0204400,OS02G0214900,OS02G0530100,OS02G0593700,OS02G0594800,OS02G0743800,OS03G0147400,OS03G0152900,OS03G0165266,OS03G0242100,OS03G0254200,OS03G0348…
GO:BP	positive regulation of metabolic process	GO:0009893	1	0	643	133	7	16808	OS01G0672100,OS02G0203000,OS02G0214900,OS04G0127800,OS04G0517100,OS11G0127600,OS12G0245000
GO:BP	negative regulation of metabolic process	GO:0009892	1	0	558	133	7	16808	OS01G0256800,OS02G0149600,OS03G0165266,OS03G0583900,OS08G0561700,OS09G0315050,OS09G0315100
GO:BP	positive regulation of biosynthetic process	GO:0009891	1	0	412	133	7	16808	OS01G0672100,OS02G0203000,OS02G0214900,OS04G0127800,OS04G0517100,OS11G0127600,OS12G0245000
GO:BP	regulation of biosynthetic process	GO:0009889	1	0	2144	133	21	16808	OS01G0672100,OS02G0203000,OS02G0214900,OS02G0594800,OS03G0838900,OS04G0127800,OS04G0477300,OS04G0517100,OS04G0590400,OS05G0128000,OS05G0194500,OS06G0326900,OS07G0684800,OS08G0246800,OS08G0433500,OS09G0309700,OS11G0127600,OS12G0105600,OS12G0123800,OS12G0245000,OS12G0488900
GO:BP	ethylene-activated signaling pathway	GO:0009873	1	0	70	133	1	16808	OS09G0309700
GO:BP	plant-type secondary cell wall biogenesis	GO:0009834	1	0	57	133	1	16808	OS01G0672100
GO:BP	plant-type cell wall biogenesis	GO:0009832	1	0	108	133	1	16808	OS01G0672100
GO:BP	response to red light	GO:0010114	1	0	16	133	1	16808	OS02G0203000
GO:BP	stomatal movement	GO:0010118	1	0	38	133	1	16808	OS10G0456800
GO:BP	regulation of stomatal movement	GO:0010119	1	0	29	133	1	16808	OS10G0456800
GO:BP	ureide metabolic process	GO:0010135	1	0	4	133	1	16808	OS04G0680400
GO:BP	proteasomal ubiquitin-independent protein catabolic process	GO:0010499	1	0	24	133	1	16808	OS07G0614100
GO:BP	proteasomal protein catabolic process	GO:0010498	1	0	329	133	4	16808	OS07G0614100,OS10G0127900,OS10G0141400,OS12G0148400
GO:BP	regulation of gene expression	GO:0010468	1	0	2421	133	30	16808	OS01G0256800,OS01G0672100,OS02G0149600,OS02G0203000,OS02G0204400,OS02G0214900,OS02G0594800,OS03G0165266,OS03G0445700,OS03G0583900,OS03G0838900,OS04G0127800,OS04G0477300,OS04G0517100,OS04G0590400,OS05G0128000,OS05G0194500,OS06G0326900,OS07G0684800,OS08G0246800,OS08G0433500,OS08G0561700,OS09G0309700,OS09G0315050,OS09G0315100,OS11G0127600,OS12G0105600,OS12G0123800,OS12G0245000,OS12G0488900
GO:BP	gene expression	GO:0010467	1	0	3821	133	34	16808	OS02G0736600,OS01G0256800,OS01G0672100,OS02G0149600,OS02G0203000,OS02G0204400,OS02G0214900,OS02G0594800,OS03G0165266,OS03G0445700,OS03G0583900,OS03G0838900,OS04G0127800,OS04G0477300,OS04G0517100,OS04G0590400,OS05G0128000,OS05G0157300,OS05G0194500,OS06G0146400,OS06G0326900,OS07G0684800,OS08G0246800,OS08G0433500,OS08G0561700,OS09G0309700,OS09G0315050,OS09G0315100,OS11G0127600,OS11G0137500,OS12G0105…
GO:BP	galacturonan metabolic process	GO:0010393	1	0	81	133	1	16808	OS06G0727300
GO:BP	regulation of G2/M transition of mitotic cell cycle	GO:0010389	1	0	24	133	2	16808	OS03G0242100,OS08G0177600
GO:BP	raffinose family oligosaccharide biosynthetic process	GO:0010325	1	0	8	133	1	16808	OS04G0481100
GO:BP	blue light signaling pathway	GO:0009785	1	0	9	133	1	16808	OS04G0412100
GO:BP	response to organonitrogen compound	GO:0010243	1	0	100	133	1	16808	OS12G0148400
GO:BP	alternative respiration	GO:0010230	1	0	7	133	1	16808	OS04G0600200
GO:BP	vegetative to reproductive phase transition of meristem	GO:0010228	1	0	65	133	1	16808	OS06G0326900
GO:BP	response to UV-B	GO:0010224	1	0	17	133	1	16808	OS08G0561700
GO:BP	response to far red light	GO:0010218	1	0	10	133	1	16808	OS02G0203000
GO:BP	response to ozone	GO:0010193	1	0	8	133	1	16808	OS08G0561700
GO:BP	fruit development	GO:0010154	1	0	176	133	1	16808	OS04G0542800
GO:BP	ureide catabolic process	GO:0010136	1	0	4	133	1	16808	OS04G0680400
GO:BP	ent-kaurene oxidation to kaurenoic acid	GO:0010241	1	0	6	133	1	16808	OS06G0569500
GO:BP	peptide biosynthetic process	GO:0043043	1	0	764	133	3	16808	OS05G0157300,OS11G0137500,OS12G0488900
GO:BP	mitochondrial fragmentation involved in apoptotic process	GO:0043653	1	0	3	133	1	16808	OS03G0356484
GO:BP	entrainment of circadian clock by photoperiod	GO:0043153	1	0	3	133	1	16808	OS02G0204400
GO:BP	nucleic acid phosphodiester bond hydrolysis	GO:0090305	1	0	320	133	5	16808	OS03G0583900,OS08G0177600,OS09G0315050,OS09G0315100,OS09G0537700
GO:BP	nucleic acid metabolic process	GO:0090304	1	0	3851	133	37	16808	OS02G0736600,OS01G0256800,OS01G0672100,OS01G0711800,OS02G0149600,OS02G0203000,OS02G0204400,OS02G0214900,OS02G0594800,OS03G0242100,OS03G0583900,OS03G0838900,OS04G0127800,OS04G0477300,OS04G0517100,OS04G0590400,OS05G0128000,OS05G0194500,OS06G0326900,OS06G0618000,OS07G0486000,OS07G0684800,OS08G0177600,OS08G0246800,OS08G0433500,OS09G0309700,OS09G0315050,OS09G0315100,OS09G0537700,OS11G0127600,OS11G0137…
GO:BP	gene silencing by RNA-directed DNA methylation	GO:0080188	1	0	21	133	1	16808	OS03G0165266
GO:BP	regulation of cellular response to stress	GO:0080135	1	0	45	133	1	16808	OS06G0618000
GO:BP	regulation of response to stress	GO:0080134	1	0	169	133	1	16808	OS06G0618000
GO:BP	regulation of primary metabolic process	GO:0080090	1	0	2600	133	21	16808	OS01G0672100,OS02G0203000,OS02G0214900,OS02G0594800,OS03G0838900,OS04G0127800,OS04G0477300,OS04G0517100,OS04G0590400,OS05G0128000,OS05G0194500,OS06G0326900,OS07G0684800,OS08G0246800,OS08G0433500,OS09G0309700,OS11G0127600,OS12G0105600,OS12G0123800,OS12G0245000,OS12G0488900
GO:BP	establishment of protein localization to mitochondrion	GO:0072655	1	0	72	133	1	16808	OS05G0513200
GO:BP	establishment of protein localization to organelle	GO:0072594	1	0	278	133	1	16808	OS05G0513200
GO:BP	reactive oxygen species metabolic process	GO:0072593	1	0	170	133	4	16808	OS04G0573200,OS07G0665200,OS07G0677200,OS08G0561700
GO:BP	purine-containing compound transmembrane transport	GO:0072530	1	0	22	133	1	16808	OS09G0557500
GO:BP	purine-containing compound catabolic process	GO:0072523	1	0	17	133	1	16808	OS04G0680400
GO:BP	purine-containing compound metabolic process	GO:0072521	1	0	246	133	2	16808	OS04G0680400,OS06G0136600
GO:BP	monocarboxylic acid biosynthetic process	GO:0072330	1	0	202	133	2	16808	OS06G0215900,OS08G0509100
GO:BP	urea transmembrane transport	GO:0071918	1	0	2	133	1	16808	OS10G0580400
GO:BP	cellular component organization or biogenesis	GO:0071840	1	0	2562	133	26	16808	OS02G0736600,OS01G0672100,OS01G0681100,OS01G0711800,OS02G0214900,OS03G0165266,OS03G0356484,OS03G0841700,OS04G0629300,OS05G0157300,OS05G0513200,OS06G0146400,OS06G0727300,OS07G0240300,OS07G0486000,OS08G0177600,OS08G0531100,OS09G0370200,OS10G0141400,OS11G0137500,OS11G0146800,OS11G0513900,OS11G0518900,OS12G0143800,OS12G0148400,OS12G0497300
GO:BP	organophosphate biosynthetic process	GO:0090407	1	0	379	133	2	16808	OS02G0142250,OS11G0146100
GO:BP	protein-DNA complex subunit organization	GO:0071824	1	0	129	133	5	16808	OS01G0711800,OS11G0137500,OS11G0146800,OS12G0143800,OS12G0497300
GO:BP	RNA phosphodiester bond hydrolysis	GO:0090501	1	0	167	133	4	16808	OS03G0583900,OS09G0315050,OS09G0315100,OS09G0537700
GO:BP	cellular response to toxic substance	GO:0097237	1	0	218	133	4	16808	OS03G0405900,OS04G0573200,OS07G0677200,OS08G0561700
GO:BP	plant organ development	GO:0099402	1	0	332	133	2	16808	OS03G0152900,OS07G0240300
GO:BP	cellular oxidant detoxification	GO:0098869	1	0	202	133	4	16808	OS03G0405900,OS04G0573200,OS07G0677200,OS08G0561700
GO:BP	nuclear chromosome segregation	GO:0098813	1	0	112	133	4	16808	OS07G0486000,OS08G0177600,OS11G0146800,OS12G0143800
GO:BP	inorganic ion homeostasis	GO:0098771	1	0	180	133	3	16808	OS04G0542800,OS05G0473401,OS09G0370200
GO:BP	detoxification	GO:0098754	1	0	261	133	5	16808	OS03G0405900,OS04G0373400,OS04G0573200,OS07G0677200,OS08G0561700
GO:BP	macromolecule deacylation	GO:0098732	1	0	25	133	1	16808	OS02G0214900
GO:BP	inorganic cation transmembrane transport	GO:0098662	1	0	269	133	4	16808	OS01G0718700,OS04G0401700,OS07G0232800,OS09G0448200
GO:BP	inorganic ion transmembrane transport	GO:0098660	1	0	321	133	4	16808	OS01G0718700,OS04G0401700,OS07G0232800,OS09G0448200
GO:BP	import into cell	GO:0098657	1	0	18	133	1	16808	OS04G0542800
GO:BP	cation transmembrane transport	GO:0098655	1	0	330	133	4	16808	OS01G0718700,OS04G0401700,OS07G0232800,OS09G0448200
GO:BP	defense response to other organism	GO:0098542	1	0	349	133	1	16808	OS02G0202950
GO:BP	nucleic acid-templated transcription	GO:0097659	1	0	2058	133	21	16808	OS01G0672100,OS02G0203000,OS02G0214900,OS02G0594800,OS03G0838900,OS04G0127800,OS04G0477300,OS04G0517100,OS04G0590400,OS05G0128000,OS05G0194500,OS06G0326900,OS07G0684800,OS08G0246800,OS08G0433500,OS09G0309700,OS11G0127600,OS11G0137500,OS12G0105600,OS12G0123800,OS12G0245000
GO:BP	mitochondrial double-strand break repair via homologous recombination	GO:0097552	1	0	2	133	1	16808	OS08G0177600
GO:BP	mitochondrial double-strand break repair	GO:0097551	1	0	2	133	1	16808	OS08G0177600
GO:BP	protein maturation by iron-sulfur cluster transfer	GO:0097428	1	0	15	133	1	16808	OS06G0146400
GO:BP	RNA phosphodiester bond hydrolysis, endonucleolytic	GO:0090502	1	0	88	133	4	16808	OS03G0583900,OS09G0315050,OS09G0315100,OS09G0537700
GO:BP	cellular response to environmental stimulus	GO:0104004	1	0	61	133	4	16808	OS01G0850900,OS02G0203000,OS04G0412100,OS08G0561700
GO:BP	protein transmembrane transport	GO:0071806	1	0	97	133	1	16808	OS05G0513200
GO:BP	nitrogen compound transport	GO:0071705	1	0	1031	133	9	16808	OS03G0254200,OS04G0542800,OS05G0513200,OS08G0368000,OS09G0557500,OS10G0580400,OS11G0513900,OS11G0517800,OS11G0518900
GO:BP	cellular response to disaccharide stimulus	GO:0071324	1	0	6	133	1	16808	OS08G0561700
GO:BP	cellular response to carbohydrate stimulus	GO:0071322	1	0	12	133	1	16808	OS08G0561700
GO:BP	cellular response to organic substance	GO:0071310	1	0	599	133	2	16808	OS08G0561700,OS09G0309700
GO:BP	cellular response to abiotic stimulus	GO:0071214	1	0	61	133	4	16808	OS01G0850900,OS02G0203000,OS04G0412100,OS08G0561700
GO:BP	histone H4 deacetylation	GO:0070933	1	0	7	133	1	16808	OS02G0214900
GO:BP	histone H3 deacetylation	GO:0070932	1	0	8	133	1	16808	OS02G0214900
GO:BP	cellular response to chemical stimulus	GO:0070887	1	0	883	133	5	16808	OS03G0405900,OS04G0573200,OS07G0677200,OS08G0561700,OS09G0309700
GO:BP	heterochromatin organization	GO:0070828	1	0	32	133	1	16808	OS03G0165266
GO:BP	cellular macromolecule localization	GO:0070727	1	0	807	133	5	16808	OS05G0513200,OS08G0368000,OS11G0513900,OS11G0517800,OS11G0518900
GO:BP	protein modification by small protein conjugation or removal	GO:0070647	1	0	856	133	6	16808	OS06G0159600,OS07G0584200,OS08G0527900,OS10G0456800,OS12G0113700,OS12G0622900
GO:BP	protein modification by small protein removal	GO:0070646	1	0	110	133	2	16808	OS08G0527900,OS12G0622900
GO:BP	protein localization to mitochondrion	GO:0070585	1	0	72	133	1	16808	OS05G0513200
GO:BP	regulation of establishment of protein localization	GO:0070201	1	0	11	133	2	16808	OS11G0513900,OS11G0518900
GO:BP	glycosylation	GO:0070085	1	0	179	133	1	16808	OS04G0506800
GO:BP	regulation of biological quality	GO:0065008	1	0	708	133	7	16808	OS01G0794400,OS02G0530100,OS03G0405900,OS04G0542800,OS05G0473401,OS09G0370200,OS09G0547500
GO:BP	cellular response to sucrose stimulus	GO:0071329	1	0	5	133	1	16808	OS08G0561700
GO:BP	potassium ion transmembrane transport	GO:0071805	1	0	63	133	3	16808	OS01G0718700,OS04G0401700,OS09G0448200
GO:BP	cellular response to ethylene stimulus	GO:0071369	1	0	72	133	1	16808	OS09G0309700
GO:BP	cellular response to superoxide	GO:0071451	1	0	9	133	2	16808	OS04G0573200,OS08G0561700
GO:BP	organic substance metabolic process	GO:0071704	1	0	11103	133	84	16808	OS02G0736600,OS01G0171100,OS01G0256800,OS01G0564300,OS01G0660200,OS01G0672100,OS01G0692000,OS01G0711800,OS01G0782200,OS02G0142250,OS02G0149600,OS02G0203000,OS02G0204400,OS02G0214900,OS02G0594800,OS02G0612900,OS03G0165266,OS03G0242100,OS03G0255100,OS03G0348200,OS03G0445700,OS03G0583900,OS03G0808900,OS03G0838900,OS04G0127800,OS04G0303100,OS04G0477300,OS04G0481100,OS04G0506800,OS04G0513400,OS04G0517…
GO:BP	organic substance transport	GO:0071702	1	0	1292	133	10	16808	OS03G0254200,OS03G0287100,OS04G0542800,OS05G0513200,OS08G0368000,OS09G0557500,OS10G0580400,OS11G0513900,OS11G0517800,OS11G0518900
GO:BP	plant-type cell wall organization or biogenesis	GO:0071669	1	0	153	133	1	16808	OS01G0672100
GO:BP	zinc ion transmembrane transport	GO:0071577	1	0	22	133	1	16808	OS07G0232800
GO:BP	cell wall organization	GO:0071555	1	0	315	133	1	16808	OS06G0727300
GO:BP	cell wall organization or biogenesis	GO:0071554	1	0	448	133	2	16808	OS01G0672100,OS06G0727300
GO:BP	cellular response to external stimulus	GO:0071496	1	0	70	133	1	16808	OS04G0680400
GO:BP	cellular response to endogenous stimulus	GO:0071495	1	0	525	133	1	16808	OS09G0309700
GO:BP	cellular response to UV-B	GO:0071493	1	0	2	133	1	16808	OS08G0561700
GO:BP	cellular response to red or far red light	GO:0071489	1	0	17	133	2	16808	OS01G0850900,OS02G0203000
GO:BP	cellular response to light intensity	GO:0071484	1	0	3	133	1	16808	OS08G0561700
GO:BP	cellular response to blue light	GO:0071483	1	0	10	133	1	16808	OS04G0412100
GO:BP	cellular response to salt stress	GO:0071472	1	0	6	133	1	16808	OS08G0561700
GO:BP	cellular response to osmotic stress	GO:0071470	1	0	8	133	1	16808	OS08G0561700
GO:BP	cellular response to ozone	GO:0071457	1	0	1	133	1	16808	OS08G0561700
GO:BP	cellular response to oxygen radical	GO:0071450	1	0	9	133	2	16808	OS04G0573200,OS08G0561700
GO:BP	hydrocarbon metabolic process	GO:0120252	1	0	52	133	1	16808	OS06G0569500
GO:BP	meiotic nuclear division	GO:0140013	1	0	92	133	4	16808	OS07G0486000,OS11G0146800,OS12G0143800,OS12G0497300
GO:BP	export across plasma membrane	GO:0140115	1	0	65	133	1	16808	OS04G0373400
GO:BP	regulation of RNA biosynthetic process	GO:2001141	1	0	1908	133	20	16808	OS01G0672100,OS02G0203000,OS02G0214900,OS02G0594800,OS03G0838900,OS04G0127800,OS04G0477300,OS04G0517100,OS04G0590400,OS05G0128000,OS05G0194500,OS06G0326900,OS07G0684800,OS08G0246800,OS08G0433500,OS09G0309700,OS11G0127600,OS12G0105600,OS12G0123800,OS12G0245000
GO:BP	positive regulation of response to DNA damage stimulus	GO:2001022	1	0	9	133	1	16808	OS06G0618000
GO:BP	regulation of response to DNA damage stimulus	GO:2001020	1	0	24	133	1	16808	OS06G0618000
GO:BP	regulation of secondary cell wall biogenesis	GO:2000652	1	0	4	133	1	16808	OS01G0672100
GO:BP	regulation of cellular macromolecule biosynthetic process	GO:2000112	1	0	204	133	1	16808	OS12G0488900
GO:BP	regulation of response to red or far red light	GO:2000030	1	0	16	133	1	16808	OS02G0203000
GO:BP	regulation of multicellular organismal development	GO:2000026	1	0	113	133	1	16808	OS02G0203000
GO:BP	xenobiotic detoxification by transmembrane export across the plasma membrane	GO:1990961	1	0	39	133	1	16808	OS04G0373400
GO:BP	cellular detoxification	GO:1990748	1	0	218	133	4	16808	OS03G0405900,OS04G0573200,OS07G0677200,OS08G0561700
GO:BP	mitochondrial transmembrane transport	GO:1990542	1	0	65	133	1	16808	OS05G0513200
GO:BP	mitotic DNA replication maintenance of fidelity	GO:1990505	1	0	2	133	1	16808	OS12G0497300
GO:BP	mitotic recombination-dependent replication fork processing	GO:1990426	1	0	2	133	1	16808	OS12G0497300
GO:BP	stomatal opening	GO:1990069	1	0	5	133	1	16808	OS10G0456800
GO:BP	carboxylic acid transmembrane transport	GO:1905039	1	0	112	133	1	16808	OS03G0254200
GO:BP	purine nucleobase transmembrane transport	GO:1904823	1	0	16	133	1	16808	OS09G0557500
GO:BP	organic acid transmembrane transport	GO:1903825	1	0	112	133	1	16808	OS03G0254200
GO:BP	positive regulation of nucleic acid-templated transcription	GO:1903508	1	0	371	133	7	16808	OS01G0672100,OS02G0203000,OS02G0214900,OS04G0127800,OS04G0517100,OS11G0127600,OS12G0245000
GO:BP	organic hydroxy compound biosynthetic process	GO:1901617	1	0	186	133	1	16808	OS01G0782200
GO:BP	organic hydroxy compound metabolic process	GO:1901615	1	0	310	133	1	16808	OS01G0782200
GO:BP	organic substance biosynthetic process	GO:1901576	1	0	4600	133	34	16808	OS01G0171100,OS01G0672100,OS01G0782200,OS02G0142250,OS02G0203000,OS02G0214900,OS02G0594800,OS03G0348200,OS03G0838900,OS04G0127800,OS04G0477300,OS04G0481100,OS04G0506800,OS04G0517100,OS04G0590400,OS05G0128000,OS05G0157300,OS05G0194500,OS06G0215900,OS06G0326900,OS06G0569500,OS06G0727300,OS07G0684800,OS08G0246800,OS08G0433500,OS08G0509100,OS09G0309700,OS11G0127600,OS11G0137500,OS11G0146100,OS12G0105…
GO:BP	organic substance catabolic process	GO:1901575	1	0	1643	133	14	16808	OS01G0256800,OS04G0680400,OS06G0136600,OS07G0108100,OS07G0614100,OS08G0527900,OS09G0537700,OS10G0127900,OS10G0141400,OS10G0456800,OS10G0537800,OS10G0538200,OS12G0113700,OS12G0148400
GO:BP	organonitrogen compound biosynthetic process	GO:1901566	1	0	1547	133	6	16808	OS01G0171100,OS01G0782200,OS04G0506800,OS05G0157300,OS11G0137500,OS12G0488900
GO:BP	organonitrogen compound catabolic process	GO:1901565	1	0	933	133	11	16808	OS04G0680400,OS07G0108100,OS07G0614100,OS08G0527900,OS10G0127900,OS10G0141400,OS10G0456800,OS10G0537800,OS10G0538200,OS12G0113700,OS12G0148400
GO:BP	organonitrogen compound metabolic process	GO:1901564	1	0	5521	133	32	16808	OS01G0171100,OS01G0564300,OS01G0692000,OS01G0782200,OS02G0214900,OS04G0303100,OS04G0506800,OS04G0632500,OS04G0680400,OS05G0157300,OS06G0136600,OS06G0146400,OS06G0159600,OS06G0526700,OS07G0108100,OS07G0584100,OS07G0584200,OS07G0614100,OS08G0527900,OS09G0547500,OS10G0127900,OS10G0141400,OS10G0456800,OS10G0527400,OS10G0537800,OS10G0538200,OS11G0137500,OS11G0173900,OS12G0113700,OS12G0148400,OS12G0488…
GO:BP	organic cyclic compound biosynthetic process	GO:1901362	1	0	2693	133	21	16808	OS01G0672100,OS02G0203000,OS02G0214900,OS02G0594800,OS03G0838900,OS04G0127800,OS04G0477300,OS04G0517100,OS04G0590400,OS05G0128000,OS05G0194500,OS06G0326900,OS07G0684800,OS08G0246800,OS08G0433500,OS09G0309700,OS11G0127600,OS11G0137500,OS12G0105600,OS12G0123800,OS12G0245000
GO:BP	organic cyclic compound catabolic process	GO:1901361	1	0	282	133	3	16808	OS01G0256800,OS04G0680400,OS09G0537700
GO:BP	organic cyclic compound metabolic process	GO:1901360	1	0	4782	133	39	16808	OS02G0736600,OS01G0256800,OS01G0672100,OS01G0711800,OS02G0149600,OS02G0203000,OS02G0204400,OS02G0214900,OS02G0594800,OS03G0242100,OS03G0583900,OS03G0838900,OS04G0127800,OS04G0477300,OS04G0517100,OS04G0590400,OS04G0680400,OS05G0128000,OS05G0194500,OS06G0136600,OS06G0326900,OS06G0618000,OS07G0486000,OS07G0684800,OS08G0177600,OS08G0246800,OS08G0433500,OS09G0309700,OS09G0315050,OS09G0315100,OS09G0537…
GO:BP	carbohydrate derivative transport	GO:1901264	1	0	74	133	1	16808	OS09G0557500
GO:BP	carbohydrate derivative biosynthetic process	GO:1901137	1	0	384	133	1	16808	OS04G0506800
GO:BP	carbohydrate derivative metabolic process	GO:1901135	1	0	632	133	2	16808	OS04G0506800,OS06G0136600
GO:BP	facultative heterochromatin formation	GO:0140718	1	0	24	133	1	16808	OS03G0165266
GO:BP	export from cell	GO:0140352	1	0	171	133	1	16808	OS04G0373400
GO:BP	nucleoside transmembrane transport	GO:1901642	1	0	16	133	1	16808	OS09G0557500
GO:BP	iron coordination entity transport	GO:1901678	1	0	6	133	1	16808	OS04G0542800
GO:BP	response to nitrogen compound	GO:1901698	1	0	151	133	1	16808	OS12G0148400
GO:BP	response to oxygen-containing compound	GO:1901700	1	0	637	133	5	16808	OS02G0612900,OS04G0573200,OS07G0240300,OS08G0561700,OS11G0127600
GO:BP	regulation of nucleic acid-templated transcription	GO:1903506	1	0	1908	133	20	16808	OS01G0672100,OS02G0203000,OS02G0214900,OS02G0594800,OS03G0838900,OS04G0127800,OS04G0477300,OS04G0517100,OS04G0590400,OS05G0128000,OS05G0194500,OS06G0326900,OS07G0684800,OS08G0246800,OS08G0433500,OS09G0309700,OS11G0127600,OS12G0105600,OS12G0123800,OS12G0245000
GO:BP	regulation of cell wall organization or biogenesis	GO:1903338	1	0	5	133	1	16808	OS01G0672100
GO:BP	mitotic cell cycle process	GO:1903047	1	0	205	133	3	16808	OS03G0242100,OS08G0177600,OS12G0497300
GO:BP	meiotic cell cycle process	GO:1903046	1	0	114	133	5	16808	OS07G0486000,OS08G0177600,OS11G0146800,OS12G0143800,OS12G0497300
GO:BP	organelle disassembly	GO:1903008	1	0	30	133	1	16808	OS03G0356484
GO:BP	mitotic DNA replication	GO:1902969	1	0	12	133	1	16808	OS12G0497300
GO:BP	negative regulation of cell cycle G2/M phase transition	GO:1902750	1	0	14	133	2	16808	OS03G0242100,OS08G0177600
GO:BP	biological regulation	GO:0065007	1	0	4947	133	48	16808	OS01G0256800,OS01G0672100,OS01G0794400,OS01G0850900,OS02G0149600,OS02G0202950,OS02G0203000,OS02G0204400,OS02G0214900,OS02G0530100,OS02G0594800,OS03G0152900,OS03G0165266,OS03G0242100,OS03G0405900,OS03G0445700,OS03G0583900,OS03G0838900,OS04G0127800,OS04G0412100,OS04G0477300,OS04G0517100,OS04G0542800,OS04G0590400,OS05G0128000,OS05G0194500,OS05G0473401,OS06G0326900,OS06G0618000,OS07G0584100,OS07G0684…
GO:BP	regulation of cell cycle G2/M phase transition	GO:1902749	1	0	26	133	2	16808	OS03G0242100,OS08G0177600
GO:BP	regulation of stomatal opening	GO:1902456	1	0	5	133	1	16808	OS10G0456800
GO:BP	cell cycle DNA replication maintenance of fidelity	GO:1902298	1	0	2	133	1	16808	OS12G0497300
GO:BP	negative regulation of mitotic cell cycle phase transition	GO:1901991	1	0	33	133	2	16808	OS03G0242100,OS08G0177600
GO:BP	regulation of mitotic cell cycle phase transition	GO:1901990	1	0	60	133	2	16808	OS03G0242100,OS08G0177600
GO:BP	negative regulation of cell cycle phase transition	GO:1901988	1	0	54	133	2	16808	OS03G0242100,OS08G0177600
GO:BP	regulation of cell cycle phase transition	GO:1901987	1	0	82	133	2	16808	OS03G0242100,OS08G0177600
GO:BP	cellular response to oxygen-containing compound	GO:1901701	1	0	349	133	2	16808	OS04G0573200,OS08G0561700
GO:BP	positive regulation of RNA biosynthetic process	GO:1902680	1	0	371	133	7	16808	OS01G0672100,OS02G0203000,OS02G0214900,OS04G0127800,OS04G0517100,OS11G0127600,OS12G0245000
GO:BP	dolichyl monophosphate biosynthetic process	GO:0043048	1	0	3	133	1	16808	OS02G0142250
GO:BP	protein-DNA complex assembly	GO:0065004	1	0	113	133	4	16808	OS01G0711800,OS11G0146800,OS12G0143800,OS12G0497300
GO:BP	intracellular protein transmembrane transport	GO:0065002	1	0	84	133	1	16808	OS05G0513200
GO:BP	ATP metabolic process	GO:0046034	1	0	116	133	1	16808	OS06G0136600
GO:BP	ADP metabolic process	GO:0046031	1	0	77	133	1	16808	OS06G0136600
GO:BP	positive regulation of transcription by RNA polymerase II	GO:0045944	1	0	211	133	2	16808	OS02G0203000,OS02G0214900
GO:BP	positive regulation of nucleobase-containing compound metabolic process	GO:0045935	1	0	456	133	7	16808	OS01G0672100,OS02G0203000,OS02G0214900,OS04G0127800,OS04G0517100,OS11G0127600,OS12G0245000
GO:BP	negative regulation of mitotic cell cycle	GO:0045930	1	0	44	133	2	16808	OS03G0242100,OS08G0177600
GO:BP	positive regulation of DNA-templated transcription	GO:0045893	1	0	371	133	7	16808	OS01G0672100,OS02G0203000,OS02G0214900,OS04G0127800,OS04G0517100,OS11G0127600,OS12G0245000
GO:BP	negative regulation of gene expression, epigenetic	GO:0045814	1	0	34	133	1	16808	OS03G0165266
GO:BP	negative regulation of cell cycle	GO:0045786	1	0	71	133	2	16808	OS03G0242100,OS08G0177600
GO:BP	pectin biosynthetic process	GO:0045489	1	0	23	133	1	16808	OS06G0727300
GO:BP	pectin metabolic process	GO:0045488	1	0	81	133	1	16808	OS06G0727300
GO:BP	cell redox homeostasis	GO:0045454	1	0	129	133	2	16808	OS01G0794400,OS03G0405900
GO:BP	cellular respiration	GO:0045333	1	0	131	133	1	16808	OS04G0600200
GO:BP	external encapsulating structure organization	GO:0045229	1	0	337	133	1	16808	OS06G0727300
GO:BP	establishment of protein localization	GO:0045184	1	0	730	133	5	16808	OS05G0513200,OS08G0368000,OS11G0513900,OS11G0517800,OS11G0518900
GO:BP	meiotic chromosome segregation	GO:0045132	1	0	46	133	3	16808	OS07G0486000,OS11G0146800,OS12G0143800
GO:BP	nucleobase catabolic process	GO:0046113	1	0	9	133	1	16808	OS04G0680400
GO:BP	glycerolipid biosynthetic process	GO:0045017	1	0	134	133	1	16808	OS11G0146100
GO:BP	alcohol biosynthetic process	GO:0046165	1	0	68	133	1	16808	OS01G0782200
GO:BP	carboxylic acid biosynthetic process	GO:0046394	1	0	423	133	2	16808	OS06G0215900,OS08G0509100
GO:BP	cellular transition metal ion homeostasis	GO:0046916	1	0	35	133	1	16808	OS04G0542800
GO:BP	intracellular transport	GO:0046907	1	0	740	133	6	16808	OS03G0152900,OS05G0157300,OS05G0513200,OS11G0513900,OS11G0517800,OS11G0518900
GO:BP	phosphatidylinositol phosphate biosynthetic process	GO:0046854	1	0	50	133	1	16808	OS11G0146100
GO:BP	lipid phosphorylation	GO:0046834	1	0	11	133	1	16808	OS01G0782200
GO:BP	heterocycle catabolic process	GO:0046700	1	0	239	133	3	16808	OS01G0256800,OS04G0680400,OS09G0537700
GO:BP	response to copper ion	GO:0046688	1	0	10	133	1	16808	OS08G0561700
GO:BP	xenobiotic export from cell	GO:0046618	1	0	39	133	1	16808	OS04G0373400
GO:BP	sphingoid biosynthetic process	GO:0046520	1	0	12	133	1	16808	OS01G0782200
GO:BP	sphingoid metabolic process	GO:0046519	1	0	17	133	1	16808	OS01G0782200
GO:BP	sphingosine biosynthetic process	GO:0046512	1	0	12	133	1	16808	OS01G0782200
GO:BP	phosphatidylinositol metabolic process	GO:0046488	1	0	113	133	1	16808	OS11G0146100
GO:BP	glycerolipid metabolic process	GO:0046486	1	0	186	133	1	16808	OS11G0146100
GO:BP	heterocycle metabolic process	GO:0046483	1	0	4510	133	40	16808	OS02G0736600,OS01G0256800,OS01G0672100,OS01G0711800,OS02G0149600,OS02G0203000,OS02G0204400,OS02G0214900,OS02G0594800,OS03G0242100,OS03G0583900,OS03G0838900,OS04G0127800,OS04G0477300,OS04G0517100,OS04G0590400,OS04G0680400,OS05G0128000,OS05G0194500,OS06G0136600,OS06G0326900,OS06G0618000,OS07G0486000,OS07G0684800,OS08G0177600,OS08G0246800,OS08G0433500,OS09G0309700,OS09G0315050,OS09G0315100,OS09G0537…
GO:BP	glycerophospholipid biosynthetic process	GO:0046474	1	0	122	133	1	16808	OS11G0146100
GO:BP	membrane lipid biosynthetic process	GO:0046467	1	0	103	133	1	16808	OS01G0782200
GO:BP	polyol biosynthetic process	GO:0046173	1	0	30	133	1	16808	OS01G0782200
GO:BP	nucleotide phosphorylation	GO:0046939	1	0	86	133	1	16808	OS06G0136600
GO:BP	DNA-templated DNA replication maintenance of fidelity	GO:0045005	1	0	21	133	1	16808	OS12G0497300
GO:BP	mitotic G2/M transition checkpoint	GO:0044818	1	0	13	133	2	16808	OS03G0242100,OS08G0177600
GO:BP	regulation of cellular component biogenesis	GO:0044087	1	0	76	133	1	16808	OS01G0672100
GO:BP	cellular component biogenesis	GO:0044085	1	0	1183	133	14	16808	OS02G0736600,OS01G0672100,OS01G0711800,OS05G0157300,OS06G0146400,OS07G0486000,OS09G0370200,OS10G0141400,OS11G0146800,OS11G0513900,OS11G0518900,OS12G0143800,OS12G0148400,OS12G0497300
GO:BP	protein-containing complex organization	GO:0043933	1	0	638	133	9	16808	OS01G0711800,OS05G0157300,OS09G0370200,OS10G0141400,OS11G0137500,OS11G0146800,OS12G0143800,OS12G0148400,OS12G0497300
GO:BP	modification-dependent macromolecule catabolic process	GO:0043632	1	0	554	133	7	16808	OS07G0614100,OS08G0527900,OS10G0127900,OS10G0141400,OS10G0456800,OS12G0113700,OS12G0148400
GO:BP	amide biosynthetic process	GO:0043604	1	0	832	133	3	16808	OS05G0157300,OS11G0137500,OS12G0488900
GO:BP	cellular amide metabolic process	GO:0043603	1	0	1001	133	6	16808	OS01G0692000,OS04G0680400,OS05G0157300,OS10G0527400,OS11G0137500,OS12G0488900
GO:BP	cellular response to nitrogen levels	GO:0043562	1	0	19	133	1	16808	OS04G0680400
GO:BP	protein acylation	GO:0043543	1	0	98	133	1	16808	OS01G0171100
GO:BP	oxoacid metabolic process	GO:0043436	1	0	906	133	3	16808	OS06G0136600,OS06G0215900,OS08G0509100
GO:BP	macromolecule glycosylation	GO:0043413	1	0	147	133	1	16808	OS04G0506800
GO:BP	macromolecule modification	GO:0043412	1	0	3407	133	15	16808	OS01G0171100,OS01G0564300,OS02G0214900,OS04G0303100,OS04G0506800,OS04G0632500,OS06G0159600,OS06G0526700,OS07G0584100,OS07G0584200,OS08G0527900,OS10G0456800,OS11G0173900,OS12G0113700,OS12G0622900
GO:BP	proteasome assembly	GO:0043248	1	0	21	133	2	16808	OS10G0141400,OS12G0148400
GO:BP	response to external biotic stimulus	GO:0043207	1	0	594	133	3	16808	OS01G0359800,OS01G0782100,OS02G0202950
GO:BP	macromolecule metabolic process	GO:0043170	1	0	8538	133	66	16808	OS02G0736600,OS01G0171100,OS01G0256800,OS01G0564300,OS01G0672100,OS01G0711800,OS02G0149600,OS02G0203000,OS02G0204400,OS02G0214900,OS02G0594800,OS03G0165266,OS03G0242100,OS03G0445700,OS03G0583900,OS03G0838900,OS04G0127800,OS04G0303100,OS04G0477300,OS04G0506800,OS04G0517100,OS04G0590400,OS04G0629300,OS04G0632500,OS05G0128000,OS05G0157300,OS05G0194500,OS06G0146400,OS06G0159600,OS06G0326900,OS06G0526…
GO:BP	proteasome-mediated ubiquitin-dependent protein catabolic process	GO:0043161	1	0	313	133	4	16808	OS07G0614100,OS10G0127900,OS10G0141400,OS12G0148400
GO:BP	cellular metabolic process	GO:0044237	1	0	9946	133	74	16808	OS02G0736600,OS01G0171100,OS01G0256800,OS01G0672100,OS01G0692000,OS01G0711800,OS01G0782200,OS02G0142250,OS02G0149600,OS02G0203000,OS02G0204400,OS02G0214900,OS02G0593700,OS02G0594800,OS03G0242100,OS03G0348200,OS03G0356484,OS03G0583900,OS03G0838900,OS04G0127800,OS04G0303100,OS04G0477300,OS04G0506800,OS04G0517100,OS04G0573200,OS04G0590400,OS04G0600200,OS04G0629300,OS04G0632500,OS04G0680400,OS05G0128…
GO:BP	cell cycle G2/M phase transition	GO:0044839	1	0	26	133	2	16808	OS03G0242100,OS08G0177600
GO:BP	primary metabolic process	GO:0044238	1	0	10399	133	78	16808	OS02G0736600,OS01G0171100,OS01G0256800,OS01G0564300,OS01G0660200,OS01G0672100,OS01G0711800,OS01G0782200,OS02G0142250,OS02G0149600,OS02G0203000,OS02G0204400,OS02G0214900,OS02G0594800,OS02G0612900,OS03G0242100,OS03G0255100,OS03G0348200,OS03G0583900,OS03G0808900,OS03G0838900,OS04G0127800,OS04G0303100,OS04G0477300,OS04G0481100,OS04G0506800,OS04G0513400,OS04G0517100,OS04G0590400,OS04G0629300,OS04G0632…
GO:BP	cellular biosynthetic process	GO:0044249	1	0	4480	133	33	16808	OS01G0171100,OS01G0672100,OS01G0782200,OS02G0142250,OS02G0203000,OS02G0214900,OS02G0594800,OS03G0348200,OS03G0838900,OS04G0127800,OS04G0477300,OS04G0506800,OS04G0517100,OS04G0590400,OS05G0128000,OS05G0157300,OS05G0194500,OS06G0215900,OS06G0326900,OS06G0569500,OS07G0684800,OS08G0246800,OS08G0433500,OS08G0509100,OS09G0309700,OS09G0547500,OS11G0127600,OS11G0137500,OS11G0146100,OS12G0105600,OS12G0123…
GO:BP	cell cycle DNA replication	GO:0044786	1	0	36	133	1	16808	OS12G0497300
GO:BP	mitotic DNA integrity checkpoint signaling	GO:0044774	1	0	17	133	2	16808	OS03G0242100,OS08G0177600
GO:BP	mitotic DNA damage checkpoint signaling	GO:0044773	1	0	13	133	1	16808	OS08G0177600
GO:BP	mitotic cell cycle phase transition	GO:0044772	1	0	86	133	2	16808	OS03G0242100,OS08G0177600
GO:BP	cell cycle phase transition	GO:0044770	1	0	108	133	2	16808	OS03G0242100,OS08G0177600
GO:BP	protein transmembrane import into intracellular organelle	GO:0044743	1	0	51	133	1	16808	OS05G0513200
GO:BP	secondary metabolite biosynthetic process	GO:0044550	1	0	141	133	1	16808	OS06G0569500
GO:BP	biological process involved in interspecies interaction between organisms	GO:0044419	1	0	617	133	3	16808	OS01G0359800,OS01G0782100,OS02G0202950
GO:BP	small molecule biosynthetic process	GO:0044283	1	0	595	133	4	16808	OS01G0782200,OS06G0215900,OS06G0569500,OS08G0509100
GO:BP	small molecule metabolic process	GO:0044281	1	0	1531	133	6	16808	OS01G0782200,OS04G0680400,OS06G0136600,OS06G0215900,OS06G0569500,OS08G0509100
GO:BP	cellular nitrogen compound biosynthetic process	GO:0044271	1	0	3248	133	24	16808	OS01G0672100,OS01G0782200,OS02G0203000,OS02G0214900,OS02G0594800,OS03G0838900,OS04G0127800,OS04G0477300,OS04G0517100,OS04G0590400,OS05G0128000,OS05G0157300,OS05G0194500,OS06G0326900,OS07G0684800,OS08G0246800,OS08G0433500,OS09G0309700,OS11G0127600,OS11G0137500,OS12G0105600,OS12G0123800,OS12G0245000,OS12G0488900
GO:BP	cellular nitrogen compound catabolic process	GO:0044270	1	0	244	133	3	16808	OS01G0256800,OS04G0680400,OS09G0537700
GO:BP	cellular macromolecule catabolic process	GO:0044265	1	0	774	133	9	16808	OS01G0256800,OS07G0614100,OS08G0527900,OS09G0537700,OS10G0127900,OS10G0141400,OS10G0456800,OS12G0113700,OS12G0148400
GO:BP	cellular macromolecule metabolic process	GO:0044260	1	0	2786	133	24	16808	OS01G0171100,OS01G0256800,OS01G0711800,OS02G0204400,OS03G0242100,OS04G0506800,OS04G0629300,OS05G0157300,OS06G0618000,OS07G0486000,OS07G0614100,OS08G0177600,OS08G0527900,OS09G0537700,OS10G0127900,OS10G0141400,OS10G0456800,OS11G0137500,OS11G0146800,OS12G0113700,OS12G0143800,OS12G0148400,OS12G0488900,OS12G0497300
GO:BP	cellular lipid metabolic process	GO:0044255	1	0	728	133	7	16808	OS01G0782200,OS02G0142250,OS03G0348200,OS06G0215900,OS06G0569500,OS08G0509100,OS11G0146100
GO:BP	cellular catabolic process	GO:0044248	1	0	1360	133	13	16808	OS01G0256800,OS02G0593700,OS03G0356484,OS04G0680400,OS07G0614100,OS07G0677200,OS08G0527900,OS09G0537700,OS10G0127900,OS10G0141400,OS10G0456800,OS12G0113700,OS12G0148400
GO:BP	Golgi vesicle transport	GO:0048193	1	0	211	133	1	16808	OS08G0368000
GO:BP	organelle fission	GO:0048285	1	0	235	133	6	16808	OS01G0681100,OS03G0356484,OS07G0486000,OS11G0146800,OS12G0143800,OS12G0497300
GO:BP	seed development	GO:0048316	1	0	165	133	1	16808	OS04G0542800
GO:BP	regulation of cell cycle	GO:0051726	1	0	222	133	2	16808	OS03G0242100,OS08G0177600
GO:BP	cellular response to stimulus	GO:0051716	1	0	2088	133	21	16808	OS01G0711800,OS01G0850900,OS02G0202950,OS02G0203000,OS02G0204400,OS03G0242100,OS03G0405900,OS04G0412100,OS04G0573200,OS04G0680400,OS06G0618000,OS07G0486000,OS07G0584100,OS07G0677200,OS08G0177600,OS08G0561700,OS09G0309700,OS11G0146800,OS12G0143800,OS12G0148400,OS12G0497300
GO:BP	response to other organism	GO:0051707	1	0	594	133	3	16808	OS01G0359800,OS01G0782100,OS02G0202950
GO:BP	establishment of organelle localization	GO:0051656	1	0	90	133	3	16808	OS05G0157300,OS11G0513900,OS11G0518900
GO:BP	establishment of localization in cell	GO:0051649	1	0	771	133	7	16808	OS03G0152900,OS04G0542800,OS05G0157300,OS05G0513200,OS11G0513900,OS11G0517800,OS11G0518900
GO:BP	cellular localization	GO:0051641	1	0	1005	133	8	16808	OS03G0152900,OS04G0542800,OS05G0157300,OS05G0513200,OS08G0368000,OS11G0513900,OS11G0517800,OS11G0518900
GO:BP	organelle localization	GO:0051640	1	0	162	133	3	16808	OS05G0157300,OS11G0513900,OS11G0518900
GO:BP	protein maturation	GO:0051604	1	0	100	133	1	16808	OS06G0146400
GO:BP	proteolysis involved in protein catabolic process	GO:0051603	1	0	642	133	8	16808	OS07G0108100,OS07G0614100,OS08G0527900,OS10G0127900,OS10G0141400,OS10G0456800,OS12G0113700,OS12G0148400
GO:BP	diterpene phytoalexin biosynthetic process	GO:0051502	1	0	5	133	1	16808	OS06G0569500
GO:BP	diterpene phytoalexin metabolic process	GO:0051501	1	0	5	133	1	16808	OS06G0569500
GO:BP	meiotic cell cycle	GO:0051321	1	0	131	133	5	16808	OS07G0486000,OS08G0177600,OS11G0146800,OS12G0143800,OS12G0497300
GO:BP	meiotic chromosome separation	GO:0051307	1	0	14	133	1	16808	OS07G0486000
GO:BP	chromosome separation	GO:0051304	1	0	48	133	1	16808	OS07G0486000
GO:BP	chromosome organization	GO:0051276	1	0	230	133	5	16808	OS07G0486000,OS08G0177600,OS11G0146800,OS12G0143800,OS12G0497300
GO:BP	phytoalexin metabolic process	GO:0052314	1	0	9	133	1	16808	OS06G0569500
GO:BP	positive regulation of RNA metabolic process	GO:0051254	1	0	439	133	7	16808	OS01G0672100,OS02G0203000,OS02G0214900,OS04G0127800,OS04G0517100,OS11G0127600,OS12G0245000
GO:BP	phytoalexin biosynthetic process	GO:0052315	1	0	9	133	1	16808	OS06G0569500
GO:BP	monovalent inorganic cation homeostasis	GO:0055067	1	0	65	133	1	16808	OS05G0473401
GO:BP	cellular response to chemical stress	GO:0062197	1	0	55	133	2	16808	OS04G0573200,OS08G0561700
GO:BP	process utilizing autophagic mechanism	GO:0061919	1	0	70	133	2	16808	OS02G0593700,OS03G0356484
GO:BP	mitochondrion disassembly	GO:0061726	1	0	20	133	1	16808	OS03G0356484
GO:BP	reproductive system development	GO:0061458	1	0	409	133	2	16808	OS04G0542800,OS06G0326900
GO:BP	chaperone-mediated protein folding	GO:0061077	1	0	76	133	1	16808	OS01G0564300
GO:BP	regulation of cellular localization	GO:0060341	1	0	33	133	2	16808	OS11G0513900,OS11G0518900
GO:BP	regulation of macromolecule metabolic process	GO:0060255	1	0	2819	133	30	16808	OS01G0256800,OS01G0672100,OS02G0149600,OS02G0203000,OS02G0204400,OS02G0214900,OS02G0594800,OS03G0165266,OS03G0445700,OS03G0583900,OS03G0838900,OS04G0127800,OS04G0477300,OS04G0517100,OS04G0590400,OS05G0128000,OS05G0194500,OS06G0326900,OS07G0684800,OS08G0246800,OS08G0433500,OS08G0561700,OS09G0309700,OS09G0315050,OS09G0315100,OS11G0127600,OS12G0105600,OS12G0123800,OS12G0245000,OS12G0488900
GO:BP	obsolete oxidation-reduction process	GO:0055114	1	0	111	133	1	16808	OS03G0194900
GO:BP	nucleobase-containing small molecule metabolic process	GO:0055086	1	0	421	133	2	16808	OS04G0680400,OS06G0136600
GO:BP	transmembrane transport	GO:0055085	1	0	1349	133	17	16808	OS01G0393400,OS01G0609900,OS01G0695800,OS01G0718700,OS02G0530100,OS03G0147400,OS03G0254200,OS04G0186400,OS04G0373400,OS04G0401700,OS04G0542800,OS05G0473401,OS05G0513200,OS07G0232800,OS09G0448200,OS09G0557500,OS10G0580400
GO:BP	cellular chemical homeostasis	GO:0055082	1	0	126	133	2	16808	OS02G0530100,OS04G0542800
GO:BP	cation homeostasis	GO:0055080	1	0	173	133	3	16808	OS04G0542800,OS05G0473401,OS09G0370200
GO:BP	transition metal ion homeostasis	GO:0055076	1	0	72	133	2	16808	OS04G0542800,OS09G0370200
GO:BP	iron ion homeostasis	GO:0055072	1	0	45	133	1	16808	OS04G0542800
GO:BP	copper ion homeostasis	GO:0055070	1	0	20	133	1	16808	OS09G0370200
GO:BP	metal ion homeostasis	GO:0055065	1	0	120	133	2	16808	OS04G0542800,OS09G0370200
GO:BP	regulation of RNA metabolic process	GO:0051252	1	0	2050	133	20	16808	OS01G0672100,OS02G0203000,OS02G0214900,OS02G0594800,OS03G0838900,OS04G0127800,OS04G0477300,OS04G0517100,OS04G0590400,OS05G0128000,OS05G0194500,OS06G0326900,OS07G0684800,OS08G0246800,OS08G0433500,OS09G0309700,OS11G0127600,OS12G0105600,OS12G0123800,OS12G0245000
GO:BP	regulation of protein metabolic process	GO:0051246	1	0	537	133	1	16808	OS12G0488900
GO:BP	regulation of multicellular organismal process	GO:0051239	1	0	138	133	1	16808	OS02G0203000
GO:BP	phyllome development	GO:0048827	1	0	134	133	1	16808	OS07G0240300
GO:BP	system development	GO:0048731	1	0	671	133	4	16808	OS03G0152900,OS04G0542800,OS06G0326900,OS07G0240300
GO:BP	reproductive structure development	GO:0048608	1	0	408	133	2	16808	OS04G0542800,OS06G0326900
GO:BP	positive regulation of response to stimulus	GO:0048584	1	0	96	133	1	16808	OS06G0618000
GO:BP	regulation of response to stimulus	GO:0048583	1	0	328	133	2	16808	OS02G0203000,OS06G0618000
GO:BP	regulation of post-embryonic development	GO:0048580	1	0	111	133	1	16808	OS02G0203000
GO:BP	recognition of pollen	GO:0048544	1	0	103	133	2	16808	OS04G0303100,OS04G0632500
GO:BP	negative regulation of cellular process	GO:0048523	1	0	452	133	2	16808	OS03G0242100,OS08G0177600
GO:BP	positive regulation of cellular process	GO:0048522	1	0	724	133	8	16808	OS01G0672100,OS02G0203000,OS02G0214900,OS04G0127800,OS04G0517100,OS06G0618000,OS11G0127600,OS12G0245000
GO:BP	negative regulation of biological process	GO:0048519	1	0	743	133	9	16808	OS01G0256800,OS02G0149600,OS03G0165266,OS03G0242100,OS03G0583900,OS08G0177600,OS08G0561700,OS09G0315050,OS09G0315100
GO:BP	positive regulation of biological process	GO:0048518	1	0	842	133	8	16808	OS01G0672100,OS02G0203000,OS02G0214900,OS04G0127800,OS04G0517100,OS06G0618000,OS11G0127600,OS12G0245000
GO:BP	rhythmic process	GO:0048511	1	0	42	133	1	16808	OS02G0204400
GO:BP	shoot system development	GO:0048367	1	0	366	133	1	16808	OS07G0240300
GO:BP	leaf development	GO:0048366	1	0	80	133	1	16808	OS07G0240300
GO:BP	root development	GO:0048364	1	0	165	133	1	16808	OS03G0152900
GO:BP	anatomical structure development	GO:0048856	1	0	1149	133	5	16808	OS02G0203000,OS03G0152900,OS04G0542800,OS06G0326900,OS07G0240300
GO:BP	cellular developmental process	GO:0048869	1	0	297	133	1	16808	OS04G0517100
GO:BP	chemical homeostasis	GO:0048878	1	0	283	133	4	16808	OS02G0530100,OS04G0542800,OS05G0473401,OS09G0370200
GO:BP	nucleic acid transport	GO:0050657	1	0	81	133	1	16808	OS11G0517800
GO:BP	establishment of RNA localization	GO:0051236	1	0	81	133	1	16808	OS11G0517800
GO:BP	establishment of localization	GO:0051234	1	0	2563	133	26	16808	OS01G0393400,OS01G0609900,OS01G0695800,OS01G0718700,OS02G0530100,OS03G0111400,OS03G0147400,OS03G0152900,OS03G0254200,OS03G0287100,OS04G0186400,OS04G0373400,OS04G0401700,OS04G0542800,OS04G0573200,OS05G0157300,OS05G0473401,OS05G0513200,OS07G0232800,OS08G0368000,OS09G0448200,OS09G0557500,OS10G0580400,OS11G0513900,OS11G0517800,OS11G0518900
GO:BP	regulation of protein transport	GO:0051223	1	0	11	133	2	16808	OS11G0513900,OS11G0518900
GO:BP	localization	GO:0051179	1	0	2672	133	26	16808	OS01G0393400,OS01G0609900,OS01G0695800,OS01G0718700,OS02G0530100,OS03G0111400,OS03G0147400,OS03G0152900,OS03G0254200,OS03G0287100,OS04G0186400,OS04G0373400,OS04G0401700,OS04G0542800,OS04G0573200,OS05G0157300,OS05G0473401,OS05G0513200,OS07G0232800,OS08G0368000,OS09G0448200,OS09G0557500,OS10G0580400,OS11G0513900,OS11G0517800,OS11G0518900
GO:BP	positive regulation of nitrogen compound metabolic process	GO:0051173	1	0	614	133	7	16808	OS01G0672100,OS02G0203000,OS02G0214900,OS04G0127800,OS04G0517100,OS11G0127600,OS12G0245000
GO:BP	regulation of nitrogen compound metabolic process	GO:0051171	1	0	2567	133	21	16808	OS01G0672100,OS02G0203000,OS02G0214900,OS02G0594800,OS03G0838900,OS04G0127800,OS04G0477300,OS04G0517100,OS04G0590400,OS05G0128000,OS05G0194500,OS06G0326900,OS07G0684800,OS08G0246800,OS08G0433500,OS09G0309700,OS11G0127600,OS12G0105600,OS12G0123800,OS12G0245000,OS12G0488900
GO:BP	nuclear transport	GO:0051169	1	0	123	133	4	16808	OS05G0157300,OS11G0513900,OS11G0517800,OS11G0518900
GO:BP	protein-containing complex assembly	GO:0065003	1	0	551	133	7	16808	OS01G0711800,OS09G0370200,OS10G0141400,OS11G0146800,OS12G0143800,OS12G0148400,OS12G0497300
GO:BP	nuclear export	GO:0051168	1	0	84	133	4	16808	OS05G0157300,OS11G0513900,OS11G0517800,OS11G0518900
GO:BP	chiasma assembly	GO:0051026	1	0	7	133	1	16808	OS07G0486000
GO:BP	response to stimulus	GO:0050896	1	0	4017	133	35	16808	OS01G0359800,OS01G0605100,OS01G0711800,OS01G0782100,OS01G0850900,OS02G0202950,OS02G0203000,OS02G0204400,OS02G0612900,OS02G0758000,OS03G0242100,OS03G0405900,OS04G0373400,OS04G0412100,OS04G0517100,OS04G0542800,OS04G0573200,OS04G0680400,OS06G0219500,OS06G0618000,OS07G0129300,OS07G0240300,OS07G0486000,OS07G0584100,OS07G0677200,OS08G0177600,OS08G0561700,OS09G0309700,OS10G0527400,OS11G0127600,OS11G0146…
GO:BP	ion homeostasis	GO:0050801	1	0	190	133	4	16808	OS02G0530100,OS04G0542800,OS05G0473401,OS09G0370200
GO:BP	regulation of cellular process	GO:0050794	1	0	3869	133	34	16808	OS01G0672100,OS01G0794400,OS01G0850900,OS02G0202950,OS02G0203000,OS02G0214900,OS02G0594800,OS03G0152900,OS03G0242100,OS03G0405900,OS03G0838900,OS04G0127800,OS04G0412100,OS04G0477300,OS04G0517100,OS04G0590400,OS05G0128000,OS05G0194500,OS06G0326900,OS06G0618000,OS07G0584100,OS07G0684800,OS08G0177600,OS08G0246800,OS08G0433500,OS09G0309700,OS10G0456800,OS11G0127600,OS11G0513900,OS11G0518900,OS12G0105…
GO:BP	regulation of developmental process	GO:0050793	1	0	247	133	1	16808	OS02G0203000
GO:BP	regulation of biological process	GO:0050789	1	0	4371	133	43	16808	OS01G0256800,OS01G0672100,OS01G0794400,OS01G0850900,OS02G0149600,OS02G0202950,OS02G0203000,OS02G0204400,OS02G0214900,OS02G0594800,OS03G0152900,OS03G0165266,OS03G0242100,OS03G0405900,OS03G0445700,OS03G0583900,OS03G0838900,OS04G0127800,OS04G0412100,OS04G0477300,OS04G0517100,OS04G0590400,OS05G0128000,OS05G0194500,OS06G0326900,OS06G0618000,OS07G0584100,OS07G0684800,OS08G0177600,OS08G0246800,OS08G0433…
[truncated: 339 more rows]

## Sheet: Dark up regulation
FigS6A	Dark up regulation
[truncated: 113 more rows]

## Sheet: Dark down regulation
FigS6A	Dark down regulation
[truncated: 67 more rows]

[truncated: 5 more sheets: High light up regulation, Normal and high light up , High light down regulation, Normal and high light down, DEGs in k48 under high light]
