# Supplementary material for: ESSENTIAL MEIOTIC ENDONUCLEASE 1 is required for chloroplast development and DNA repair in rice
Source: Plant Biotechnol J. 2025 May 7;23(7):2931–48. doi: 10.1111/pbi.70101 (PMC12205872; doi:10.1111/pbi.70101)
Supplement: Supplementary file 2 — Dataset S2 List of genes used for Venn analysis. [file PBI-23-2931-s002.xlsx]

## Sheet: Dark regulation genes 
Fig4A and C	Dark regulation genes
up regulation	down regulation	chloroplast related genes（up regulation）	with G Box or CT repeat in promoter
LOC_Os02g50370	LOC_Os02g39140	ChrSy.fgenesh.gene.28	LOC_Os01g06020
LOC_Os03g13730	LOC_Os11g36190	LOC_Os01g06020	LOC_Os01g10800
LOC_Os02g51000	LOC_Os01g21590	LOC_Os01g10800	LOC_Os01g14410
LOC_Os02g05000	LOC_Os02g22160	LOC_Os01g14410	LOC_Os01g17170
LOC_Os04g30210	LOC_Os02g17710	LOC_Os01g17170	LOC_Os01g41710
LOC_Os03g53910	LOC_Os02g17390	LOC_Os01g41710	LOC_Os01g52240
LOC_Os05g45450	LOC_Os11g09140	LOC_Os01g52240	LOC_Os01g52250
LOC_Os04g23700	LOC_Os01g72970	LOC_Os01g52250	LOC_Os01g56350
LOC_Os07g25590	LOC_Os12g36910	LOC_Os01g56350	LOC_Os01g61630
LOC_Os12g02210	LOC_Os07g40620	LOC_Os01g61630	LOC_Os01g66600
LOC_Os01g50100	LOC_Os12g43640	LOC_Os01g63220	LOC_Os01g67570
LOC_Os10g41720	LOC_Os03g16170	LOC_Os01g66600	LOC_Os02g02860
LOC_Os08g25250	LOC_Os03g08470	LOC_Os01g67570	LOC_Os02g10390
LOC_Os04g08828	LOC_Os03g58300	LOC_Os01g71180	LOC_Os02g47360
LOC_Os03g61900	LOC_Os10g31850	LOC_Os02g02860	LOC_Os02g48130
LOC_Os02g38470	LOC_Os07g39520	LOC_Os02g08490	LOC_Os02g51080
LOC_Os03g61720	LOC_Os05g02754	LOC_Os02g10390	LOC_Os02g51480
LOC_Os03g22634	LOC_Os01g48620	LOC_Os02g47360	LOC_Os03g03990
LOC_Os01g67570	LOC_Os02g38790	LOC_Os02g48130	LOC_Os03g05806
LOC_Os01g63210	LOC_Os12g36940	LOC_Os02g51080	LOC_Os03g11120
LOC_Os04g54380	LOC_Os11g37850	LOC_Os02g51480	LOC_Os03g11310
LOC_Os06g18670	LOC_Os01g12420	LOC_Os03g03990	LOC_Os03g13730
LOC_Os03g24060	LOC_Os07g35340	LOC_Os03g05806	LOC_Os03g18810
LOC_Os05g02060	LOC_Os01g69010	LOC_Os03g06710	LOC_Os03g19650
LOC_Os03g57149	LOC_Os07g48229	LOC_Os03g11120	LOC_Os03g20700
LOC_Os12g04980	LOC_Os03g08900	LOC_Os03g11310	LOC_Os03g27770
LOC_Os03g63730	LOC_Os11g31950	LOC_Os03g13730	LOC_Os03g31150
LOC_Os06g20500	LOC_Os06g49250	LOC_Os03g15870	LOC_Os03g36540
LOC_Os01g50050	LOC_Os07g05620	LOC_Os03g18810	LOC_Os03g39610
LOC_Os05g05300	LOC_Os05g08900	LOC_Os03g19650	LOC_Os03g40020
LOC_Os05g34040	LOC_Os09g04050	LOC_Os03g20700	LOC_Os03g45400
LOC_Os10g05710	LOC_Os01g32439	LOC_Os03g27770	LOC_Os03g61030
LOC_Os03g61910	LOC_Os03g03034	LOC_Os03g31150	LOC_Os04g38410
LOC_Os01g59980	LOC_Os02g12420	LOC_Os03g36540	LOC_Os04g46010
LOC_Os05g51700	LOC_Os01g61080	LOC_Os03g39610	LOC_Os04g55050
LOC_Os12g09280	LOC_Os07g42310	LOC_Os03g40020	LOC_Os05g01970
LOC_Os06g22060	LOC_Os07g46060	LOC_Os03g45400	LOC_Os05g02060
LOC_Os06g37610	LOC_Os10g26940	LOC_Os03g61030	LOC_Os05g32140
LOC_Os01g67314	LOC_Os11g03910	LOC_Os04g38410	LOC_Os05g49220
LOC_Os11g34160	LOC_Os10g28080	LOC_Os04g46010	LOC_Os05g50980
LOC_Os12g05310	LOC_Os02g11070	LOC_Os04g55050	LOC_Os06g20320
LOC_Os07g16600	LOC_Os08g42100	LOC_Os05g01970	LOC_Os06g21590
LOC_Os02g12350	LOC_Os04g44950	LOC_Os05g02060	LOC_Os06g30380
LOC_Os02g30100	LOC_Os12g04360	LOC_Os05g32140	LOC_Os06g46930
LOC_Os07g30800	Oryza_sativa_newGene_1845	LOC_Os05g34470	LOC_Os07g06940
LOC_Os04g38900	LOC_Os03g07190	LOC_Os05g44330	LOC_Os07g08150
LOC_Os07g23120	LOC_Os02g08440	LOC_Os05g49220	LOC_Os07g08160
LOC_Os10g25850	LOC_Os04g44320	LOC_Os05g49610	LOC_Os07g34950
LOC_Os05g39600	LOC_Os05g38040	LOC_Os05g50980	LOC_Os07g37550
LOC_Os03g02420	LOC_Os03g01880	LOC_Os06g20320	LOC_Os07g38110
LOC_Os03g02070	LOC_Os07g13590	LOC_Os06g21590	LOC_Os07g47300
LOC_Os04g54740	LOC_Os03g19040	LOC_Os06g30310	LOC_Os08g09270
LOC_Os03g39610	LOC_Os08g36480	LOC_Os06g30380	LOC_Os08g19850
LOC_Os05g44330	LOC_Os03g60220	LOC_Os06g46930	LOC_Os08g33820
LOC_Os02g42406	LOC_Os02g33820	LOC_Os07g06940	LOC_Os08g44770
LOC_Os02g20934	LOC_Os09g39620	LOC_Os07g08150	LOC_Os09g17740
LOC_Os09g30412	LOC_Os09g26144	LOC_Os07g08160	LOC_Os09g21520
LOC_Os03g36080	LOC_Os03g14915	LOC_Os07g34950	LOC_Os09g24530
LOC_Os11g03200	LOC_Os03g21380	LOC_Os07g37550	LOC_Os10g35010
LOC_Os04g22870	LOC_Os01g53920	LOC_Os07g38110	LOC_Os10g38214
LOC_Os03g46560	LOC_Os02g36940	LOC_Os07g47300	LOC_Os10g39930
LOC_Os02g33400	LOC_Os08g24300	LOC_Os08g09270	LOC_Os11g13890
LOC_Os01g49710	LOC_Os10g02040	LOC_Os08g19850	LOC_Os11g26160
LOC_Os03g49710	LOC_Os01g45640	LOC_Os08g33820	LOC_Os11g34210
LOC_Os12g30520	LOC_Os05g02450	LOC_Os08g44770	LOC_Os11g39670
LOC_Os08g38720	LOC_Os12g34524	LOC_Os09g17740	LOC_Os12g02589
LOC_Os12g35630	LOC_Os08g09010	LOC_Os09g21520	LOC_Os12g07880
LOC_Os11g13890	LOC_Os03g58110	LOC_Os09g24530	LOC_Os12g14070
LOC_Os01g50616	LOC_Os02g57280	LOC_Os10g30870	LOC_Os12g32986
LOC_Os10g11340	LOC_Os11g12320	LOC_Os10g35010
LOC_Os01g62900	LOC_Os04g54300	LOC_Os10g38214
LOC_Os12g41590	LOC_Os05g10930	LOC_Os10g39930
LOC_Os07g33330	LOC_Os08g29570	LOC_Os11g13890
LOC_Os05g02530	LOC_Os09g25070	LOC_Os11g26160
LOC_Os03g55030	LOC_Os01g10040	LOC_Os11g34210
LOC_Os01g61630	LOC_Os04g35520	LOC_Os11g39670
LOC_Os02g25870	LOC_Os03g53230	LOC_Os12g02589
LOC_Os11g27430	LOC_Os05g38890	LOC_Os12g07880
LOC_Os04g55050	LOC_Os04g43680	LOC_Os12g14070
LOC_Os05g10620	LOC_Os11g12330	LOC_Os12g32986
LOC_Os03g62490	LOC_Os03g07380
LOC_Os06g16980	LOC_Os09g39650
LOC_Os02g02590	LOC_Os07g47090
LOC_Os02g07830	LOC_Os06g47470
LOC_Os08g35700	LOC_Os08g07880
LOC_Os06g39240	LOC_Os02g07010
LOC_Os11g43320	LOC_Os05g49620
LOC_Os02g52390	LOC_Os10g38780
LOC_Os03g01020	LOC_Os06g38670
LOC_Os12g08564	LOC_Os01g60640
LOC_Os12g37610	LOC_Os05g50580
LOC_Os02g05550	LOC_Os07g36544
LOC_Os04g09560	LOC_Os06g35060
LOC_Os04g38410	LOC_Os11g14140
LOC_Os03g33090	LOC_Os02g04230
LOC_Os11g38030	LOC_Os08g08190
LOC_Os01g45370	LOC_Os01g63970
LOC_Os11g04900	LOC_Os10g28050
LOC_Os05g22920	LOC_Os11g06780
LOC_Os03g15020	LOC_Os01g43750
LOC_Os02g02390	LOC_Os11g05800
LOC_Os06g20320	LOC_Os04g44300
LOC_Os03g52640	LOC_Os10g23180
LOC_Os07g04430	LOC_Os07g35700
LOC_Os12g14070	LOC_Os10g39140
LOC_Os04g43390	LOC_Os03g48710
LOC_Os03g58540	LOC_Os09g27580
LOC_Os06g15170	LOC_Os04g46970
LOC_Os11g31700	LOC_Os01g40660
LOC_Os01g67150	LOC_Os07g13100
LOC_Os02g38130	LOC_Os09g11460
LOC_Os04g51150	LOC_Os02g06770
LOC_Os04g48410	LOC_Os05g37600
LOC_Os09g38510	LOC_Os11g14190
LOC_Os12g39840	LOC_Os12g38760
LOC_Os10g20780	LOC_Os10g17489
LOC_Os05g49230	LOC_Os05g45070
LOC_Os06g04510	LOC_Os03g13300
Oryza_sativa_newGene_3817	LOC_Os04g53990
LOC_Os11g04240	LOC_Os10g30880
LOC_Os07g36930	LOC_Os04g59190
LOC_Os11g31705	LOC_Os11g47870
LOC_Os03g51900	LOC_Os09g17630
LOC_Os07g42880	LOC_Os12g44020
LOC_Os12g18550	LOC_Os04g22080
LOC_Os02g14929	LOC_Os11g09020
LOC_Os01g03660	LOC_Os01g61510
LOC_Os12g31370	LOC_Os07g03050
LOC_Os07g09330	LOC_Os03g52910
LOC_Os01g57630	LOC_Os01g59000
LOC_Os03g31150	LOC_Os08g39850
LOC_Os10g22730	LOC_Os09g26900
LOC_Os04g28620	LOC_Os01g23580
LOC_Os01g41930	LOC_Os12g17880
LOC_Os11g34320	LOC_Os08g26230
LOC_Os04g43380	LOC_Os06g11330
LOC_Os11g06590	LOC_Os03g12470
LOC_Os07g42080	LOC_Os01g74110
LOC_Os10g14180	LOC_Os10g39100
Oryza_sativa_newGene_2929	LOC_Os02g13510
LOC_Os12g01150	LOC_Os10g37430
LOC_Os02g08490	LOC_Os01g15270
LOC_Os12g38880	LOC_Os10g32680
LOC_Os09g21360	LOC_Os01g61990
LOC_Os10g05700	LOC_Os03g61150
LOC_Os12g07880	LOC_Os03g15230
LOC_Os05g43770	LOC_Os01g64470
LOC_Os07g10910	LOC_Os04g01874
LOC_Os10g07470	LOC_Os04g42480
LOC_Os12g31800	LOC_Os03g04500
LOC_Os01g42030	LOC_Os03g19250
LOC_Os02g48570	LOC_Os08g26850
LOC_Os01g68524	LOC_Os11g11970
LOC_Os11g24590	LOC_Os04g37820
LOC_Os11g39670	LOC_Os06g47530
LOC_Os07g11100	LOC_Os04g49210
LOC_Os02g34380	LOC_Os09g24924
LOC_Os09g10770	LOC_Os12g36640
LOC_Os09g07150	LOC_Os08g37130
LOC_Os04g07590	LOC_Os10g03320
LOC_Os11g06440	LOC_Os03g24930
LOC_Os03g38740	LOC_Os05g24684
LOC_Os03g10420	LOC_Os03g59450
LOC_Os10g05780	LOC_Os04g29580
LOC_Os03g11120	LOC_Os08g39830
LOC_Os11g31770	LOC_Os10g34040
LOC_Os05g13960	LOC_Os01g70080
LOC_Os02g57010	LOC_Os10g41999
LOC_Os10g20810	LOC_Os06g10580
LOC_Os11g28720	LOC_Os07g11739
LOC_Os12g34340	LOC_Os01g14520
LOC_Os09g21520	LOC_Os04g32920
LOC_Os03g40550	LOC_Os12g18120
LOC_Os08g28080	LOC_Os02g14430
LOC_Os09g07154	LOC_Os01g32780
LOC_Os02g28980	LOC_Os09g29940
LOC_Os02g10390	LOC_Os10g20470
LOC_Os12g02589	LOC_Os07g35750
LOC_Os08g42560	LOC_Os02g35490
LOC_Os01g40280	LOC_Os07g18990
LOC_Os05g50980	LOC_Os01g68730
LOC_Os03g36540	LOC_Os07g07480
LOC_Os03g53845	LOC_Os04g59480
LOC_Os08g41620	LOC_Os04g06520
LOC_Os06g30970	LOC_Os05g49900
LOC_Os06g21590	LOC_Os11g05494
LOC_Os08g03870	LOC_Os04g39380
LOC_Os11g26920	LOC_Os05g34980
LOC_Os11g41910	LOC_Os02g56370
LOC_Os06g51160	Oryza_sativa_newGene_2135
LOC_Os01g31360	LOC_Os03g17680
LOC_Os01g50160	LOC_Os05g05500
LOC_Os07g11090	LOC_Os05g46240
Oryza_sativa_newGene_2253	LOC_Os06g03580
LOC_Os01g46120	LOC_Os07g35580
LOC_Os01g12230	LOC_Os12g36920
LOC_Os04g33450	LOC_Os04g32740
LOC_Os10g35010	LOC_Os04g49194
LOC_Os11g04894	LOC_Os05g28740
LOC_Os01g29870	LOC_Os08g36500
LOC_Os12g03822	LOC_Os08g02030
LOC_Os04g40470	LOC_Os07g06850
Oryza_sativa_newGene_4447	LOC_Os05g25770
LOC_Os01g32350	LOC_Os12g05650
LOC_Os02g46473	LOC_Os08g10290
LOC_Os11g42540	LOC_Os10g33140
LOC_Os04g12669	LOC_Os03g14910
LOC_Os01g26370	LOC_Os03g47500
LOC_Os04g08190	LOC_Os03g21230
LOC_Os09g31486	LOC_Os12g44060
LOC_Os04g02730	LOC_Os09g18159
LOC_Os01g13150	LOC_Os01g40260
LOC_Os05g49920	LOC_Os01g71350
LOC_Os10g32348	LOC_Os12g04150
LOC_Os03g11310	LOC_Os01g60020
LOC_Os06g18990	LOC_Os03g55240
LOC_Os06g13050	LOC_Os05g36360
LOC_Os11g13620	LOC_Os01g24480
LOC_Os12g28750	LOC_Os02g57420
LOC_Os06g02380	LOC_Os07g33270
LOC_Os07g40120	LOC_Os03g29190
LOC_Os03g04740	LOC_Os01g44050
LOC_Os08g43500	LOC_Os11g11960
LOC_Os03g14642	LOC_Os03g53540
LOC_Os10g05180	LOC_Os02g03410
LOC_Os08g07290	LOC_Os02g17760
LOC_Os07g06940	LOC_Os01g47580
LOC_Os03g13850	LOC_Os08g10070
LOC_Os08g03310	LOC_Os08g08690
LOC_Os05g49610	LOC_Os02g06779
LOC_Os07g43950	LOC_Os12g38770
LOC_Os02g24020	LOC_Os07g38170
LOC_Os03g06920	LOC_Os01g08090
LOC_Os07g34750	LOC_Os06g38764
LOC_Os08g33670	LOC_Os04g31030
Oryza_sativa_newGene_3119	LOC_Os11g44810
LOC_Os06g43280	LOC_Os06g48560
LOC_Os03g51260	LOC_Os08g37874
LOC_Os01g37820	LOC_Os07g25460
LOC_Os03g18810	LOC_Os01g25560
LOC_Os12g03094	LOC_Os11g02520
LOC_Os01g48130	LOC_Os11g33030
LOC_Os04g39410	LOC_Os03g17700
LOC_Os01g48720	LOC_Os04g30490
LOC_Os12g21798	LOC_Os01g03690
LOC_Os06g50360	LOC_Os01g04280
LOC_Os03g29240	LOC_Os08g08592
LOC_Os01g52070	LOC_Os12g42980
LOC_Os12g37740	LOC_Os03g57660
LOC_Os08g05880	LOC_Os10g42030
LOC_Os07g22310	LOC_Os04g30240
LOC_Os01g71180	Oryza_sativa_newGene_3398
LOC_Os05g48070	LOC_Os01g32770
LOC_Os08g19850	LOC_Os11g46880
LOC_Os08g03630	LOC_Os03g55010
LOC_Os03g42350	LOC_Os01g01660
LOC_Os04g30200	LOC_Os12g36110
LOC_Os06g02340	LOC_Os06g38830
LOC_Os12g03050	LOC_Os03g20550
LOC_Os05g41800	LOC_Os11g27110
LOC_Os08g44770	LOC_Os05g44770
LOC_Os04g54002	LOC_Os03g04370
Oryza_sativa_newGene_3767	LOC_Os01g05870
LOC_Os11g34210	LOC_Os04g55610
LOC_Os07g47700	LOC_Os01g66010
LOC_Os05g49220	LOC_Os08g13570
LOC_Os12g35490	LOC_Os05g37930
LOC_Os01g63220	LOC_Os09g25090
LOC_Os03g12020	LOC_Os06g36270
LOC_Os02g10120	LOC_Os02g05950
LOC_Os04g37470	LOC_Os02g45750
LOC_Os02g54920	LOC_Os01g39860
LOC_Os03g14334	LOC_Os10g39680
LOC_Os02g47360	LOC_Os03g49440
LOC_Os06g33530	LOC_Os03g19990
LOC_Os10g14170	LOC_Os05g06814
LOC_Os05g25600	LOC_Os03g62240
LOC_Os02g58650	LOC_Os11g30760
LOC_Os06g47760	LOC_Os06g13090
LOC_Os05g29020	LOC_Os02g12380
LOC_Os09g21370	LOC_Os01g71790
LOC_Os07g01920	LOC_Os06g11240
Oryza_sativa_newGene_4054	LOC_Os05g39720
LOC_Os11g04954	LOC_Os03g10320
LOC_Os03g45400	LOC_Os01g27210
LOC_Os07g39060	LOC_Os05g09480
LOC_Os02g02770	LOC_Os07g01560
LOC_Os03g40020	LOC_Os06g11660
LOC_Os02g04460	LOC_Os01g60770
LOC_Os12g32986	LOC_Os04g28780
Oryza_sativa_newGene_1673	LOC_Os01g58290
LOC_Os08g23430	LOC_Os12g44250
LOC_Os01g15690	LOC_Os01g73170
LOC_Os07g45620	LOC_Os04g33240
LOC_Os07g12110	LOC_Os05g47650
LOC_Os01g25800	LOC_Os04g41310
LOC_Os08g26180	LOC_Os02g37180
LOC_Os07g11070	LOC_Os02g35020
LOC_Os04g29090	LOC_Os04g36040
LOC_Os07g33200	LOC_Os04g07260
LOC_Os02g48220	LOC_Os05g49480
LOC_Os10g38214	LOC_Os02g54254
LOC_Os01g50470	LOC_Os01g11860
ChrUn.fgenesh.gene.69	LOC_Os05g43170
LOC_Os03g38470	LOC_Os10g40490
LOC_Os07g02280	Oryza_sativa_newGene_2395
LOC_Os01g53350	LOC_Os12g01830
LOC_Os08g05490	LOC_Os01g32460
LOC_Os04g25560	LOC_Os07g35560
LOC_Os06g09679	LOC_Os12g07280
LOC_Os02g05610	LOC_Os10g35460
LOC_Os03g44780	LOC_Os04g44910
LOC_Os07g24820	LOC_Os02g32469
LOC_Os09g36680	LOC_Os03g58750
LOC_Os11g34770	LOC_Os07g35540
LOC_Os05g03490	LOC_Os07g14740
LOC_Os11g07270	LOC_Os01g19260
LOC_Os03g54040	LOC_Os02g02970
LOC_Os01g29804	LOC_Os10g40520
LOC_Os07g11080	LOC_Os02g21040
LOC_Os03g27770	LOC_Os11g10290
LOC_Os10g32540	LOC_Os03g55180
LOC_Os09g30466	LOC_Os01g62970
LOC_Os06g04340	LOC_Os04g53850
LOC_Os01g74000	LOC_Os04g06590
LOC_Os06g41380	LOC_Os02g18080
LOC_Os02g17360	LOC_Os01g18850
LOC_Os08g32690	LOC_Os01g72910
LOC_Os01g62810	LOC_Os06g39370
LOC_Os01g37360	LOC_Os11g47500
LOC_Os03g10460	LOC_Os03g42600
LOC_Os01g15300	LOC_Os07g40630
LOC_Os02g53169	LOC_Os03g52720
LOC_Os01g73040	LOC_Os03g07750
LOC_Os02g33944	LOC_Os02g36190
LOC_Os04g50700	LOC_Os03g48060
LOC_Os03g14010	LOC_Os02g35940
LOC_Os06g36560	LOC_Os05g51420
LOC_Os04g33610	LOC_Os05g25390
LOC_Os07g09400	LOC_Os10g04510
LOC_Os09g09690	LOC_Os11g40970
ChrSy.fgenesh.gene.28	LOC_Os02g17534
Oryza_sativa_newGene_3699	LOC_Os09g08130
LOC_Os10g38630	LOC_Os04g10750
LOC_Os07g46320	LOC_Os10g03570
LOC_Os11g06800	LOC_Os05g48770
LOC_Os03g05390	LOC_Os10g21196
LOC_Os02g02860	LOC_Os02g49160
LOC_Os07g42354	LOC_Os05g45020
LOC_Os08g23280	LOC_Os08g44850
LOC_Os03g42790	LOC_Os07g44250
LOC_Os07g30240	LOC_Os08g30590
LOC_Os01g57350	LOC_Os02g09960
LOC_Os09g24530	LOC_Os09g29200
LOC_Os11g19730	LOC_Os10g40640
LOC_Os02g10990	LOC_Os03g51479
LOC_Os02g56020	LOC_Os02g06560
LOC_Os02g50805	LOC_Os06g11150
LOC_Os04g52680	LOC_Os03g16350
LOC_Os11g31450	LOC_Os01g73200
LOC_Os02g33030	LOC_Os12g29400
LOC_Os04g11970	LOC_Os04g33310
LOC_Os07g39530	LOC_Os05g34270
LOC_Os06g01400	LOC_Os11g39370
LOC_Os09g04990	LOC_Os01g72080
LOC_Os08g33820	LOC_Os07g03740
LOC_Os04g40650	LOC_Os11g34920
LOC_Os02g50280	LOC_Os06g50080
LOC_Os03g20700	LOC_Os11g16470
LOC_Os05g10630	LOC_Os07g48020
LOC_Os06g05400	LOC_Os06g46149
LOC_Os06g46930	LOC_Os06g22100
LOC_Os01g60780	LOC_Os07g35810
LOC_Os10g32400	LOC_Os05g40770
LOC_Os05g34470	LOC_Os02g14480
LOC_Os07g09814	LOC_Os06g11520
LOC_Os04g47010	LOC_Os03g59225
LOC_Os08g09270	LOC_Os04g40990
LOC_Os10g22170	LOC_Os06g05470
LOC_Os02g18980	LOC_Os01g51670
LOC_Os06g16140	LOC_Os01g57340
LOC_Os09g21450	LOC_Os03g12510
LOC_Os12g22110	LOC_Os02g37290
LOC_Os02g51480	LOC_Os03g53200
LOC_Os03g63074	LOC_Os06g05420
LOC_Os03g17800	LOC_Os07g03279
LOC_Os05g06510	LOC_Os02g34650
LOC_Os08g40630	LOC_Os02g37770
LOC_Os01g17170	LOC_Os11g31640
LOC_Os07g47300	LOC_Os06g40650
LOC_Os06g10530	LOC_Os11g37960
LOC_Os04g40140	LOC_Os03g13210
LOC_Os03g01830	Oryza_sativa_newGene_306
LOC_Os08g05690	LOC_Os03g21710
LOC_Os11g20384	LOC_Os08g39840
LOC_Os01g10800	LOC_Os07g32010
LOC_Os01g06020	LOC_Os06g01360
LOC_Os01g38490	LOC_Os01g28790
LOC_Os11g06290	LOC_Os04g50060
LOC_Os08g19105	LOC_Os02g16270
LOC_Os04g39060	LOC_Os01g02020
LOC_Os12g27060	LOC_Os07g03030
LOC_Os11g08110	LOC_Os01g49320
LOC_Os05g05370	LOC_Os04g45890
LOC_Os02g49820	LOC_Os04g41050
LOC_Os07g22950	LOC_Os09g29600
LOC_Os04g53810	LOC_Os04g58280
LOC_Os10g36530	LOC_Os09g27450
LOC_Os03g59430	LOC_Os02g43790
LOC_Os10g03850	LOC_Os03g41330
LOC_Os02g17940	LOC_Os09g15980
LOC_Os05g01970	LOC_Os12g42910
LOC_Os10g38340	LOC_Os05g45840
LOC_Os03g33240	LOC_Os11g37950
LOC_Os07g04390	LOC_Os06g22440
LOC_Os05g03740	LOC_Os02g47470
LOC_Os07g43120	LOC_Os11g12050
LOC_Os09g13940	LOC_Os10g40934
LOC_Os07g38110	LOC_Os09g29540
LOC_Os01g04250	LOC_Os04g38480
LOC_Os11g03370	LOC_Os11g29870
LOC_Os03g12000	LOC_Os01g02130
LOC_Os02g12010	LOC_Os05g41200
LOC_Os03g18010	LOC_Os01g28580
LOC_Os07g08150	LOC_Os09g26620
LOC_Os07g02210	LOC_Os11g44680
LOC_Os03g10410	LOC_Os12g33300
LOC_Os04g36580	LOC_Os06g39110
LOC_Os02g48130	LOC_Os04g48850
LOC_Os04g28300	LOC_Os09g23540
LOC_Os03g26530	LOC_Os06g19370
LOC_Os05g45950	LOC_Os01g64110
LOC_Os01g14410	LOC_Os07g48450
LOC_Os02g51080	LOC_Os01g58890
LOC_Os01g43120	LOC_Os08g01610
LOC_Os01g73550	LOC_Os03g18120
LOC_Os10g24980	LOC_Os04g54240
LOC_Os10g30550	LOC_Os03g53020
LOC_Os06g39960	LOC_Os08g29020
LOC_Os04g54759	Oryza_sativa_newGene_155
LOC_Os02g42210	LOC_Os06g44300
Oryza_sativa_newGene_534	LOC_Os03g13140
LOC_Os09g38100	LOC_Os11g35710
LOC_Os01g50730	LOC_Os07g42510
LOC_Os06g11610	LOC_Os11g13750
LOC_Os05g15150	LOC_Os02g57530
LOC_Os01g52250	LOC_Os01g71340
LOC_Os09g14610	LOC_Os01g03914
LOC_Os04g40520	LOC_Os11g40590
LOC_Os10g31864	LOC_Os04g20280
LOC_Os01g40110	LOC_Os11g45130
LOC_Os06g20050	LOC_Os04g06910
LOC_Os10g32550	LOC_Os04g53214
LOC_Os03g12820	LOC_Os10g18490
LOC_Os12g37830	LOC_Os01g71930
LOC_Os11g04910	LOC_Os01g11160
LOC_Os08g23730	LOC_Os02g57720
LOC_Os12g14140	LOC_Os11g37700
LOC_Os09g13650	LOC_Os11g33970
LOC_Os01g56350	LOC_Os11g09010
LOC_Os03g19650	LOC_Os04g52190
LOC_Os04g50660	LOC_Os04g08550
LOC_Os05g38530	LOC_Os05g03920
LOC_Os02g58120	LOC_Os01g25484
LOC_Os03g25050	LOC_Os08g06170
LOC_Os04g16080	LOC_Os07g35640
LOC_Os07g44230	LOC_Os10g30850
LOC_Os04g39840	LOC_Os01g58500
LOC_Os03g14920	LOC_Os03g58980
LOC_Os08g17294	LOC_Os07g41230
LOC_Os03g62040	LOC_Os07g44890
LOC_Os01g16940	LOC_Os12g11370
LOC_Os01g58194	LOC_Os04g52504
LOC_Os04g03180	LOC_Os12g40790
LOC_Os07g18960	LOC_Os05g30454
LOC_Os01g52240	LOC_Os11g04830
LOC_Os05g04120	LOC_Os04g56990
LOC_Os07g38000	LOC_Os01g48610
LOC_Os06g06470	LOC_Os10g33780
LOC_Os06g29660	LOC_Os03g60250
LOC_Os10g02410	LOC_Os11g10800
LOC_Os02g27070	LOC_Os07g35370
LOC_Os04g16940	LOC_Os02g32814
LOC_Os01g70540	LOC_Os01g11730
LOC_Os10g36860	LOC_Os09g31470
LOC_Os03g22890	LOC_Os11g36200
LOC_Os02g06290	LOC_Os11g11980
LOC_Os11g02379	LOC_Os05g06970
LOC_Os04g53380	LOC_Os03g09900
Oryza_sativa_newGene_1784	LOC_Os10g26150
LOC_Os01g55730	LOC_Os08g03350
LOC_Os11g05180	LOC_Os02g39330
LOC_Os05g15350	LOC_Os10g38470
LOC_Os02g16670	LOC_Os02g14170
LOC_Os06g30310	LOC_Os10g36980
LOC_Os12g24020	LOC_Os06g21820
LOC_Os09g27670	LOC_Os01g62430
LOC_Os02g49830	LOC_Os01g03340
LOC_Os12g28250	LOC_Os07g43800
LOC_Os09g17740	LOC_Os04g57540
LOC_Os12g01930	LOC_Os07g48630
LOC_Os02g29210	LOC_Os09g20090
LOC_Os03g15870	Oryza_sativa_newGene_2237
LOC_Os01g67550	LOC_Os09g39740
LOC_Os03g20570	LOC_Os02g02120
LOC_Os10g10180	LOC_Os09g34160
LOC_Os08g20486	LOC_Os09g28180
LOC_Os01g25760	LOC_Os08g19670
LOC_Os03g56840	LOC_Os06g37620
Oryza_sativa_newGene_4724	LOC_Os03g11490
LOC_Os08g37500	LOC_Os09g18450
LOC_Os11g16580	LOC_Os11g24070
LOC_Os03g06710	LOC_Os01g68740
LOC_Os05g51650	LOC_Os04g37790
LOC_Os01g66310	LOC_Os06g45570
LOC_Os06g10290	LOC_Os01g09800
LOC_Os04g12560	LOC_Os07g12340
LOC_Os01g57910	LOC_Os08g01940
LOC_Os02g49860	LOC_Os01g45250
LOC_Os01g65400	LOC_Os01g03330
LOC_Os04g48710	LOC_Os02g46610
LOC_Os03g34040	LOC_Os06g17285
LOC_Os03g42464	LOC_Os10g42960
LOC_Os02g36220	LOC_Os09g25060
LOC_Os01g52100	LOC_Os01g49614
LOC_Os03g21914	LOC_Os04g44354
LOC_Os04g24410	LOC_Os04g58320
LOC_Os02g19970	LOC_Os01g41430
LOC_Os10g32300	LOC_Os01g49580
LOC_Os03g60910	LOC_Os01g39770
LOC_Os11g31470	LOC_Os04g05650
LOC_Os09g27680	LOC_Os03g46200
LOC_Os07g04420	LOC_Os12g10740
LOC_Os09g27040	LOC_Os12g19030
LOC_Os07g25050	LOC_Os10g33104
LOC_Os03g48780	LOC_Os12g12090
LOC_Os07g42260	LOC_Os03g17870
LOC_Os02g52150	LOC_Os04g03164
LOC_Os07g40810	LOC_Os09g27950
LOC_Os04g52820	LOC_Os05g39260
LOC_Os01g41710	LOC_Os08g26820
LOC_Os01g54540	LOC_Os03g08999
LOC_Os01g51450	LOC_Os04g37490
LOC_Os07g37550	LOC_Os04g30010
LOC_Os08g08030	LOC_Os02g14440
LOC_Os01g72980	LOC_Os03g56250
LOC_Os01g48900	LOC_Os11g03820
LOC_Os04g52100	LOC_Os01g48390
Oryza_sativa_newGene_3220	LOC_Os01g39330
LOC_Os01g56210	LOC_Os07g41410
LOC_Os02g41630	LOC_Os07g07410
LOC_Os11g26160	Oryza_sativa_newGene_1697
LOC_Os08g03990	LOC_Os01g10880
LOC_Os03g14654	LOC_Os04g46480
LOC_Os08g40430	LOC_Os05g47770
LOC_Os12g32480	LOC_Os06g46330
LOC_Os11g42850	LOC_Os10g05250
LOC_Os01g25780	LOC_Os08g30510
LOC_Os06g27910	LOC_Os05g35010
LOC_Os03g03990	LOC_Os11g41365
LOC_Os12g19590	LOC_Os02g55540
LOC_Os08g41890	LOC_Os06g03660
LOC_Os08g09760	LOC_Os01g42410
LOC_Os04g21350	LOC_Os08g16720
LOC_Os01g67580	LOC_Os07g47350
LOC_Os03g05806	LOC_Os07g28850
LOC_Os02g04945	LOC_Os12g03640
LOC_Os01g37350	LOC_Os05g08610
LOC_Os05g50820	LOC_Os01g04750
LOC_Os05g45440	LOC_Os12g30180
LOC_Os07g01740	LOC_Os04g54350
LOC_Os02g27400	LOC_Os05g07210
LOC_Os11g31690	LOC_Os01g68020
Oryza_sativa_newGene_2086	LOC_Os11g03420
LOC_Os07g44740	LOC_Os04g55600
LOC_Os06g28820	LOC_Os01g38359
LOC_Os05g24930	LOC_Os09g37540
LOC_Os06g27590	LOC_Os04g57850
Oryza_sativa_newGene_4115	LOC_Os06g05520
LOC_Os12g41715	LOC_Os09g10010
LOC_Os06g23040	LOC_Os02g42150
LOC_Os03g47720	LOC_Os04g25060
LOC_Os08g02060	LOC_Os12g42860
LOC_Os09g37690	LOC_Os05g08860
LOC_Os04g17700	LOC_Os03g56500
LOC_Os12g37380	LOC_Os04g39350
LOC_Os06g27760	LOC_Os04g22380
LOC_Os06g30380	LOC_Os08g29660
LOC_Os09g31482	LOC_Os07g02970
LOC_Os03g14400	LOC_Os03g62200
LOC_Os12g07380	LOC_Os04g42760
Oryza_sativa_newGene_539	LOC_Os02g40030
LOC_Os12g44170	LOC_Os05g48010
LOC_Os02g38050	LOC_Os01g72530
LOC_Os12g32820	LOC_Os04g02030
LOC_Os01g07640	Oryza_sativa_newGene_1225
LOC_Os02g54340	LOC_Os02g50174
LOC_Os05g29860	LOC_Os10g34930
LOC_Os07g46990	LOC_Os04g48460
LOC_Os12g33830	LOC_Os03g52690
LOC_Os10g11310	LOC_Os01g09430
LOC_Os03g11510	LOC_Os08g10430
LOC_Os04g53720	LOC_Os12g43580
LOC_Os05g32140	LOC_Os06g38660
LOC_Os05g23740	LOC_Os12g08180
LOC_Os05g06920	LOC_Os05g48660
LOC_Os02g55260	LOC_Os06g10520
LOC_Os06g28740	LOC_Os02g42190
LOC_Os08g25700	LOC_Os04g43040
LOC_Os02g47760	LOC_Os04g10160
LOC_Os09g16540	LOC_Os08g09840
LOC_Os02g01210	LOC_Os04g33360
LOC_Os09g21110	LOC_Os05g37520
LOC_Os05g11550	LOC_Os04g41030
LOC_Os01g66600	LOC_Os01g66840
LOC_Os03g21900	LOC_Os11g44430
LOC_Os06g10350	LOC_Os03g36530
LOC_Os06g15910	LOC_Os05g07880
LOC_Os11g25210	LOC_Os02g36870
LOC_Os04g40720	LOC_Os01g14870
LOC_Os10g30870	LOC_Os03g32270
LOC_Os01g09384	LOC_Os11g31540
LOC_Os07g04440	LOC_Os09g17329
LOC_Os07g47040	LOC_Os01g64120
LOC_Os03g05820	LOC_Os01g62670
LOC_Os09g28620	LOC_Os09g16950
LOC_Os02g24280	LOC_Os05g35650
LOC_Os05g34150	LOC_Os03g18130
LOC_Os03g61120	LOC_Os01g42860
LOC_Os06g09570	LOC_Os11g01830
LOC_Os02g10860	LOC_Os08g44350
LOC_Os01g31110	LOC_Os11g42960
LOC_Os08g31810	LOC_Os06g18000
LOC_Os03g30200	LOC_Os10g40700
LOC_Os03g56930	LOC_Os01g51570
LOC_Os02g35750	LOC_Os05g33000
LOC_Os03g08140	LOC_Os01g34790
LOC_Os03g63910	LOC_Os11g35450
LOC_Os02g39930	LOC_Os09g28160
LOC_Os01g55290	LOC_Os02g47650
LOC_Os07g08160	LOC_Os04g41229
LOC_Os05g38270	LOC_Os09g19160
LOC_Os03g60620	LOC_Os04g52440
LOC_Os09g37620	LOC_Os06g43190
LOC_Os05g50640	LOC_Os04g45900
LOC_Os04g03860	LOC_Os08g14880
LOC_Os12g42810	LOC_Os01g68720
LOC_Os03g55330	LOC_Os08g42910
LOC_Os02g18990	LOC_Os06g04880
LOC_Os10g39930	LOC_Os05g50090
LOC_Os12g05760	LOC_Os11g12040
LOC_Os03g03390	LOC_Os07g14820
LOC_Os05g48200	Oryza_sativa_newGene_1582
LOC_Os02g22250	LOC_Os01g02010
LOC_Os07g29420	LOC_Os05g35530
LOC_Os09g20430	LOC_Os05g35444
LOC_Os01g55940	LOC_Os01g51870
LOC_Os02g29300	LOC_Os03g10210
LOC_Os01g65730	LOC_Os06g44010
LOC_Os05g05320	LOC_Os06g07200
LOC_Os06g43180	LOC_Os03g08490
LOC_Os06g16040	LOC_Os03g45960
LOC_Os01g05860	LOC_Os10g22520
LOC_Os12g08580	LOC_Os03g08460
LOC_Os04g46010	LOC_Os05g25920
LOC_Os03g61030	LOC_Os02g46850
LOC_Os05g33840	LOC_Os03g29850
LOC_Os03g16870	LOC_Os03g42130
LOC_Os02g22260	LOC_Os05g09724
LOC_Os08g08140	LOC_Os05g48210
LOC_Os07g34950	LOC_Os07g35390
LOC_Os07g48550	LOC_Os03g56160
	LOC_Os06g03560
	LOC_Os01g04650
	LOC_Os09g04310
	LOC_Os12g07310
	LOC_Os10g41420
	LOC_Os10g01100
	LOC_Os03g05620
	LOC_Os01g01840
	LOC_Os03g24560
	LOC_Os10g42780
	LOC_Os04g39300
	LOC_Os03g12890
	LOC_Os09g39940
	LOC_Os11g04560
	LOC_Os05g27730
	LOC_Os07g35740
	LOC_Os12g41710
	LOC_Os08g37660
	LOC_Os08g43190
	LOC_Os12g38170
	LOC_Os05g46020
	LOC_Os03g29930
	LOC_Os01g47070
	LOC_Os07g12890
	LOC_Os06g37300
	LOC_Os11g11990
	LOC_Os05g30500
	LOC_Os12g01490
	LOC_Os12g32190
	LOC_Os11g01480
	LOC_Os10g39300
	LOC_Os09g39720
	LOC_Os10g34940
	LOC_Os02g48640
	LOC_Os03g58010
	LOC_Os10g02070
	LOC_Os01g60930
	LOC_Os03g11900
	LOC_Os04g59200
	LOC_Os03g62010
	LOC_Os03g05900
	LOC_Os03g46440
	LOC_Os04g58390
	LOC_Os03g03200
	LOC_Os03g59180
	LOC_Os01g14440
	LOC_Os05g32230
	LOC_Os07g31070
	LOC_Os03g16950
	LOC_Os03g58740
	LOC_Os10g08474
	LOC_Os03g47010
	LOC_Os10g30790
	LOC_Os05g03620
	LOC_Os05g36270
	LOC_Os12g10750
	LOC_Os08g40510
	LOC_Os01g55310
	LOC_Os03g38800
	LOC_Os02g37330
	LOC_Os08g15710
	LOC_Os02g39884
	LOC_Os12g24320
	LOC_Os07g05360
	LOC_Os07g03730
	LOC_Os03g15080
	LOC_Os05g15530
	LOC_Os09g23560
	LOC_Os04g47820
	LOC_Os02g46860
	LOC_Os09g04160
	LOC_Os11g12300
	LOC_Os12g28100
	LOC_Os01g69140
	LOC_Os04g01310
	LOC_Os05g39760
	LOC_Os01g52790
	LOC_Os11g44380
	LOC_Os07g48260
	LOC_Os07g35260
	LOC_Os05g49770
	LOC_Os02g48860
	LOC_Os11g10470
	LOC_Os07g01904
	LOC_Os01g66130
	LOC_Os03g18560
	LOC_Os11g12000
	LOC_Os04g25650
	LOC_Os03g04060
	LOC_Os01g72610
	LOC_Os02g06760
	LOC_Os07g48730
	LOC_Os08g39240
	LOC_Os08g26720
	LOC_Os01g70770
	LOC_Os05g39580
	LOC_Os10g39260
	LOC_Os03g03724
	LOC_Os04g46980
	LOC_Os01g19820
	LOC_Os09g26880

## Sheet: Normal light vs high light
Fig4D	normal light vs high light
up regulation			down regulation
normal light	high light		normal light	high light
LOC_Os04g22860	LOC_Os02g15900		LOC_Os12g37260	LOC_Os02g39140
LOC_Os06g27860	LOC_Os04g39270		LOC_Os08g41280	LOC_Os12g35310
LOC_Os02g51000	LOC_Os02g54010		LOC_Os12g36670	LOC_Os08g03640
LOC_Os02g05000	LOC_Os06g27860		LOC_Os09g25610	LOC_Os11g07870
LOC_Os08g41730	LOC_Os02g51000		LOC_Os01g13090	LOC_Os07g39220
LOC_Os05g45450	LOC_Os03g36760		LOC_Os07g39520	LOC_Os03g18220
LOC_Os04g23700	LOC_Os05g46250		LOC_Os08g08205	LOC_Os01g07740
LOC_Os06g41120	LOC_Os02g05000		LOC_Os03g22634	LOC_Os07g44410
LOC_Os09g26300	LOC_Os01g07890		LOC_Os05g02754	LOC_Os03g61960
LOC_Os12g02210	LOC_Os08g41730		LOC_Os11g37850	LOC_Os07g07230
LOC_Os01g50100	LOC_Os04g12920		LOC_Os04g09900	LOC_Os11g14390
Oryza_sativa_newGene_1425	LOC_Os02g53750		LOC_Os02g01790	LOC_Os01g57250
LOC_Os03g61900	LOC_Os04g30210		LOC_Os05g02250	LOC_Os07g48490
LOC_Os03g21030	LOC_Os12g38800		LOC_Os06g14406	LOC_Os02g43050
LOC_Os03g60840	LOC_Os05g46720		LOC_Os09g04050	LOC_Os06g35970
LOC_Os09g25600	LOC_Os05g45450		LOC_Os07g49280	LOC_Os02g06340
LOC_Os09g32560	LOC_Os03g07430		LOC_Os03g08170	LOC_Os02g58740
LOC_Os10g31850	LOC_Os04g23700		LOC_Os07g03710	LOC_Os12g02540
LOC_Os11g02240	LOC_Os05g09000		LOC_Os07g46060	LOC_Os09g01360
LOC_Os01g63210	LOC_Os09g38930		LOC_Os05g19910	LOC_Os06g11130
LOC_Os11g04409	LOC_Os08g32630		LOC_Os08g33720	LOC_Os01g07500
LOC_Os03g24060	LOC_Os07g25590		LOC_Os10g39130	LOC_Os02g17710
LOC_Os12g04980	LOC_Os06g14620		LOC_Os07g13590	LOC_Os02g45980
LOC_Os05g09500	LOC_Os07g40300		LOC_Os12g25490	LOC_Os05g46950
Oryza_sativa_newGene_2809	LOC_Os01g73900		LOC_Os08g06280	LOC_Os03g01590
LOC_Os01g14080	LOC_Os06g41120		LOC_Os03g14915	LOC_Os01g68790
LOC_Os10g05710	LOC_Os12g02210		LOC_Os09g13440	LOC_Os05g11780
LOC_Os09g16760	LOC_Os01g50100		LOC_Os08g24300	LOC_Os08g41280
LOC_Os05g50410	Oryza_sativa_newGene_1425		LOC_Os08g28400	LOC_Os12g36670
LOC_Os03g61910	LOC_Os04g32930		LOC_Os08g02110	LOC_Os07g26740
LOC_Os10g35110	LOC_Os02g24632		LOC_Os07g34110	LOC_Os02g01500
Oryza_sativa_newGene_1547	LOC_Os04g08828		LOC_Os01g10040	LOC_Os03g08470
LOC_Os11g29140	LOC_Os03g61900		LOC_Os04g35520	LOC_Os05g23450
LOC_Os08g40590	LOC_Os04g43200		LOC_Os04g43680	LOC_Os02g01280
LOC_Os04g51920	LOC_Os02g58640		LOC_Os02g44000	LOC_Os11g09710
LOC_Os04g09350	LOC_Os05g03460		LOC_Os07g42960	LOC_Os03g58300
LOC_Os02g02380	LOC_Os03g24600		LOC_Os10g17100	LOC_Os07g39520
LOC_Os12g05310	LOC_Os03g21030		LOC_Os10g39140	LOC_Os09g35900
Oryza_sativa_newGene_772	LOC_Os02g06820		LOC_Os09g27580	LOC_Os03g58430
LOC_Os02g12350	LOC_Os03g60840		LOC_Os06g10210	LOC_Os03g18590
LOC_Os09g36700	LOC_Os09g25600		LOC_Os11g29720	LOC_Os05g42230
LOC_Os05g39600	LOC_Os01g72340		LOC_Os03g52910	LOC_Os08g35710
LOC_Os10g32444	LOC_Os09g32560		LOC_Os09g02060	LOC_Os03g22634
LOC_Os03g02070	LOC_Os04g44510		LOC_Os08g39850	LOC_Os11g05370
LOC_Os04g54740	LOC_Os10g31850		LOC_Os03g24820	LOC_Os05g50160
LOC_Os02g54820	LOC_Os02g53180		LOC_Os11g01780	LOC_Os08g07760
LOC_Os05g08420	LOC_Os05g01460		LOC_Os03g02030	LOC_Os01g48620
LOC_Os04g54390	LOC_Os11g01550		LOC_Os03g54130	LOC_Os06g09630
LOC_Os03g36080	LOC_Os10g28200		LOC_Os01g42790	LOC_Os03g29740
LOC_Os01g49710	LOC_Os03g64070		LOC_Os01g56810	LOC_Os11g37850
LOC_Os04g54210	LOC_Os11g02240		LOC_Os01g63620	LOC_Os01g12420
LOC_Os09g17620	LOC_Os09g25990		LOC_Os08g07010	LOC_Os06g40440
LOC_Os02g02320	LOC_Os01g67570		LOC_Os11g41710	LOC_Os09g39780
LOC_Os05g34710	LOC_Os01g63210		LOC_Os03g40100	LOC_Os04g30770
LOC_Os12g30520	LOC_Os01g46970		LOC_Os06g02144	LOC_Os04g09900
LOC_Os10g33990	LOC_Os08g08420		LOC_Os10g41980	LOC_Os05g19270
LOC_Os02g56580	LOC_Os01g06640		LOC_Os02g53130	LOC_Os04g33980
LOC_Os03g25440	LOC_Os11g04409		LOC_Os10g42910	LOC_Os01g69010
LOC_Os03g12879	LOC_Os03g24060		LOC_Os01g62370	LOC_Os05g50990
LOC_Os01g40120	LOC_Os08g38880		LOC_Os03g16860	LOC_Os05g45270
LOC_Os01g06660	LOC_Os12g02570		LOC_Os05g38680	LOC_Os02g22480
LOC_Os03g22210	LOC_Os11g09864		LOC_Os05g37190	LOC_Os03g08900
LOC_Os09g02770	LOC_Os12g04980		LOC_Os04g52990	LOC_Os01g25540
LOC_Os02g18670	LOC_Os01g61320		LOC_Os10g41999	LOC_Os04g40970
LOC_Os08g44270	LOC_Os05g09500		LOC_Os04g32920	LOC_Os02g33770
LOC_Os02g56600	Oryza_sativa_newGene_2809		LOC_Os12g43380	LOC_Os04g51630
LOC_Os01g16430	LOC_Os01g50050		LOC_Os08g36630	LOC_Os12g42876
LOC_Os05g10620	LOC_Os01g14080		LOC_Os08g02040	LOC_Os07g33898
Oryza_sativa_newGene_1332	LOC_Os01g42850		LOC_Os03g08330	LOC_Os02g50900
LOC_Os03g62490	LOC_Os04g33050		LOC_Os12g01030	LOC_Os06g44050
LOC_Os01g59580	LOC_Os08g28010		LOC_Os01g71320	LOC_Os02g53790
LOC_Os05g50815	LOC_Os03g15430		LOC_Os03g06200	Oryza_sativa_newGene_1607
LOC_Os12g39370	LOC_Os05g43540		LOC_Os02g56200	LOC_Os04g36790
LOC_Os01g73110	LOC_Os12g29760		LOC_Os03g57120	LOC_Os01g43050
LOC_Os02g36830	LOC_Os03g49630		LOC_Os01g48960	LOC_Os12g41060
LOC_Os01g47750	LOC_Os11g05930		LOC_Os01g41750	LOC_Os08g42040
LOC_Os10g39640	LOC_Os06g49930		LOC_Os02g49880	LOC_Os05g08900
LOC_Os03g56540	LOC_Os10g05710		LOC_Os04g38042	LOC_Os04g45480
LOC_Os09g34850	LOC_Os07g15880		LOC_Os08g35740	LOC_Os08g31930
LOC_Os01g15000	LOC_Os03g57790		LOC_Os03g14910	LOC_Os06g04560
Oryza_sativa_newGene_3376	LOC_Os05g50410		LOC_Os10g41190	LOC_Os03g50220
LOC_Os06g50930	LOC_Os04g55190		LOC_Os06g15680	LOC_Os09g04050
LOC_Os01g12680	LOC_Os02g18180		LOC_Os07g02780	LOC_Os05g02040
LOC_Os12g08564	LOC_Os04g48940		LOC_Os07g37230	LOC_Os02g56014
LOC_Os02g05550	LOC_Os03g61910		LOC_Os05g36260	LOC_Os03g20850
LOC_Os12g17160	LOC_Os11g47400		LOC_Os07g33270	LOC_Os07g49280
LOC_Os02g47370	LOC_Os03g03700		LOC_Os05g49240	LOC_Os12g10650
LOC_Os04g09560	LOC_Os01g59980		LOC_Os04g56910	LOC_Os03g08170
LOC_Os01g52110	Oryza_sativa_newGene_1599		LOC_Os07g18874	LOC_Os01g14980
LOC_Os03g33090	LOC_Os01g22520		LOC_Os06g38764	LOC_Os01g61590
LOC_Os12g01550	LOC_Os10g35110		LOC_Os07g25460	LOC_Os07g38930
LOC_Os10g36500	LOC_Os05g51700		LOC_Os11g02520	LOC_Os11g37100
LOC_Os07g20100	LOC_Os12g02040		LOC_Os04g30490	LOC_Os01g61080
LOC_Os11g02570	LOC_Os12g18530		LOC_Os03g01270	LOC_Os04g30430
Oryza_sativa_newGene_2972	LOC_Os01g62420		LOC_Os01g46610	LOC_Os07g46060
LOC_Os07g05700	LOC_Os06g22820		LOC_Os07g43316	LOC_Os03g59250
LOC_Os01g62980	Oryza_sativa_newGene_1547		LOC_Os02g52860	LOC_Os10g36420
LOC_Os11g04900	LOC_Os11g29140		LOC_Os04g47360	LOC_Os06g38780
LOC_Os03g15020	LOC_Os06g22060		LOC_Os11g28530	LOC_Os03g50885
LOC_Os07g14070	LOC_Os03g05870		LOC_Os01g01660	LOC_Os12g32970
LOC_Os07g04430	LOC_Os01g49890		LOC_Os01g45750	LOC_Os07g46930
LOC_Os04g43390	LOC_Os01g37490		LOC_Os08g33160	LOC_Os05g48422
Oryza_sativa_newGene_3322	LOC_Os06g37610		LOC_Os01g66010	LOC_Os07g44190
LOC_Os12g40390	LOC_Os04g09350		LOC_Os04g43650	LOC_Os03g40180
LOC_Os11g44940	LOC_Os02g51100		LOC_Os01g39860	LOC_Os10g28080
LOC_Os06g10650	LOC_Os01g73540		LOC_Os05g06814	LOC_Os02g11070
LOC_Os11g31700	LOC_Os09g21230		LOC_Os03g62240	LOC_Os08g09750
LOC_Os01g06440	LOC_Os03g61340		LOC_Os11g04720	LOC_Os06g17490
LOC_Os11g16420	LOC_Os05g44310		LOC_Os06g11240	LOC_Os08g33720
LOC_Os11g07030	LOC_Os07g30170		LOC_Os07g41060	LOC_Os01g05630
LOC_Os02g44730	LOC_Os09g25550		LOC_Os03g53660	LOC_Os10g36490
LOC_Os01g43520	LOC_Os01g67314		LOC_Os04g33240	LOC_Os06g46350
LOC_Os02g38130	LOC_Os01g63190		LOC_Os04g42120	LOC_Os08g17320
LOC_Os04g51150	LOC_Os07g25410		LOC_Os08g39330	LOC_Os09g15170
LOC_Os04g48410	Oryza_sativa_newGene_2604		LOC_Os12g14440	LOC_Os12g39160
LOC_Os07g46630	LOC_Os12g05310		LOC_Os04g52940	LOC_Os03g59310
LOC_Os02g02700	Oryza_sativa_newGene_772		LOC_Os05g29990	LOC_Os07g12650
LOC_Os09g38510	LOC_Os02g12350		LOC_Os04g33460	LOC_Os02g08440
LOC_Os11g18194	LOC_Os03g53170		LOC_Os02g56380	LOC_Os12g41950
LOC_Os06g45100	LOC_Os07g30800		LOC_Os03g01365	LOC_Os11g11370
LOC_Os10g20780	LOC_Os04g38900		LOC_Os01g19260	LOC_Os08g06090
LOC_Os06g04510	LOC_Os05g03590		LOC_Os10g42770	LOC_Os10g22590
LOC_Os01g62570	LOC_Os02g35590		LOC_Os03g07840	LOC_Os04g44320
Oryza_sativa_newGene_2843	LOC_Os09g36700		LOC_Os04g40100	LOC_Os05g46430
Oryza_sativa_newGene_3817	LOC_Os05g39600		LOC_Os12g37350	LOC_Os06g40360
LOC_Os03g06400	LOC_Os01g35990		LOC_Os01g42690	LOC_Os01g51410
LOC_Os05g01240	LOC_Os09g33930		LOC_Os06g15330	LOC_Os01g65790
LOC_Os01g15270	LOC_Os03g02070		LOC_Os04g10750	LOC_Os10g39130
LOC_Os02g49130	LOC_Os01g32380		LOC_Os07g42324	Oryza_sativa_newGene_808
LOC_Os11g04240	LOC_Os04g54740		LOC_Os07g34260	LOC_Os08g02420
LOC_Os07g36930	LOC_Os06g40818		LOC_Os07g44250	LOC_Os12g40920
Oryza_sativa_newGene_2571	LOC_Os01g12374		LOC_Os02g50240	LOC_Os02g01920
LOC_Os11g31705	LOC_Os11g47710		LOC_Os03g14450	LOC_Os05g06310
LOC_Os02g10190	LOC_Os05g44330		LOC_Os07g36465	LOC_Os07g13590
LOC_Os02g18630	LOC_Os02g54820		LOC_Os07g22720	LOC_Os03g52650
LOC_Os06g45090	LOC_Os02g42406		LOC_Os03g64210	LOC_Os01g70220
LOC_Os03g63580	LOC_Os02g08480		LOC_Os07g48020	Oryza_sativa_newGene_3018
LOC_Os11g10980	LOC_Os12g01210		LOC_Os06g22100	LOC_Os07g36500
LOC_Os05g10840	LOC_Os12g29160		LOC_Os03g13050	LOC_Os01g37950
Oryza_sativa_newGene_2910	LOC_Os05g08420		LOC_Os01g57340	LOC_Os03g06360
LOC_Os03g22680	LOC_Os02g29620		LOC_Os05g44210	LOC_Os08g38900
LOC_Os05g10740	LOC_Os05g50950		LOC_Os03g13210	LOC_Os07g49390
LOC_Os05g50210	LOC_Os07g48510		LOC_Os03g21710	LOC_Os07g48920
LOC_Os04g44820	LOC_Os03g36080		LOC_Os03g04480	LOC_Os11g35030
LOC_Os12g31370	LOC_Os03g26620		LOC_Os01g58459	LOC_Os01g05900
LOC_Os10g22730	LOC_Os11g43600		LOC_Os04g50060	LOC_Os02g47280
LOC_Os12g35010	LOC_Os03g46560		LOC_Os06g11320	LOC_Os09g26144
LOC_Os05g34854	LOC_Os05g33010		LOC_Os03g47610	LOC_Os09g20020
LOC_Os10g14180	LOC_Os04g52600		LOC_Os03g12900	LOC_Os03g14915
LOC_Os07g46380	LOC_Os01g49710		LOC_Os01g52550	LOC_Os05g43670
LOC_Os05g44300	LOC_Os03g55630		LOC_Os02g10070	LOC_Os10g42280
LOC_Os07g14150	LOC_Os03g49710		LOC_Os01g60190	LOC_Os01g67160
LOC_Os02g49440	LOC_Os09g17620		LOC_Os05g11428	LOC_Os12g37415
LOC_Os06g20610	LOC_Os07g22650		LOC_Os07g46920	LOC_Os02g08190
LOC_Os06g21890	LOC_Os07g38300		LOC_Os11g10520	LOC_Os10g42860
LOC_Os05g25784	LOC_Os03g19190		LOC_Os07g49400	LOC_Os07g05720
LOC_Os04g37500	LOC_Os02g02320		LOC_Os10g37340	LOC_Os09g13440
LOC_Os10g05700	LOC_Os10g42700		LOC_Os07g22930	LOC_Os01g53920
LOC_Os05g43770	LOC_Os05g34710		LOC_Os04g10690	LOC_Os04g22120
LOC_Os05g39770	LOC_Os12g30520		LOC_Os06g39110	LOC_Os02g07410
LOC_Os07g47340	LOC_Os01g47540		LOC_Os02g41670	LOC_Os03g44520
LOC_Os01g42030	LOC_Os09g38920		LOC_Os08g10150	LOC_Os12g34524
LOC_Os06g39712	LOC_Os03g48440		LOC_Os04g49660	LOC_Os09g32944
Oryza_sativa_newGene_693	LOC_Os03g25440		LOC_Os10g42100	LOC_Os09g36860
LOC_Os07g11100	ChrSy.fgenesh.gene.50		LOC_Os01g61880	LOC_Os11g37080
LOC_Os02g35460	LOC_Os03g04580		LOC_Os10g07556	LOC_Os07g07490
LOC_Os05g27790	LOC_Os08g38720		LOC_Os09g19710	LOC_Os02g07490
LOC_Os01g27160	LOC_Os12g35630		LOC_Os06g39780	LOC_Os05g08360
LOC_Os09g07150	LOC_Os01g33420		LOC_Os04g55710	LOC_Os02g10540
LOC_Os04g07590	LOC_Os01g50616		LOC_Os12g11370	LOC_Os01g58550
LOC_Os11g06440	LOC_Os08g35190		LOC_Os01g16870	LOC_Os03g53650
LOC_Os03g38740	LOC_Os10g11340		LOC_Os06g49210	LOC_Os03g42770
LOC_Os04g31340	LOC_Os09g01600		LOC_Os12g33080	LOC_Os05g06770
LOC_Os06g45650	LOC_Os03g39110		LOC_Os07g36140	LOC_Os03g04590
LOC_Os01g70850	LOC_Os05g39240		LOC_Os02g32814	LOC_Os09g17810
LOC_Os05g12481	LOC_Os12g41590		LOC_Os03g09900	LOC_Os02g24740
LOC_Os01g71256	LOC_Os01g40120		LOC_Os11g35500	LOC_Os11g40210
LOC_Os01g67350	LOC_Os02g46460		LOC_Os01g47370	LOC_Os03g03650
LOC_Os10g33760	LOC_Os05g08980		LOC_Os06g21820	LOC_Os08g28400
LOC_Os05g41220	LOC_Os01g72150		LOC_Os01g70490	LOC_Os04g56670
LOC_Os11g31770	LOC_Os06g06050		Oryza_sativa_newGene_2237	LOC_Os08g02110
LOC_Os09g38239	LOC_Os01g06660		LOC_Os01g63270	LOC_Os10g04270
LOC_Os10g20810	LOC_Os09g02770		LOC_Os04g47990	LOC_Os07g10720
LOC_Os11g28720	LOC_Os12g22489		LOC_Os12g16200	LOC_Os11g07460
LOC_Os12g18510	LOC_Os02g42850		LOC_Os03g09070	LOC_Os05g10930
LOC_Os05g32420	LOC_Os05g02530		LOC_Os10g42960	LOC_Os03g12660
LOC_Os01g27140	LOC_Os12g25170		LOC_Os09g25060	LOC_Os10g08550
LOC_Os08g28080	LOC_Os10g35250		LOC_Os02g06754	LOC_Os08g29570
LOC_Os09g07154	LOC_Os02g18670		LOC_Os01g42234	LOC_Os09g36250
LOC_Os08g40540	LOC_Os03g55030		LOC_Os11g05190	LOC_Os12g06200
LOC_Os05g09580	LOC_Os05g02990		LOC_Os03g12110	LOC_Os01g08560
LOC_Os12g03470	LOC_Os02g56000		LOC_Os10g33104	LOC_Os02g02130
LOC_Os02g56140	LOC_Os02g56600		LOC_Os09g37710	LOC_Os05g02310
LOC_Os03g07600	LOC_Os05g01490		LOC_Os05g12640	LOC_Os06g16240
LOC_Os04g33530	LOC_Os04g55050		LOC_Os03g45170	LOC_Os02g46490
LOC_Os08g41620	LOC_Os01g16430		LOC_Os07g46790	LOC_Os04g56970
LOC_Os04g16830	LOC_Os05g10620		LOC_Os01g42410	LOC_Os04g43680
LOC_Os03g55990	LOC_Os03g62490		LOC_Os06g39120	LOC_Os02g28810
Oryza_sativa_newGene_1550	LOC_Os03g07480		LOC_Os09g39180	LOC_Os04g59210
LOC_Os07g38620	LOC_Os01g59580		LOC_Os01g04750	LOC_Os12g07010
LOC_Os06g51160	LOC_Os05g29050		LOC_Os03g15780	LOC_Os07g41600
LOC_Os02g48330	LOC_Os09g31360		LOC_Os06g01760	LOC_Os05g08010
LOC_Os01g50160	LOC_Os10g40990		LOC_Os01g38359	LOC_Os02g36110
LOC_Os07g11090	LOC_Os03g07990		LOC_Os09g37540	LOC_Os06g50180
LOC_Os11g04894	LOC_Os03g27280		LOC_Os09g10010	LOC_Os02g50630
LOC_Os01g29870	LOC_Os02g02590		LOC_Os04g25060	LOC_Os02g44320
LOC_Os04g40470	LOC_Os12g39370		LOC_Os01g57004	LOC_Os02g44000
Oryza_sativa_newGene_4447	LOC_Os01g73110		LOC_Os01g19170	LOC_Os05g47640
LOC_Os10g32810	LOC_Os12g38795		LOC_Os09g25810	LOC_Os09g36630
LOC_Os02g46473	LOC_Os10g37760		LOC_Os03g47754	LOC_Os07g47090
LOC_Os06g24490	LOC_Os05g44810		LOC_Os03g62200	LOC_Os12g37590
LOC_Os02g51890	LOC_Os11g45090		LOC_Os04g42760	LOC_Os03g31090
LOC_Os01g09100	LOC_Os02g36830		LOC_Os07g35790	LOC_Os08g07880
LOC_Os03g22620	LOC_Os01g47750		LOC_Os04g51830	LOC_Os01g41610
LOC_Os03g58790	LOC_Os10g39640		Oryza_sativa_newGene_1225	LOC_Os03g21550
Oryza_sativa_newGene_2301	LOC_Os03g56540		LOC_Os10g33440	LOC_Os06g50000
LOC_Os11g13620	LOC_Os02g47660		LOC_Os12g03720	LOC_Os03g05460
LOC_Os07g24830	LOC_Os08g01780		LOC_Os06g38660	LOC_Os12g05715
LOC_Os03g04390	LOC_Os02g50010		LOC_Os12g36850	LOC_Os01g52490
LOC_Os03g04740	LOC_Os03g61920		LOC_Os05g35290	LOC_Os01g01295
LOC_Os01g17050	LOC_Os03g10620		LOC_Os12g37560	LOC_Os03g53210
LOC_Os03g14642	LOC_Os10g35810		LOC_Os11g44430	LOC_Os07g38260
LOC_Os05g35266	LOC_Os07g06644		LOC_Os08g07080	LOC_Os06g38670
LOC_Os12g44180	LOC_Os01g25240		LOC_Os04g59040	LOC_Os07g42960
LOC_Os10g05180	LOC_Os12g06550		LOC_Os11g31540	LOC_Os08g34280
LOC_Os04g47290	LOC_Os04g57200		LOC_Os04g33390	LOC_Os11g05570
LOC_Os03g13850	LOC_Os03g64400		LOC_Os08g04500	LOC_Os12g38180
LOC_Os03g01330	LOC_Os02g07830		LOC_Os08g06480	LOC_Os02g54110
LOC_Os06g37150	LOC_Os01g15000		LOC_Os02g47600	LOC_Os02g40880
LOC_Os03g06920	LOC_Os08g35700		LOC_Os04g03980	LOC_Os11g07890
LOC_Os03g24730	LOC_Os06g39040		LOC_Os06g50300	LOC_Os03g17340
LOC_Os08g33670	LOC_Os03g59360		LOC_Os07g45070	LOC_Os01g31800
LOC_Os07g35510	Oryza_sativa_newGene_3376		LOC_Os10g38940	LOC_Os01g60640
Oryza_sativa_newGene_3119	LOC_Os11g43320		LOC_Os04g45900	LOC_Os08g28870
LOC_Os04g55200	LOC_Os03g64280		LOC_Os05g33570	LOC_Os01g01570
LOC_Os12g37519	LOC_Os12g32250		LOC_Os10g34602	LOC_Os11g10750
LOC_Os07g48160	LOC_Os03g01150		LOC_Os08g14880	LOC_Os02g49840
LOC_Os01g48130	LOC_Os01g34010		LOC_Os02g46780	LOC_Os01g40499
LOC_Os08g05320	LOC_Os01g12680		LOC_Os02g47890	LOC_Os07g36400
LOC_Os04g58420	LOC_Os03g62480		LOC_Os02g13430	LOC_Os03g10030
LOC_Os03g29240	LOC_Os06g16420		LOC_Os08g34720	LOC_Os03g18630
LOC_Os01g52070	LOC_Os01g07376		LOC_Os02g12890	LOC_Os12g41930
LOC_Os01g10080	LOC_Os03g12810		LOC_Os05g48390	LOC_Os10g37520
LOC_Os11g36160	LOC_Os03g22120		LOC_Os09g32930	LOC_Os09g27060
LOC_Os01g72900	LOC_Os02g55050		LOC_Os09g36930	LOC_Os01g63970
LOC_Os12g07180	LOC_Os02g32570		LOC_Os08g34790	LOC_Os03g60370
LOC_Os01g63690	LOC_Os05g25430		LOC_Os10g39710	LOC_Os01g57310
LOC_Os04g52180	LOC_Os02g52390		LOC_Os07g41740	LOC_Os01g12520
LOC_Os09g36200	LOC_Os04g01780		LOC_Os02g48770	LOC_Os03g30840
LOC_Os03g42350	LOC_Os07g39740		LOC_Os08g23150	LOC_Os11g05800
LOC_Os02g43850	LOC_Os10g35070		LOC_Os07g45074	Oryza_sativa_newGene_2678
LOC_Os04g44924	LOC_Os05g33120		LOC_Os03g56900	LOC_Os02g52810
LOC_Os12g03050	LOC_Os11g27799		LOC_Os03g20370	Oryza_sativa_newGene_4670
LOC_Os08g44770	LOC_Os12g08564		LOC_Os03g42130	LOC_Os10g23180
LOC_Os12g41830	LOC_Os12g37610		LOC_Os01g50030	LOC_Os07g42450
LOC_Os04g54002	LOC_Os10g21810		LOC_Os12g07310	LOC_Os03g17120
Oryza_sativa_newGene_3767	LOC_Os02g05550		LOC_Os10g42780	LOC_Os10g06630
LOC_Os02g39950	LOC_Os02g05480		LOC_Os12g38170	LOC_Os04g49990
LOC_Os03g24950	LOC_Os08g29560		LOC_Os11g29290	LOC_Os01g02700
LOC_Os03g49490	LOC_Os01g05080		LOC_Os07g01890	LOC_Os12g25690
LOC_Os11g18170	LOC_Os04g09560		LOC_Os01g47070	LOC_Os01g57150
LOC_Os06g48500	LOC_Os01g52110		LOC_Os07g12890	LOC_Os05g44070
LOC_Os12g35490	LOC_Os04g51880		LOC_Os06g37300	LOC_Os04g56060
LOC_Os03g10240	LOC_Os03g33090		LOC_Os02g46930	LOC_Os01g08520
LOC_Os11g03970	LOC_Os11g38030		LOC_Os03g01320	LOC_Os01g62860
LOC_Os06g33530	LOC_Os12g01550		LOC_Os12g01490	LOC_Os02g54280
LOC_Os10g14170	LOC_Os07g07060		LOC_Os10g39300	LOC_Os05g47470
LOC_Os01g42810	LOC_Os02g19770		LOC_Os05g06440	LOC_Os09g27580
LOC_Os10g42150	LOC_Os09g23160		LOC_Os12g06870	LOC_Os02g45540
LOC_Os02g54100	LOC_Os01g17150		LOC_Os02g48640	LOC_Os06g49060
LOC_Os04g37690	LOC_Os01g48380		LOC_Os05g49890	LOC_Os04g44830
LOC_Os10g21130	LOC_Os03g63770		LOC_Os10g02070	LOC_Os03g25450
LOC_Os10g20794	LOC_Os06g12120		LOC_Os12g36830	LOC_Os02g13350
LOC_Os01g62970	LOC_Os02g39970		LOC_Os04g58390	LOC_Os09g11460
LOC_Os05g07940	LOC_Os04g34250		LOC_Os08g37030	LOC_Os03g13560
Oryza_sativa_newGene_933	LOC_Os03g48770		LOC_Os08g08960	LOC_Os11g29720
LOC_Os11g04954	LOC_Os02g04610		LOC_Os05g32230	LOC_Os08g37400
LOC_Os06g45140	LOC_Os07g20100		LOC_Os12g17090	LOC_Os11g14190
LOC_Os04g12400	LOC_Os11g02570		LOC_Os03g55776	LOC_Os05g18750
LOC_Os07g39060	LOC_Os01g70550		LOC_Os08g24200	LOC_Os08g13690
LOC_Os12g28015	LOC_Os07g46600		LOC_Os01g57770	LOC_Os07g38540
LOC_Os06g39370	LOC_Os01g09320		LOC_Os09g24620	LOC_Os01g47180
LOC_Os05g24380	LOC_Os06g14450		LOC_Os08g28190	LOC_Os11g44920
LOC_Os02g56340	Oryza_sativa_newGene_2972		LOC_Os12g43340	Oryza_sativa_newGene_612
LOC_Os04g33920	LOC_Os07g05700		LOC_Os02g56510	LOC_Os09g39540
LOC_Os05g31160	LOC_Os11g04900		LOC_Os12g24320	LOC_Os04g53990
LOC_Os05g29829	LOC_Os01g32330		LOC_Os07g03730	LOC_Os02g01355
LOC_Os12g03530	LOC_Os05g08750		LOC_Os02g49090	LOC_Os06g30730
LOC_Os07g45620	LOC_Os12g10640		LOC_Os08g40850	LOC_Os03g12730
LOC_Os01g25800	LOC_Os03g15020		LOC_Os02g04170	LOC_Os07g10630
LOC_Os01g09620	LOC_Os11g17440		LOC_Os11g02130	LOC_Os07g08330
LOC_Os08g26180	LOC_Os02g02390		LOC_Os07g01904	LOC_Os06g21480
LOC_Os03g20420	LOC_Os02g53770		LOC_Os02g06460	LOC_Os02g43640
LOC_Os05g44900	LOC_Os06g08090		LOC_Os04g25650	LOC_Os03g52910
LOC_Os05g45020	LOC_Os04g31040		LOC_Os03g04060	LOC_Os07g12250
LOC_Os02g06480	LOC_Os06g20320		LOC_Os02g06760	LOC_Os07g33915
LOC_Os06g24840	LOC_Os06g35020		LOC_Os03g21960	Oryza_sativa_newGene_357
LOC_Os01g68650	LOC_Os03g52640		LOC_Os10g39260	LOC_Os02g46560
LOC_Os01g54340	LOC_Os06g48510		LOC_Os03g03724	LOC_Os04g12480
LOC_Os01g02290	LOC_Os07g14070			LOC_Os10g35980
LOC_Os03g58250	LOC_Os03g02430			LOC_Os04g50790
LOC_Os04g42670	LOC_Os03g63500			LOC_Os08g39850
LOC_Os02g48220	LOC_Os07g04430			LOC_Os10g35950
LOC_Os04g46600	LOC_Os09g26530			LOC_Os10g41370
LOC_Os10g05680	LOC_Os12g12850			LOC_Os09g26900
LOC_Os03g38470	LOC_Os02g29610			LOC_Os07g38800
LOC_Os02g05610	LOC_Os01g56780			LOC_Os03g56070
LOC_Os07g24820	LOC_Os06g13560			LOC_Os09g23730
LOC_Os09g36680	LOC_Os04g43390			LOC_Os01g29180
LOC_Os07g31460	LOC_Os08g39190			LOC_Os04g15920
LOC_Os08g23470	Oryza_sativa_newGene_3322			LOC_Os03g58050
LOC_Os04g16230	LOC_Os12g01510			LOC_Os03g24820
LOC_Os11g07270	LOC_Os02g15870			Oryza_sativa_newGene_3092
LOC_Os04g02780	LOC_Os03g55670			LOC_Os11g01780
LOC_Os06g07770	LOC_Os12g40390			LOC_Os07g46170
LOC_Os06g27680	LOC_Os08g44860			LOC_Os03g45760
LOC_Os08g44640	LOC_Os04g44890			LOC_Os02g02020
LOC_Os11g19864	LOC_Os01g59110			LOC_Os03g62420
LOC_Os01g29804	LOC_Os08g07060			LOC_Os06g48160
LOC_Os07g11080	LOC_Os01g37380			LOC_Os02g41580
LOC_Os08g10670	LOC_Os06g15170			LOC_Os10g39100
LOC_Os06g41380	LOC_Os06g10650			LOC_Os03g38000
LOC_Os07g04410	LOC_Os11g31700			LOC_Os05g14880
LOC_Os03g28080	LOC_Os11g05340			LOC_Os03g08320
LOC_Os02g52010	LOC_Os01g67150			LOC_Os03g54130
LOC_Os01g37360	LOC_Os01g01080			LOC_Os03g22340
LOC_Os12g29330	LOC_Os01g06440			LOC_Os01g42790
LOC_Os09g35860	LOC_Os11g16420			LOC_Os03g46730
LOC_Os01g15300	LOC_Os11g07030			LOC_Os01g31940
Oryza_sativa_newGene_1083	LOC_Os02g44730			LOC_Os01g63620
Oryza_sativa_newGene_3323	LOC_Os05g38400			LOC_Os02g27470
LOC_Os01g73040	LOC_Os05g27910			LOC_Os04g41040
LOC_Os04g48070	LOC_Os01g21820			LOC_Os06g13230
Oryza_sativa_newGene_4004	LOC_Os01g43520			LOC_Os04g52320
LOC_Os06g41880	LOC_Os11g48020			LOC_Os09g02360
LOC_Os08g33710	LOC_Os06g29640			LOC_Os03g22180
LOC_Os04g33610	LOC_Os02g38130			LOC_Os04g57739
LOC_Os11g39220	LOC_Os04g51150			LOC_Os05g39840
LOC_Os01g65510	LOC_Os04g48410			LOC_Os01g55280
LOC_Os04g49460	LOC_Os07g46630			LOC_Os03g52880
Oryza_sativa_newGene_1737	LOC_Os11g33450			LOC_Os03g46640
LOC_Os09g09690	LOC_Os09g38510			LOC_Os03g10100
LOC_Os04g58280	LOC_Os09g28100			LOC_Os04g33030
LOC_Os06g05410	LOC_Os11g18194			LOC_Os01g64470
LOC_Os10g38580	LOC_Os02g05530			LOC_Os08g43160
Oryza_sativa_newGene_3705	LOC_Os05g38830			LOC_Os12g38440
LOC_Os02g09060	LOC_Os03g57070			LOC_Os04g33900
LOC_Os08g08700	LOC_Os05g05830			LOC_Os03g54910
LOC_Os10g38630	LOC_Os04g54080			LOC_Os07g46540
LOC_Os02g24720	LOC_Os01g01790			LOC_Os01g27730
LOC_Os07g46320	LOC_Os01g12220			LOC_Os01g12580
LOC_Os03g05390	LOC_Os06g45100			LOC_Os09g28810
LOC_Os08g39730	LOC_Os10g20780			LOC_Os05g49030
LOC_Os07g35410	LOC_Os08g43540			LOC_Os02g50910
LOC_Os02g08110	LOC_Os03g13976			LOC_Os03g55830
LOC_Os07g30240	LOC_Os06g16150			LOC_Os08g44180
LOC_Os01g57350	LOC_Os09g07660			LOC_Os09g31140
Oryza_sativa_newGene_2892	LOC_Os02g57160			LOC_Os08g34240
LOC_Os05g44340	LOC_Os02g58170			LOC_Os07g44630
LOC_Os02g06230	LOC_Os06g04510			LOC_Os04g37820
LOC_Os01g56470	LOC_Os01g62570			LOC_Os03g02610
LOC_Os02g10990	Oryza_sativa_newGene_2843			LOC_Os02g09480
LOC_Os02g50805	Oryza_sativa_newGene_3817			LOC_Os07g03870
LOC_Os08g23570	LOC_Os11g15340			LOC_Os01g62370
LOC_Os11g16924	LOC_Os05g01240			LOC_Os03g16860
LOC_Os12g08550	LOC_Os10g42710			Oryza_sativa_newGene_58
LOC_Os06g14370	LOC_Os01g54050			LOC_Os03g01890
LOC_Os07g39530	LOC_Os10g32680			LOC_Os04g49950
LOC_Os01g48874	LOC_Os02g13140			LOC_Os05g37140
LOC_Os04g37760	LOC_Os11g04240			LOC_Os10g03320
LOC_Os12g26030	LOC_Os07g48960			LOC_Os08g01830
LOC_Os01g16310	Oryza_sativa_newGene_3756			LOC_Os10g26560
LOC_Os01g12710	LOC_Os07g36930			LOC_Os09g36976
LOC_Os03g18120	Oryza_sativa_newGene_2571			LOC_Os02g43130
LOC_Os04g51290	LOC_Os09g30478			LOC_Os05g38680
LOC_Os12g34360	LOC_Os06g01290			LOC_Os08g13840
LOC_Os11g13570	LOC_Os11g31705			LOC_Os08g02340
LOC_Os08g05980	LOC_Os01g08110			LOC_Os04g56720
LOC_Os06g05400	LOC_Os06g48970			LOC_Os03g12790
LOC_Os04g32770	LOC_Os02g33500			LOC_Os03g21510
LOC_Os07g09814	LOC_Os02g10190			LOC_Os06g43960
LOC_Os07g13634	LOC_Os07g04400			LOC_Os10g41999
LOC_Os04g47010	LOC_Os11g23080			LOC_Os12g32380
LOC_Os02g18980	LOC_Os12g10730			Oryza_sativa_newGene_223
LOC_Os04g43990	LOC_Os02g18630			LOC_Os06g05090
LOC_Os07g06800	LOC_Os06g45090			LOC_Os04g32920
LOC_Os05g22716	LOC_Os08g06130			LOC_Os12g34320
LOC_Os03g17800	LOC_Os03g02560			LOC_Os02g27769
LOC_Os05g06510	LOC_Os03g63580			Oryza_sativa_newGene_3107
LOC_Os04g49370	LOC_Os12g04990			LOC_Os04g57360
LOC_Os06g10530	LOC_Os01g38530			LOC_Os08g01859
LOC_Os11g30910	LOC_Os05g45350			LOC_Os10g34430
LOC_Os02g27000	LOC_Os02g40810			LOC_Os12g18770
LOC_Os04g40140	LOC_Os02g54080			LOC_Os03g38640
LOC_Os10g13810	LOC_Os02g58450			LOC_Os02g46340
LOC_Os08g21700	LOC_Os03g05780			LOC_Os03g14205
LOC_Os05g33730	LOC_Os01g37850			LOC_Os01g10610
LOC_Os09g32330	LOC_Os11g10980			LOC_Os12g34510
LOC_Os07g44850	LOC_Os12g15470			LOC_Os10g35580
LOC_Os12g36750	LOC_Os02g04840			LOC_Os12g35620
LOC_Os06g39708	LOC_Os05g10840			LOC_Os06g36700
LOC_Os07g33710	LOC_Os09g28500			LOC_Os11g24610
LOC_Os03g08624	LOC_Os06g07140			LOC_Os07g35750
LOC_Os06g35030	Oryza_sativa_newGene_2910			LOC_Os05g12580
LOC_Os05g05370	LOC_Os02g29500			LOC_Os02g35490
LOC_Os01g48930	LOC_Os01g72520			LOC_Os12g43380
LOC_Os01g55110	LOC_Os05g10740			LOC_Os02g51950
LOC_Os04g45860	LOC_Os01g03660			LOC_Os01g68490
LOC_Os03g59430	LOC_Os01g57450			LOC_Os10g40590
LOC_Os01g04120	LOC_Os05g46210			LOC_Os12g42884
LOC_Os10g03850	LOC_Os05g35110			LOC_Os01g68730
LOC_Os10g38340	LOC_Os05g50210			LOC_Os06g12740
LOC_Os07g04390	LOC_Os04g44820			LOC_Os01g62480
LOC_Os05g03740	LOC_Os06g35540			LOC_Os11g40100
LOC_Os09g13940	LOC_Os12g31370			LOC_Os10g32920
Oryza_sativa_newGene_3343	LOC_Os09g38410			LOC_Os03g18350
LOC_Os01g03130	LOC_Os02g21980			LOC_Os02g03940
LOC_Os05g06970	LOC_Os04g29550			LOC_Os12g37510
LOC_Os11g03370	LOC_Os02g19210			LOC_Os03g04490
LOC_Os02g12010	LOC_Os01g03730			LOC_Os05g48030
LOC_Os07g08150	LOC_Os05g36040			LOC_Os02g01940
LOC_Os10g28210	LOC_Os03g01360			LOC_Os01g65650
LOC_Os12g12690	LOC_Os06g49130			LOC_Os01g61814
LOC_Os11g03730	LOC_Os01g67054			LOC_Os08g33700
LOC_Os04g36580	LOC_Os01g70580			LOC_Os05g34980
LOC_Os02g52620	LOC_Os09g10760			LOC_Os01g61700
LOC_Os01g54950	LOC_Os11g02660			LOC_Os03g57260
LOC_Os05g32474	LOC_Os01g68680			LOC_Os12g38360
LOC_Os02g53580	LOC_Os02g03560			LOC_Os03g50030
LOC_Os08g43230	LOC_Os03g20900			LOC_Os03g05710
LOC_Os06g22925	LOC_Os03g31150			LOC_Os03g06200
LOC_Os04g38450	LOC_Os10g22730			LOC_Os08g33100
LOC_Os01g14410	LOC_Os03g36630			LOC_Os04g40510
LOC_Os09g33530	LOC_Os12g35010			LOC_Os01g63780
LOC_Os03g11960	LOC_Os07g04210			LOC_Os03g10700
LOC_Os01g06460	LOC_Os01g49310			LOC_Os05g48980
LOC_Os05g32530	ChrUn.fgenesh.gene.79			LOC_Os01g42990
LOC_Os03g49430	LOC_Os04g52130			LOC_Os04g39444
LOC_Os06g11610	LOC_Os08g20670			LOC_Os03g14900
LOC_Os09g19750	LOC_Os01g41930			LOC_Os09g23150
LOC_Os06g05940	LOC_Os07g04220			LOC_Os01g61250
LOC_Os09g14610	LOC_Os11g34320			LOC_Os06g13760
LOC_Os01g52750	LOC_Os05g39060			LOC_Os07g10830
LOC_Os04g40520	LOC_Os11g06590			LOC_Os11g18940
LOC_Os07g05365	LOC_Os10g14180			LOC_Os04g51560
LOC_Os05g46200	LOC_Os07g46380			LOC_Os06g34790
LOC_Os12g37830	LOC_Os12g29220			LOC_Os02g50810
LOC_Os04g22300	LOC_Os05g44300			LOC_Os05g44320
LOC_Os11g04910	LOC_Os07g27780			LOC_Os02g47130
LOC_Os01g52260	LOC_Os05g05210			LOC_Os01g60900
LOC_Os12g14140	LOC_Os04g43360			LOC_Os01g47660
LOC_Os04g43820	LOC_Os02g08490			LOC_Os01g70410
LOC_Os03g02550	LOC_Os12g38880			LOC_Os01g48960
LOC_Os01g18100	LOC_Os07g14150			LOC_Os10g37850
LOC_Os12g26010	LOC_Os02g49440			LOC_Os03g46910
LOC_Os04g49160	LOC_Os06g20610			LOC_Os02g49880
LOC_Os04g16080	LOC_Os04g45290			LOC_Os05g38740
LOC_Os03g62040	LOC_Os01g70520			LOC_Os08g33190
LOC_Os08g01530	LOC_Os01g09120			LOC_Os04g39780
LOC_Os12g02200	LOC_Os04g37500			LOC_Os02g01230
LOC_Os01g70840	LOC_Os07g01090			LOC_Os04g55130
LOC_Os03g07200	LOC_Os10g05700			LOC_Os09g32250
LOC_Os01g58194	LOC_Os05g13940			LOC_Os02g43940
LOC_Os05g01200	LOC_Os01g11910			LOC_Os02g57820
Oryza_sativa_newGene_4079	LOC_Os08g44820			LOC_Os12g05650
LOC_Os11g24630	LOC_Os07g37830			LOC_Os08g10290
LOC_Os01g62610	LOC_Os08g41910			LOC_Os01g60790
LOC_Os03g30950	LOC_Os01g59060			LOC_Os02g56960
LOC_Os03g62670	LOC_Os03g57840			LOC_Os06g47320
LOC_Os08g39694	LOC_Os01g23910			LOC_Os05g51690
LOC_Os06g22919	LOC_Os05g43770			LOC_Os03g46310
LOC_Os01g26120	LOC_Os04g22390			LOC_Os03g14910
LOC_Os07g23540	LOC_Os06g33710			LOC_Os04g43300
LOC_Os02g42700	LOC_Os01g47190			LOC_Os05g13810
LOC_Os05g48700	LOC_Os02g51020			LOC_Os02g32690
LOC_Os06g06470	LOC_Os06g41480			LOC_Os01g40260
LOC_Os06g29660	LOC_Os07g10910			LOC_Os12g05260
LOC_Os01g65904	LOC_Os10g07470			LOC_Os09g27650
LOC_Os06g39470	Oryza_sativa_newGene_3135			LOC_Os01g54870
LOC_Os02g06290	LOC_Os01g42030			LOC_Os05g51830
LOC_Os11g02379	LOC_Os02g49326			LOC_Os04g41860
LOC_Os02g37309	LOC_Os07g43810			LOC_Os10g41190
Oryza_sativa_newGene_1784	LOC_Os12g32590			LOC_Os01g61170
LOC_Os04g55600	Oryza_sativa_newGene_693			LOC_Os10g41410
LOC_Os07g42160	LOC_Os07g47820			LOC_Os02g28850
LOC_Os05g15350	LOC_Os05g12130			LOC_Os05g36360
LOC_Os12g24020	LOC_Os11g39670			Oryza_sativa_newGene_3033
LOC_Os06g30930	LOC_Os07g11100			LOC_Os07g46490
LOC_Os02g38000	LOC_Os03g58230			LOC_Os07g41590
LOC_Os02g37834	LOC_Os05g27790			LOC_Os03g30830
LOC_Os12g01930	LOC_Os01g09410			LOC_Os05g48900
LOC_Os06g38480	LOC_Os01g27160			LOC_Os06g41710
LOC_Os02g53210	LOC_Os09g35830			LOC_Os01g44050
LOC_Os01g67550	LOC_Os01g43070			LOC_Os09g21510
LOC_Os02g53410	LOC_Os04g07590			LOC_Os11g34080
Oryza_sativa_newGene_1289	LOC_Os11g06440			LOC_Os01g15480
LOC_Os12g35940	LOC_Os03g38740			LOC_Os01g59990
LOC_Os08g20486	LOC_Os05g36994			LOC_Os12g12120
LOC_Os01g25760	LOC_Os04g31340			LOC_Os11g11960
Oryza_sativa_newGene_3692	LOC_Os06g45650			LOC_Os01g31980
LOC_Os02g37010	LOC_Os02g51790			LOC_Os07g40470
LOC_Os02g26700	LOC_Os01g70850			LOC_Os01g72020
LOC_Os08g11450	LOC_Os03g05360			LOC_Os02g44930
LOC_Os05g51570	LOC_Os01g71256			LOC_Os04g37770
LOC_Os11g04010	LOC_Os08g37720			LOC_Os10g23100
LOC_Os02g37109	LOC_Os03g58100			LOC_Os02g30310
LOC_Os08g27330	LOC_Os05g46240			LOC_Os02g18380
LOC_Os08g37500	LOC_Os10g33760			LOC_Os08g43580
LOC_Os11g16580	Oryza_sativa_newGene_4510			LOC_Os05g33320
LOC_Os04g34590	LOC_Os03g40670			LOC_Os01g70020
LOC_Os08g10604	LOC_Os03g24020			LOC_Os02g36140
LOC_Os02g47840	LOC_Os12g02500			LOC_Os05g49240
LOC_Os02g49860	LOC_Os03g06610			LOC_Os01g62210
LOC_Os04g31120	LOC_Os02g46730			LOC_Os09g38300
LOC_Os03g42464	LOC_Os04g51460			LOC_Os04g56910
LOC_Os01g52100	LOC_Os01g12130			LOC_Os12g35590
LOC_Os12g04204	LOC_Os03g08570			LOC_Os11g45190
LOC_Os01g47600	LOC_Os05g41220			LOC_Os08g42350
LOC_Os04g31924	LOC_Os06g45370			LOC_Os08g39980
LOC_Os11g31470	Oryza_sativa_newGene_1101			LOC_Os05g38480
LOC_Os07g04420	LOC_Os11g31770			LOC_Os04g31050
LOC_Os09g27040	LOC_Os01g58910			LOC_Os12g38770
LOC_Os07g25050	LOC_Os02g57010			LOC_Os06g35200
LOC_Os07g42260	LOC_Os03g19270			LOC_Os06g46990
LOC_Os02g52150	LOC_Os10g20810			LOC_Os06g38764
LOC_Os07g09050	LOC_Os01g02000			LOC_Os05g50310
LOC_Os03g19680	LOC_Os11g28720			LOC_Os02g41610
LOC_Os08g05470	LOC_Os12g18510			LOC_Os03g18580
LOC_Os06g46120	LOC_Os07g46700			LOC_Os08g40910
LOC_Os02g16620	LOC_Os01g22900			LOC_Os03g37970
LOC_Os03g05440	LOC_Os01g45110			LOC_Os11g13880
LOC_Os09g26400	LOC_Os01g27140			LOC_Os02g40460
LOC_Os07g41310	LOC_Os04g58410			LOC_Os06g48560
LOC_Os06g48180	LOC_Os05g24550			LOC_Os08g37874
LOC_Os01g51450	LOC_Os04g51350			LOC_Os07g25460
LOC_Os08g28970	LOC_Os02g02520			LOC_Os01g61920
LOC_Os07g42910	LOC_Os06g06290			LOC_Os01g25560
LOC_Os08g08030	LOC_Os05g51130			LOC_Os09g24820
LOC_Os01g48900	LOC_Os07g48420			LOC_Os07g42770
LOC_Os02g17850	LOC_Os09g07294			LOC_Os01g70890
LOC_Os10g38820	LOC_Os01g20110			LOC_Os01g49290
LOC_Os01g56210	LOC_Os03g40550			LOC_Os04g30490
LOC_Os02g41630	LOC_Os08g28080			LOC_Os07g06830
LOC_Os12g04440	LOC_Os03g36439			LOC_Os01g46610
LOC_Os02g57430	LOC_Os12g26875			LOC_Os04g31210
LOC_Os07g25060	LOC_Os04g50110			LOC_Os07g43316
LOC_Os04g55640	LOC_Os09g07154			LOC_Os12g42160
LOC_Os12g32480	LOC_Os06g09610			LOC_Os01g58022
LOC_Os11g42850	LOC_Os03g52130			LOC_Os09g36810
LOC_Os02g04760	LOC_Os01g55050			LOC_Os01g48640
LOC_Os01g25780	LOC_Os06g23370			LOC_Os01g63460
LOC_Os10g36210	LOC_Os03g44820			LOC_Os06g48030
LOC_Os08g41890	LOC_Os11g11060			LOC_Os02g52860
LOC_Os01g46370	LOC_Os04g35130			LOC_Os01g32770
Oryza_sativa_newGene_2486	LOC_Os12g18900			LOC_Os11g46880
LOC_Os03g18900	LOC_Os04g28470			LOC_Os01g10340
LOC_Os08g05970	LOC_Os10g29470			LOC_Os04g47360
LOC_Os06g36390	LOC_Os05g09580			LOC_Os11g28530
Oryza_sativa_newGene_304	LOC_Os02g06180			LOC_Os04g43070
LOC_Os06g44160	LOC_Os11g14110			LOC_Os03g55010
LOC_Os08g09760	LOC_Os12g02589			LOC_Os07g28800
LOC_Os10g06580	LOC_Os01g40280			LOC_Os03g01120
LOC_Os06g19160	LOC_Os12g03470			LOC_Os01g07910
LOC_Os07g30760	LOC_Os05g01270			LOC_Os05g03120
LOC_Os11g16590	LOC_Os12g02094			LOC_Os01g68890
LOC_Os12g29290	LOC_Os06g25010			LOC_Os06g38830
LOC_Os02g04945	LOC_Os05g07070			LOC_Os01g45750
LOC_Os01g37350	LOC_Os08g02070			LOC_Os12g28770
LOC_Os05g50820	LOC_Os01g37870			LOC_Os07g04040
LOC_Os05g45440	LOC_Os03g07600			LOC_Os06g51510
LOC_Os07g01740	LOC_Os01g48820			LOC_Os01g40570
LOC_Os09g37020	LOC_Os05g50980			LOC_Os05g44770
LOC_Os12g24170	LOC_Os12g02000			LOC_Os02g43870
LOC_Os06g16640	LOC_Os11g26890			LOC_Os04g57550
LOC_Os07g41280	LOC_Os08g41620			LOC_Os01g67134
LOC_Os08g40550	LOC_Os01g70710			LOC_Os03g01600
LOC_Os02g03280	LOC_Os03g55240			LOC_Os07g10660
LOC_Os06g28820	LOC_Os07g26210			LOC_Os02g47140
LOC_Os11g04670	LOC_Os04g22900			LOC_Os09g33460
LOC_Os10g41550	LOC_Os08g03870			LOC_Os05g01910
LOC_Os07g08420	LOC_Os11g41910			LOC_Os09g30486
LOC_Os06g27590	LOC_Os06g37450			LOC_Os05g37930
LOC_Os04g53240	LOC_Os03g06620			LOC_Os04g43650
Oryza_sativa_newGene_4115	LOC_Os03g01180			LOC_Os05g08800
Oryza_sativa_newGene_1503	LOC_Os02g32504			LOC_Os06g42000
LOC_Os08g04250	LOC_Os06g10450			LOC_Os04g36070
LOC_Os08g37690	LOC_Os11g31190			LOC_Os11g36030
LOC_Os09g25934	LOC_Os03g29190			LOC_Os06g35730
LOC_Os03g47720	LOC_Os01g43774			LOC_Os04g33680
LOC_Os12g44110	LOC_Os03g55990			LOC_Os05g35570
LOC_Os05g48840	LOC_Os07g38620			LOC_Os02g45750
LOC_Os02g04755	LOC_Os06g51160			Oryza_sativa_newGene_3159
LOC_Os10g33350	LOC_Os12g07950			LOC_Os12g21798
LOC_Os09g37690	LOC_Os02g02050			LOC_Os05g06814
LOC_Os04g54010	LOC_Os12g24580			LOC_Os03g62240
LOC_Os06g21360	LOC_Os07g39510			LOC_Os10g05820
Oryza_sativa_newGene_2313	LOC_Os09g26540			LOC_Os06g06490
LOC_Os04g09430	LOC_Os09g28630			LOC_Os03g42799
LOC_Os02g38050	Oryza_sativa_newGene_1127			LOC_Os04g54940
LOC_Os01g07640	LOC_Os02g48330			LOC_Os04g08060
LOC_Os07g44140	LOC_Os01g50160			LOC_Os07g48360
LOC_Os07g46990	LOC_Os07g11090			LOC_Os12g06800
LOC_Os05g44130	LOC_Os06g19730			LOC_Os10g35294
LOC_Os04g26360	LOC_Os08g27150			LOC_Os01g55220
LOC_Os04g53720	LOC_Os01g12230			LOC_Os06g08770
LOC_Os06g02010	LOC_Os08g33154			LOC_Os03g27960
LOC_Os04g40630	LOC_Os01g36080			LOC_Os01g67740
LOC_Os02g42690	LOC_Os08g15270			LOC_Os11g04720
LOC_Os09g17344	LOC_Os01g06920			LOC_Os05g01470
LOC_Os02g15930	LOC_Os11g04894			LOC_Os06g11240
LOC_Os12g12370	LOC_Os03g52730			LOC_Os05g28750
LOC_Os05g46420	LOC_Os01g07090			LOC_Os05g39720
LOC_Os06g49500	LOC_Os01g29870			LOC_Os03g58810
LOC_Os04g16866	LOC_Os06g02410			LOC_Os03g09870
LOC_Os04g34290	LOC_Os08g37820			LOC_Os07g44290
LOC_Os02g13020	LOC_Os05g48340			LOC_Os09g32150
LOC_Os08g36580	Oryza_sativa_newGene_4447			LOC_Os10g33210
LOC_Os06g15910	LOC_Os10g32810			LOC_Os01g13430
LOC_Os04g16770	LOC_Os01g32350			LOC_Os04g57770
LOC_Os05g31140	LOC_Os08g12780			LOC_Os06g45540
LOC_Os01g69870	LOC_Os02g46473			LOC_Os07g41060
LOC_Os01g31370	LOC_Os06g24490			LOC_Os09g39500
LOC_Os01g09384	LOC_Os01g43740			LOC_Os03g63410
LOC_Os07g04440	LOC_Os02g51890			LOC_Os06g10410
Oryza_sativa_newGene_3589	LOC_Os02g34590			Oryza_sativa_newGene_4630
LOC_Os03g05820	LOC_Os11g42540			LOC_Os06g04250
LOC_Os06g43870	LOC_Os04g12669			LOC_Os08g33440
LOC_Os02g33080	LOC_Os07g09010			LOC_Os03g13640
LOC_Os01g19750	LOC_Os02g39290			LOC_Os12g33150
LOC_Os04g51520	LOC_Os09g31486			LOC_Os04g42120
LOC_Os12g01080	LOC_Os07g29500			LOC_Os01g71230
LOC_Os02g10860	LOC_Os01g15979			LOC_Os03g10790
LOC_Os08g41489	LOC_Os01g59340			LOC_Os08g10510
LOC_Os02g32970	LOC_Os06g40809			LOC_Os03g49830
LOC_Os08g31810	LOC_Os01g09100			LOC_Os04g52940
LOC_Os11g19840	LOC_Os06g07550			LOC_Os12g06490
LOC_Os01g09370	LOC_Os03g17790			LOC_Os03g53920
LOC_Os01g09500	LOC_Os05g49920			LOC_Os09g20820
LOC_Os10g23060	LOC_Os10g32348			LOC_Os02g35870
Oryza_sativa_newGene_1948	LOC_Os05g09020			LOC_Os08g02400
LOC_Os02g39930	LOC_Os08g39560			LOC_Os01g13080
LOC_Os07g08160	LOC_Os03g11310			LOC_Os04g55500
LOC_Os07g44860	LOC_Os12g04880			LOC_Os09g32500
LOC_Os04g03860	LOC_Os03g22620			LOC_Os05g29990
LOC_Os12g42810	LOC_Os03g58790			LOC_Os02g42310
LOC_Os07g04380	LOC_Os03g31839			Oryza_sativa_newGene_2395
LOC_Os02g18990	LOC_Os11g44810			LOC_Os12g39110
LOC_Os12g05760	LOC_Os11g27730			LOC_Os08g42700
LOC_Os02g44990	LOC_Os03g49140			LOC_Os01g68390
LOC_Os08g37670	LOC_Os06g13050			LOC_Os07g35560
LOC_Os06g41360	LOC_Os09g36750			LOC_Os05g49290
LOC_Os04g20120	LOC_Os11g13620			LOC_Os02g05830
LOC_Os02g48210	LOC_Os07g09060			LOC_Os02g02890
LOC_Os02g22250	LOC_Os07g24830			LOC_Os02g15594
LOC_Os10g04050	LOC_Os03g04390			LOC_Os03g58750
LOC_Os09g20430	LOC_Os03g14000			LOC_Os01g64640
LOC_Os02g29300	LOC_Os10g09280			LOC_Os01g19840
LOC_Os06g16040	LOC_Os12g28750			LOC_Os07g01290
LOC_Os12g18340	LOC_Os08g05010			LOC_Os02g39820
LOC_Os02g53430	LOC_Os01g65600			LOC_Os03g59020
LOC_Os03g25500	LOC_Os07g40120			LOC_Os02g28900
LOC_Os01g26970	LOC_Os03g04740			LOC_Os09g36900
LOC_Os12g08580	LOC_Os05g45400			LOC_Os05g37730
LOC_Os04g45970	LOC_Os05g04630			LOC_Os09g14870
LOC_Os10g32700	LOC_Os07g23980			LOC_Os01g63260
Oryza_sativa_newGene_1502	LOC_Os03g14642			LOC_Os10g42770
LOC_Os01g52120	LOC_Os11g35860			LOC_Os10g40520
LOC_Os04g48484	LOC_Os12g26290			LOC_Os03g10340
LOC_Os08g40500	LOC_Os05g35266			LOC_Os12g41090
LOC_Os03g02090	LOC_Os09g37330			LOC_Os09g38710
LOC_Os07g48550	LOC_Os01g73300			LOC_Os01g03760
	LOC_Os03g45390			LOC_Os12g42840
	LOC_Os12g44180			LOC_Os06g36160
	LOC_Os05g40010			LOC_Os03g50355
	LOC_Os04g32650			LOC_Os02g40010
	LOC_Os01g48690			LOC_Os11g38959
	LOC_Os10g05180			LOC_Os02g18080
	LOC_Os06g22080			LOC_Os02g50470
	LOC_Os06g12290			LOC_Os12g13570
	LOC_Os03g16210			LOC_Os05g03830
	LOC_Os01g63290			LOC_Os04g35430
	LOC_Os01g69950			LOC_Os04g43150
	LOC_Os03g54760			LOC_Os12g26060
	LOC_Os04g47290			Oryza_sativa_newGene_1313
	LOC_Os02g56850			LOC_Os01g01670
	LOC_Os07g06940			LOC_Os06g37070
	LOC_Os03g11970			LOC_Os03g12290
	LOC_Os05g44100			LOC_Os03g55620
	LOC_Os01g01760			LOC_Os07g27450
	LOC_Os02g44220			LOC_Os04g40100
	LOC_Os02g56550			LOC_Os05g14310
	LOC_Os02g33020			LOC_Os05g48810
	LOC_Os03g13850			LOC_Os02g45520
	LOC_Os08g03310			LOC_Os07g40630
	LOC_Os01g56270			LOC_Os01g19220
	Oryza_sativa_newGene_3564			LOC_Os12g07670
	LOC_Os06g37150			LOC_Os01g19470
	LOC_Os10g01380			LOC_Os11g03110
	LOC_Os03g06920			LOC_Os11g01220
	LOC_Os08g34750			LOC_Os07g13660
	LOC_Os05g08554			LOC_Os02g56750
	LOC_Os03g24730			LOC_Os02g45600
	LOC_Os02g13890			LOC_Os02g35940
	LOC_Os12g21784			LOC_Os05g50600
	LOC_Os08g33670			LOC_Os11g10240
	LOC_Os07g35510			LOC_Os02g57540
	Oryza_sativa_newGene_1247			LOC_Os07g42950
	LOC_Os01g21160			LOC_Os06g04620
	LOC_Os03g16430			LOC_Os01g42690
	LOC_Os02g51570			LOC_Os08g03560
	Oryza_sativa_newGene_3119			LOC_Os01g42294
	LOC_Os12g26850			LOC_Os05g05470
	LOC_Os12g42300			LOC_Os03g10680
	LOC_Os01g58114			LOC_Os02g48660
	LOC_Os04g55200			LOC_Os12g42700
	LOC_Os12g37519			LOC_Os02g10220
	LOC_Os03g51260			LOC_Os01g61330
	LOC_Os07g48160			LOC_Os02g17534
	LOC_Os03g51380			LOC_Os06g02870
	LOC_Os03g45194			LOC_Os06g15330
	LOC_Os06g33570			LOC_Os10g32470
	LOC_Os02g51119			LOC_Os02g54600
	LOC_Os04g01850			LOC_Os06g48065
	LOC_Os04g32490			LOC_Os04g10750
	LOC_Os01g48130			LOC_Os08g16350
	LOC_Os04g39410			LOC_Os05g01230
	LOC_Os10g37880			LOC_Os12g38860
	LOC_Os08g05320			LOC_Os01g07260
	LOC_Os03g49440			LOC_Os07g38460
	LOC_Os01g60850			LOC_Os09g29970
	LOC_Os04g58420			LOC_Os04g58830
	LOC_Os06g50360			LOC_Os02g55370
	LOC_Os03g29240			LOC_Os05g11710
	LOC_Os02g50290			LOC_Os07g42324
	LOC_Os06g46372			LOC_Os07g47370
	LOC_Os01g52070			LOC_Os09g29200
	LOC_Os07g32800			LOC_Os09g01650
	LOC_Os01g41810			LOC_Os02g36710
	LOC_Os12g37740			LOC_Os02g15540
	LOC_Os01g10080			LOC_Os03g01900
	LOC_Os02g12380			LOC_Os02g50240
	LOC_Os06g50920			LOC_Os01g01390
	LOC_Os08g40620			LOC_Os03g57870
	LOC_Os10g01080			LOC_Os07g48100
	LOC_Os10g11810			LOC_Os03g02240
	LOC_Os01g10890			LOC_Os02g37862
	LOC_Os12g44310			LOC_Os01g10820
	LOC_Os11g36160			LOC_Os06g41240
	LOC_Os07g22310			LOC_Os07g19130
	LOC_Os07g04230			LOC_Os07g03040
	LOC_Os05g02520			LOC_Os03g02270
	Oryza_sativa_newGene_1215			LOC_Os02g06560
	LOC_Os03g38350			LOC_Os06g11150
	LOC_Os11g47830			LOC_Os03g02780
	LOC_Os03g63390			LOC_Os03g16350
	LOC_Os05g09400			LOC_Os01g73200
	LOC_Os01g25600			LOC_Os01g42040
	LOC_Os12g07180			LOC_Os06g04699
	LOC_Os03g05310			LOC_Os07g12320
	LOC_Os11g41540			LOC_Os04g33310
	LOC_Os11g07922			LOC_Os11g39370
	LOC_Os09g36200			LOC_Os11g40130
	LOC_Os09g29825			LOC_Os04g47870
	LOC_Os02g21190			LOC_Os01g72080
	LOC_Os07g01030			LOC_Os02g43519
	LOC_Os07g12640			LOC_Os07g03740
	LOC_Os03g42350			LOC_Os11g42450
	LOC_Os02g43850			Oryza_sativa_newGene_3956
	LOC_Os03g04130			LOC_Os03g64210
	LOC_Os04g30200			LOC_Os02g47350
	LOC_Os12g03050			LOC_Os07g37620
	LOC_Os08g44770			LOC_Os04g33520
	LOC_Os05g06890			LOC_Os02g56820
	LOC_Os04g54002			LOC_Os07g48020
	LOC_Os12g04030			LOC_Os03g59320
	Oryza_sativa_newGene_3767			LOC_Os06g22100
	LOC_Os02g39950			LOC_Os07g35810
	LOC_Os02g54254			LOC_Os03g37810
	LOC_Os04g02070			LOC_Os03g13050
	LOC_Os03g24950			LOC_Os05g41950
	LOC_Os02g09440			LOC_Os08g35090
	LOC_Os11g34210			LOC_Os01g12640
	LOC_Os01g61150			LOC_Os01g73160
	LOC_Os01g57720			LOC_Os02g55940
	LOC_Os03g49490			LOC_Os11g33394
	LOC_Os11g18170			LOC_Os01g51400
	LOC_Os10g40490			LOC_Os06g38450
	LOC_Os09g24460			LOC_Os03g02740
	LOC_Os06g48500			LOC_Os01g57854
	LOC_Os04g01540			LOC_Os04g44640
	LOC_Os01g55700			LOC_Os01g57340
	Oryza_sativa_newGene_2626			LOC_Os03g27260
	LOC_Os12g35490			LOC_Os02g56900
	LOC_Os09g32610			LOC_Os05g42250
	LOC_Os02g06810			LOC_Os10g20380
	LOC_Os04g39950			LOC_Os01g48770
	LOC_Os03g62430			LOC_Os01g66100
	LOC_Os01g63220			Oryza_sativa_newGene_4632
	LOC_Os07g13234			LOC_Os05g03440
	LOC_Os03g12020			LOC_Os02g04240
	LOC_Os01g02750			LOC_Os07g07709
	LOC_Os07g37220			LOC_Os03g58470
	LOC_Os11g38910			LOC_Os08g39840
	LOC_Os03g42010			LOC_Os04g10010
	LOC_Os05g49420			LOC_Os07g32010
	LOC_Os01g12930			LOC_Os01g48339
	LOC_Os02g10510			LOC_Os03g04750
	LOC_Os04g37470			LOC_Os02g33560
	LOC_Os11g03970			LOC_Os01g58459
	LOC_Os08g29980			LOC_Os02g39710
	Oryza_sativa_newGene_1675			LOC_Os10g30560
	LOC_Os03g43430			LOC_Os08g02120
	LOC_Os03g02170			LOC_Os02g07180
	LOC_Os06g33530			LOC_Os02g13900
	LOC_Os05g49060			LOC_Os05g40720
	LOC_Os03g42730			LOC_Os01g04920
	LOC_Os11g31500			LOC_Os04g50060
	LOC_Os10g14170			LOC_Os03g14010
	LOC_Os08g25890			LOC_Os07g33360
	LOC_Os05g25600			LOC_Os07g44400
	LOC_Os07g01720			LOC_Os01g09700
	LOC_Os09g29380			LOC_Os06g44374
	LOC_Os09g31270			LOC_Os06g29844
	LOC_Os04g37690			LOC_Os03g12900
	LOC_Os05g41000			LOC_Os08g06415
	LOC_Os05g33300			LOC_Os03g22350
	LOC_Os06g47760			LOC_Os03g48904
	LOC_Os10g20794			LOC_Os07g04150
	LOC_Os05g29020			LOC_Os08g10608
	LOC_Os10g25130			LOC_Os07g25700
	LOC_Os06g28530			LOC_Os06g44500
	LOC_Os06g41660			LOC_Os12g42910
	LOC_Os02g39040			LOC_Os04g35510
	LOC_Os09g19820			LOC_Os12g38000
	LOC_Os05g31530			LOC_Os10g37190
	LOC_Os12g31860			LOC_Os07g46920
	LOC_Os04g06590			LOC_Os05g49250
	Oryza_sativa_newGene_4054			LOC_Os01g18050
	Oryza_sativa_newGene_1436			LOC_Os11g01610
	LOC_Os11g04954			LOC_Os12g01260
	LOC_Os02g11050			LOC_Os02g04650
	LOC_Os03g45400			LOC_Os07g49400
	LOC_Os02g37300			LOC_Os05g44600
	LOC_Os06g45140			LOC_Os06g08550
	LOC_Os07g42600			LOC_Os01g42200
	LOC_Os03g46570			LOC_Os11g47770
	LOC_Os04g42590			LOC_Os02g53200
	LOC_Os09g39960			LOC_Os03g57970
	LOC_Os03g60820			LOC_Os02g24330
	LOC_Os03g55784			LOC_Os04g35090
	LOC_Os09g29690			LOC_Os10g37340
	LOC_Os07g39060			LOC_Os01g10450
	LOC_Os12g28015			LOC_Os07g22930
	LOC_Os11g04860			LOC_Os06g19380
	LOC_Os02g02770			LOC_Os02g13810
	LOC_Os05g24380			LOC_Os02g14500
	LOC_Os05g44570			LOC_Os08g32600
	LOC_Os03g42810			LOC_Os03g55800
	LOC_Os03g40020			LOC_Os02g52480
	LOC_Os03g18454			LOC_Os04g10690
	LOC_Os05g47780			LOC_Os08g23710
	LOC_Os06g04610			LOC_Os03g55140
	LOC_Os03g58620			LOC_Os04g35010
	LOC_Os02g04460			LOC_Os01g62060
	LOC_Os02g56340			LOC_Os09g36550
	LOC_Os01g56100			LOC_Os02g21090
	LOC_Os08g15460			Oryza_sativa_newGene_2208
	LOC_Os12g16290			LOC_Os04g01160
	LOC_Os04g46880			LOC_Os02g13530
	LOC_Os12g32986			LOC_Os12g33300
	LOC_Os05g31160			LOC_Os09g27370
	LOC_Os05g29829			LOC_Os07g32570
	LOC_Os05g10570			LOC_Os06g39110
	LOC_Os08g30040			LOC_Os02g44710
	LOC_Os02g11000			LOC_Os10g02490
	LOC_Os08g23430			LOC_Os03g46681
	LOC_Os04g57210			LOC_Os04g55680
	LOC_Os06g38430			LOC_Os05g38520
	LOC_Os10g41560			LOC_Os02g41670
	LOC_Os03g30120			LOC_Os06g49660
	LOC_Os04g25400			LOC_Os01g05970
	LOC_Os12g03530			LOC_Os01g64110
	LOC_Os07g45620			LOC_Os03g06890
	LOC_Os04g54320			LOC_Os07g48450
	LOC_Os03g31044			LOC_Os04g54240
	LOC_Os01g25800			LOC_Os07g27810
	LOC_Os11g37090			LOC_Os10g36650
	LOC_Os05g08810			LOC_Os02g48290
	LOC_Os11g04620			LOC_Os04g49660
	LOC_Os07g33480			LOC_Os04g50950
	LOC_Os01g45830			LOC_Os10g42100
	LOC_Os01g65310			LOC_Os05g10650
	LOC_Os05g10940			LOC_Os02g55560
	LOC_Os09g34860			LOC_Os08g04190
	LOC_Os10g05720			LOC_Os12g05430
	LOC_Os08g26180			LOC_Os01g27040
	LOC_Os03g20420			LOC_Os06g13670
	LOC_Os07g19550			LOC_Os06g44300
	LOC_Os12g05110			LOC_Os05g41480
	LOC_Os01g43420			LOC_Os02g33140
	LOC_Os05g01120			LOC_Os01g61880
	LOC_Os05g44900			LOC_Os01g55740
	LOC_Os02g09180			LOC_Os01g62230
	LOC_Os05g45020			LOC_Os11g06750
	LOC_Os10g34350			LOC_Os03g07890
	LOC_Os07g11070			LOC_Os04g38910
	LOC_Os02g06480			LOC_Os06g14530
	LOC_Os03g64140			LOC_Os04g58640
	LOC_Os01g71010			LOC_Os11g02740
	LOC_Os02g43500			LOC_Os04g56590
	LOC_Os05g46395			LOC_Os06g02770
	LOC_Os01g58280			LOC_Os07g42510
	LOC_Os06g24840			LOC_Os06g47544
	LOC_Os12g39220			LOC_Os07g49040
	LOC_Os07g30020			LOC_Os02g33780
	LOC_Os08g08710			LOC_Os08g33640
	LOC_Os01g54340			LOC_Os04g20280
	LOC_Os01g02290			LOC_Os12g03110
	LOC_Os06g14740			LOC_Os01g42050
	LOC_Os01g70460			LOC_Os01g16910
	LOC_Os08g02990			LOC_Os01g11160
	LOC_Os06g39900			LOC_Os02g01540
	LOC_Os04g46600			LOC_Os05g02900
	LOC_Os03g19410			LOC_Os03g61040
	LOC_Os09g39910			LOC_Os04g47770
	LOC_Os11g02080			LOC_Os06g35900
	LOC_Os01g51050			LOC_Os03g11400
	LOC_Os06g44230			LOC_Os10g30860
	LOC_Os02g05980			LOC_Os08g07890
	ChrUn.fgenesh.gene.69			LOC_Os08g43430
	LOC_Os09g28570			LOC_Os01g55500
	LOC_Os02g47744			LOC_Os09g12600
	LOC_Os10g05680			LOC_Os03g43440
	LOC_Os03g51050			LOC_Os01g53750
	LOC_Os03g17580			LOC_Os06g03820
	LOC_Os07g02280			LOC_Os04g52361
	LOC_Os01g53350			LOC_Os11g05562
	LOC_Os04g51160			LOC_Os08g06170
	LOC_Os09g38420			LOC_Os10g22410
	LOC_Os09g31506			LOC_Os09g31180
	LOC_Os08g30790			LOC_Os04g51110
	LOC_Os03g14690			LOC_Os11g35090
	LOC_Os05g39140			LOC_Os09g34180
	LOC_Os01g61230			LOC_Os02g53990
	LOC_Os02g05610			LOC_Os05g43870
	LOC_Os01g66680			LOC_Os01g70310
	LOC_Os07g24820			LOC_Os03g38260
	LOC_Os09g36680			LOC_Os04g55670
	LOC_Os07g31460			LOC_Os07g07010
	LOC_Os08g23470			LOC_Os03g29460
	LOC_Os04g16230			Oryza_sativa_newGene_1647
	LOC_Os01g32730			LOC_Os04g55710
	LOC_Os04g24170			LOC_Os01g13520
	LOC_Os01g21630			LOC_Os04g42520
	LOC_Os03g59540			LOC_Os05g06430
	LOC_Os05g03490			LOC_Os08g35319
	LOC_Os11g07270			LOC_Os04g43400
	LOC_Os04g02780			Oryza_sativa_newGene_1759
	LOC_Os03g54040			LOC_Os10g39410
	LOC_Os06g21550			LOC_Os09g28120
	LOC_Os08g44640			LOC_Os07g08660
	LOC_Os01g29804			LOC_Os03g06980
	LOC_Os07g08950			LOC_Os01g74600
	LOC_Os07g11080			LOC_Os09g32550
	LOC_Os05g09410			LOC_Os07g44890
	LOC_Os06g02120			LOC_Os05g34830
	LOC_Os04g42470			LOC_Os12g11370
	LOC_Os10g32540			LOC_Os03g54890
	LOC_Os09g30466			LOC_Os01g62350
	LOC_Os09g11250			LOC_Os03g47730
	LOC_Os05g41620			LOC_Os01g41550
	LOC_Os06g41380			LOC_Os03g31134
	LOC_Os02g17360			LOC_Os08g41440
	LOC_Os07g04410			LOC_Os01g16870
	LOC_Os03g64219			LOC_Os09g25040
	LOC_Os03g28080			LOC_Os10g33780
	LOC_Os02g11640			LOC_Os06g49210
	LOC_Os02g52010			LOC_Os01g47050
	LOC_Os06g05420			LOC_Os12g33080
	LOC_Os04g12970			LOC_Os07g36140
	LOC_Os01g37360			LOC_Os08g38160
	LOC_Os06g40650			LOC_Os02g01560
	LOC_Os07g07470			LOC_Os08g31760
	LOC_Os05g24560			LOC_Os02g50320
	LOC_Os02g47320			LOC_Os08g03520
	LOC_Os03g21850			LOC_Os01g08550
	LOC_Os12g29330			LOC_Os01g19480
	LOC_Os06g47350			LOC_Os12g26880
	LOC_Os09g35860			LOC_Os02g32814
	LOC_Os04g14304			LOC_Os04g02680
	LOC_Os01g15300			LOC_Os04g45270
	LOC_Os06g04530			LOC_Os08g38400
	Oryza_sativa_newGene_3323			LOC_Os06g49505
	LOC_Os05g12320			LOC_Os07g38810
	LOC_Os01g65890			LOC_Os02g06700
	LOC_Os08g44650			LOC_Os03g09900
	LOC_Os10g34310			LOC_Os08g03350
	LOC_Os01g73040			LOC_Os03g46260
	LOC_Os04g48070			LOC_Os10g38470
	LOC_Os12g04100			LOC_Os02g14170
	LOC_Os05g41180			LOC_Os11g32750
	LOC_Os10g34083			LOC_Os03g47930
	LOC_Os01g52920			LOC_Os10g36980
	LOC_Os02g33944			LOC_Os08g33920
	LOC_Os04g50700			LOC_Os01g47370
	LOC_Os07g47280			LOC_Os01g70490
	LOC_Os02g58360			LOC_Os01g05010
	LOC_Os07g43322			LOC_Os01g62430
	LOC_Os12g40180			Oryza_sativa_newGene_3900
	LOC_Os06g36560			LOC_Os10g42610
	LOC_Os03g01170			LOC_Os07g47510
	Oryza_sativa_newGene_4004			LOC_Os01g01060
	LOC_Os01g02020			LOC_Os08g44780
	LOC_Os08g38020			LOC_Os11g34140
	LOC_Os07g23740			LOC_Os07g08320
	LOC_Os04g33610			Oryza_sativa_newGene_2237
	LOC_Os11g39220			LOC_Os12g12130
	LOC_Os11g37130			LOC_Os06g02560
	LOC_Os08g03290			LOC_Os05g38500
	LOC_Os08g30810			LOC_Os05g40780
	LOC_Os01g65510			LOC_Os09g34160
	Oryza_sativa_newGene_515			LOC_Os03g19080
	LOC_Os02g46990			LOC_Os12g42180
	LOC_Os01g08930			LOC_Os06g11280
	LOC_Os04g33880			LOC_Os05g04530
	LOC_Os04g49460			LOC_Os01g71720
	LOC_Os11g42510			LOC_Os08g19670
	Oryza_sativa_newGene_1737			LOC_Os12g14080
	LOC_Os06g26234			LOC_Os09g36110
	LOC_Os09g09690			LOC_Os11g24070
	ChrSy.fgenesh.gene.28			LOC_Os07g29190
	LOC_Os04g58280			LOC_Os11g36740
	LOC_Os06g05410			LOC_Os01g13260
	Oryza_sativa_newGene_3705			LOC_Os09g37340
	LOC_Os02g09060			LOC_Os04g33670
	LOC_Os09g20930			LOC_Os04g37790
	Oryza_sativa_newGene_4346			LOC_Os01g46510
	LOC_Os08g08700			LOC_Os04g02830
	LOC_Os02g24720			LOC_Os07g12340
	LOC_Os05g08730			LOC_Os08g01940
	LOC_Os03g44230			LOC_Os03g50450
	LOC_Os07g46320			LOC_Os02g27760
	LOC_Os11g06800			LOC_Os01g59120
	LOC_Os03g05390			LOC_Os07g40150
	LOC_Os08g39730			LOC_Os08g01180
	LOC_Os02g02860			LOC_Os03g09070
	LOC_Os04g52660			LOC_Os11g03400
	LOC_Os07g35410			LOC_Os01g03330
	LOC_Os12g15314			LOC_Os12g39210
	LOC_Os01g48920			LOC_Os03g63720
	LOC_Os05g50220			LOC_Os02g54830
	LOC_Os12g08760			LOC_Os10g32870
	LOC_Os03g42790			LOC_Os02g58300
	LOC_Os05g49020			LOC_Os10g42960
	LOC_Os04g57300			LOC_Os07g46846
	LOC_Os05g41810			LOC_Os12g16210
	LOC_Os07g30240			LOC_Os04g22270
	LOC_Os04g14690			LOC_Os09g30070
	LOC_Os01g57350			LOC_Os01g52250
	LOC_Os05g10754			LOC_Os02g06754
	Oryza_sativa_newGene_2892			LOC_Os01g55270
	LOC_Os06g15700			LOC_Os05g06460
	LOC_Os02g06230			LOC_Os06g35470
	LOC_Os09g24530			LOC_Os03g46090
	LOC_Os03g55970			LOC_Os01g55020
	LOC_Os01g56470			LOC_Os07g36130
	LOC_Os02g56334			LOC_Os04g05010
	LOC_Os02g10990			LOC_Os01g54420
	LOC_Os05g33630			LOC_Os01g13800
	LOC_Os09g27700			LOC_Os02g56250
	LOC_Os02g50805			LOC_Os03g46200
	LOC_Os08g23570			LOC_Os11g05190
	LOC_Os06g06760			LOC_Os06g46250
	LOC_Os11g31450			LOC_Os09g24690
	LOC_Os03g62510			LOC_Os10g31910
	LOC_Os01g70780			LOC_Os01g16890
	LOC_Os07g23520			LOC_Os11g09280
	LOC_Os11g10310			LOC_Os09g26350
	LOC_Os02g33030			LOC_Os03g12110
	LOC_Os09g15580			LOC_Os08g31440
	LOC_Os02g10900			LOC_Os02g47810
	LOC_Os12g08550			LOC_Os05g41080
	LOC_Os06g14370			LOC_Os10g33104
	LOC_Os07g39530			LOC_Os12g12090
	LOC_Os03g18150			LOC_Os04g58200
	LOC_Os07g10540			LOC_Os03g17870
	LOC_Os08g39080			LOC_Os07g48430
	LOC_Os03g05910			LOC_Os04g03164
	LOC_Os06g01400			LOC_Os09g27950
	LOC_Os03g39710			LOC_Os03g02290
	LOC_Os08g06200			LOC_Os01g64760
	LOC_Os05g46460			LOC_Os06g38340
	LOC_Os08g14940			LOC_Os05g43760
	LOC_Os11g06720			LOC_Os03g08999
	LOC_Os01g48874			LOC_Os06g45990
	LOC_Os04g46100			LOC_Os08g37040
	LOC_Os11g47300			LOC_Os01g55820
	LOC_Os02g51830			LOC_Os08g13380
	LOC_Os06g14600			LOC_Os04g34240
	LOC_Os05g26840			LOC_Os08g02600
	LOC_Os08g09240			LOC_Os03g61019
	LOC_Os04g37760			LOC_Os05g04584
	LOC_Os06g04920			LOC_Os04g30010
	LOC_Os12g26030			LOC_Os02g32760
	LOC_Os09g23380			LOC_Os07g44280
	LOC_Os01g16310			LOC_Os06g22070
	LOC_Os01g12710			LOC_Os08g20130
	LOC_Os10g38700			LOC_Os01g59740
	LOC_Os06g51029			LOC_Os03g18570
	LOC_Os02g48000			LOC_Os08g09350
	LOC_Os01g73500			LOC_Os09g37710
	LOC_Os04g50120			LOC_Os09g36790
	LOC_Os04g51290			LOC_Os01g63790
	LOC_Os08g31980			LOC_Os02g29480
	LOC_Os02g50330			LOC_Os01g22490
	LOC_Os07g43040			LOC_Os01g10880
	LOC_Os10g37330			LOC_Os03g51870
	LOC_Os01g67320			LOC_Os01g05610
	LOC_Os08g30250			LOC_Os05g47770
	LOC_Os12g42210			LOC_Os02g02730
	LOC_Os02g50280			LOC_Os01g52240
	LOC_Os01g37050			LOC_Os12g04740
	LOC_Os01g12720			LOC_Os03g45170
	LOC_Os11g04220			LOC_Os05g08770
	LOC_Os06g04350			LOC_Os05g48320
	LOC_Os08g05980			LOC_Os06g48700
	LOC_Os06g05400			LOC_Os01g08130
	LOC_Os06g46930			LOC_Os07g46790
	LOC_Os06g08900			LOC_Os01g01400
	LOC_Os10g32400			LOC_Os01g42410
	LOC_Os01g15640			LOC_Os02g43830
	LOC_Os08g08500			LOC_Os05g48280
	LOC_Os03g13140			LOC_Os06g30250
	LOC_Os02g55134			LOC_Os12g36170
	LOC_Os06g20879			LOC_Os04g57890
	LOC_Os01g72800			LOC_Os01g74330
	LOC_Os01g37800			LOC_Os06g39120
	LOC_Os01g49030			LOC_Os01g46070
	LOC_Os07g13634			LOC_Os01g11260
	LOC_Os05g02220			LOC_Os03g63300
	LOC_Os01g60810			LOC_Os03g08050
	LOC_Os04g47010			LOC_Os08g38210
	LOC_Os08g09270			LOC_Os05g38470
	Oryza_sativa_newGene_4329			LOC_Os02g52140
	LOC_Os03g17660			LOC_Os01g49230
	LOC_Os08g26870			LOC_Os03g15780
	LOC_Os06g50230			LOC_Os06g01760
	LOC_Os01g03914			LOC_Os02g47830
	LOC_Os02g18980			LOC_Os01g38359
	LOC_Os06g20390			LOC_Os03g13760
	LOC_Os02g35820			LOC_Os08g32660
	LOC_Os04g43550			LOC_Os09g37540
	LOC_Os04g58900			LOC_Os04g57850
	LOC_Os01g09310			LOC_Os02g34690
	LOC_Os03g29350			LOC_Os03g46190
	LOC_Os03g63074			LOC_Os04g48830
	LOC_Os07g06800			LOC_Os06g47620
	LOC_Os03g17800			LOC_Os02g02524
	LOC_Os09g04880			LOC_Os01g27750
	LOC_Os05g06510			LOC_Os02g41590
	LOC_Os02g43600			LOC_Os11g19240
	LOC_Os12g39770			LOC_Os04g11830
	LOC_Os06g06190			LOC_Os11g37670
	LOC_Os01g67850			LOC_Os03g40310
	LOC_Os04g49370			LOC_Os01g58140
	LOC_Os03g05730			LOC_Os06g02370
	LOC_Os04g08550			LOC_Os03g51200
	LOC_Os07g47300			LOC_Os07g10150
	LOC_Os06g10530			LOC_Os09g24490
	LOC_Os12g26020			LOC_Os11g11390
	LOC_Os02g44599			LOC_Os05g14940
	LOC_Os03g02450			LOC_Os02g04540
	LOC_Os02g27000			LOC_Os05g41110
	LOC_Os05g11630			LOC_Os11g35040
	LOC_Os10g26720			LOC_Os01g19170
	LOC_Os10g19880			LOC_Os10g35480
	LOC_Os03g49250			LOC_Os01g48700
	LOC_Os04g40140			LOC_Os03g23960
	LOC_Os10g13810			LOC_Os09g24220
	LOC_Os03g01830			LOC_Os08g17820
	LOC_Os03g04050			LOC_Os01g63050
	LOC_Os09g32330			LOC_Os11g04370
	LOC_Os03g63020			LOC_Os02g47090
	LOC_Os05g27780			LOC_Os04g42760
	LOC_Os07g46430			LOC_Os03g53150
	LOC_Os07g44850			LOC_Os12g36890
	LOC_Os08g28980			LOC_Os10g36620
	LOC_Os12g36750			LOC_Os12g08170
	LOC_Os02g50680			LOC_Os05g48010
	LOC_Os01g10800			LOC_Os01g48000
	LOC_Os06g02019			LOC_Os05g46350
	LOC_Os03g50040			LOC_Os08g15204
	LOC_Os08g01140			LOC_Os02g57590
	LOC_Os10g03669			LOC_Os06g10810
	LOC_Os03g27800			Oryza_sativa_newGene_1225
	LOC_Os03g51470			LOC_Os02g57070
	LOC_Os01g12750			LOC_Os12g38200
	LOC_Os05g06340			LOC_Os08g15040
	LOC_Os05g41880			LOC_Os08g35760
	LOC_Os07g31420			LOC_Os02g02840
	LOC_Os01g06020			LOC_Os06g38660
	LOC_Os07g33710			LOC_Os02g11960
	LOC_Os11g06290			LOC_Os02g42190
	LOC_Os01g43710			LOC_Os12g36850
	LOC_Os11g29900			LOC_Os02g35060
	LOC_Os03g42760			LOC_Os03g08100
	LOC_Os10g25010			LOC_Os10g08930
	LOC_Os11g27240			LOC_Os05g35290
	LOC_Os04g39060			LOC_Os09g30454
	LOC_Os09g31130			LOC_Os12g02710
	LOC_Os09g06499			LOC_Os08g37390
	LOC_Os03g08624			LOC_Os02g18070
	LOC_Os06g35030			LOC_Os01g04730
	LOC_Os02g09810			LOC_Os07g38790
	LOC_Os01g48930			LOC_Os02g32420
	LOC_Os05g39230			LOC_Os05g33514
	LOC_Os04g53810			LOC_Os03g03000
	LOC_Os02g10480			LOC_Os05g48220
	LOC_Os10g42830			LOC_Os08g07080
	LOC_Os11g30500			LOC_Os05g07880
	LOC_Os03g16670			LOC_Os02g20360
	LOC_Os10g36530			LOC_Os04g40050
	LOC_Os05g04700			LOC_Os04g59040
	LOC_Os08g41790			LOC_Os01g41710
	LOC_Os04g45860			LOC_Os03g15630
	LOC_Os08g37700			LOC_Os12g34802
	LOC_Os05g06500			LOC_Os01g34870
	LOC_Os06g49120			LOC_Os02g29400
	LOC_Os03g48380			LOC_Os02g48720
	LOC_Os03g59430			LOC_Os03g11060
	LOC_Os07g38580			LOC_Os03g46600
	LOC_Os01g04120			LOC_Os01g64120
	LOC_Os10g03850			LOC_Os07g42370
	LOC_Os03g62690			LOC_Os05g49760
	LOC_Os01g72170			LOC_Os02g39570
	LOC_Os02g17940			LOC_Os01g33030
	LOC_Os05g01970			LOC_Os04g03980
	LOC_Os10g38340			LOC_Os02g55570
	LOC_Os03g45260			LOC_Os04g38620
	LOC_Os03g33240			LOC_Os01g16240
	LOC_Os04g39814			LOC_Os05g35650
	LOC_Os07g04390			LOC_Os12g06780
	LOC_Os03g55930			LOC_Os12g13380
	LOC_Os02g19440			LOC_Os12g06480
	LOC_Os05g43970			LOC_Os01g42860
	LOC_Os05g03740			LOC_Os12g13640
	LOC_Os02g02780			LOC_Os08g44350
	LOC_Os07g43120			LOC_Os09g32976
	LOC_Os02g06640			LOC_Os02g07240
	LOC_Os03g48310			LOC_Os06g02510
	LOC_Os09g13940			LOC_Os02g16540
	LOC_Os07g38110			LOC_Os06g50900
	LOC_Os04g41570			LOC_Os01g09790
	LOC_Os06g29180			LOC_Os05g48310
	LOC_Os01g03130			LOC_Os09g35940
	LOC_Os03g05700			LOC_Os03g40770
	LOC_Os11g03370			LOC_Os08g43130
	LOC_Os10g07229			LOC_Os09g31370
	LOC_Os02g12010			LOC_Os12g09580
	LOC_Os06g03930			LOC_Os01g07110
	ChrUn.fgenesh.gene.74			LOC_Os10g38940
	LOC_Os05g10580			LOC_Os09g36280
	LOC_Os01g66980			LOC_Os03g12590
	LOC_Os03g48140			LOC_Os02g56130
	Oryza_sativa_newGene_3630			LOC_Os09g29520
	LOC_Os12g12690			LOC_Os05g39960
	LOC_Os01g21144			LOC_Os04g45900
	LOC_Os11g03730			LOC_Os03g12280
	LOC_Os04g36580			LOC_Os03g04710
	LOC_Os02g06430			LOC_Os07g42590
	LOC_Os02g52620			LOC_Os01g06010
	LOC_Os06g49050			LOC_Os08g14880
	LOC_Os12g06740			LOC_Os04g39700
	LOC_Os01g12340			LOC_Os02g46780
	LOC_Os01g54950			LOC_Os02g04270
	LOC_Os04g05700			LOC_Os01g65094
	LOC_Os05g32474			LOC_Os09g32290
	LOC_Os04g41960			LOC_Os05g50090
	LOC_Os02g53580			LOC_Os06g08320
	LOC_Os01g64890			LOC_Os08g02410
	LOC_Os09g15835			LOC_Os01g72710
	LOC_Os08g43230			LOC_Os03g50280
	LOC_Os07g30200			LOC_Os03g04340
	LOC_Os04g51280			LOC_Os07g35979
	LOC_Os04g38450			LOC_Os05g01350
	LOC_Os08g02140			LOC_Os04g49410
	LOC_Os12g21700			LOC_Os02g13430
	LOC_Os01g06490			LOC_Os08g34720
	LOC_Os01g50930			LOC_Os09g32520
	LOC_Os05g45950			LOC_Os10g35100
	LOC_Os09g33530			LOC_Os12g03180
	LOC_Os02g45930			LOC_Os03g40070
	LOC_Os10g39430			LOC_Os11g04070
	LOC_Os08g42720			LOC_Os03g22720
	LOC_Os05g51610			LOC_Os08g12840
	LOC_Os01g43120			LOC_Os01g47900
	LOC_Os03g11490			LOC_Os12g39360
	LOC_Os04g28420			LOC_Os08g38300
	LOC_Os01g74510			LOC_Os12g38400
	LOC_Os05g32810			LOC_Os09g19300
	LOC_Os11g10320			LOC_Os03g18180
	LOC_Os02g49570			LOC_Os01g02010
	LOC_Os10g24980			LOC_Os03g47140
	LOC_Os03g11960			LOC_Os01g45700
	LOC_Os10g30550			LOC_Os01g38580
	LOC_Os06g39960			LOC_Os03g63400
	LOC_Os02g21460			LOC_Os04g42270
	LOC_Os03g55590			LOC_Os07g33997
	LOC_Os10g04450			LOC_Os02g12890
	LOC_Os08g43960			LOC_Os04g01610
	LOC_Os04g26380			LOC_Os05g11650
	LOC_Os01g55799			LOC_Os02g09220
	LOC_Os09g32640			LOC_Os09g29430
	LOC_Os05g22440			LOC_Os03g24940
	LOC_Os01g06460			LOC_Os03g15410
	LOC_Os02g49320			LOC_Os01g12650
	LOC_Os04g52500			LOC_Os06g06480
	LOC_Os06g36080			LOC_Os04g58050
	LOC_Os06g08670			LOC_Os09g36930
	Oryza_sativa_newGene_534			LOC_Os03g44130
	LOC_Os05g32530			LOC_Os02g21660
	LOC_Os03g49430			LOC_Os03g10800
	LOC_Os09g38100			LOC_Os08g34790
	LOC_Os09g04624			LOC_Os05g50360
	LOC_Os01g50730			LOC_Os01g13740
	LOC_Os02g14840			LOC_Os02g15690
	LOC_Os04g09604			LOC_Os05g16640
	LOC_Os01g49219			LOC_Os03g08490
	LOC_Os06g11610			LOC_Os06g43170
	LOC_Os09g19750			LOC_Os03g45960
	LOC_Os09g09520			LOC_Os07g41740
	LOC_Os05g38260			LOC_Os03g19520
	LOC_Os01g52500			LOC_Os06g07210
	LOC_Os02g30410			LOC_Os01g49380
	LOC_Os02g58790			LOC_Os04g56180
	LOC_Os06g05940			LOC_Os02g48770
	LOC_Os09g14610			Oryza_sativa_newGene_3863
	LOC_Os07g42500			LOC_Os01g63710
	LOC_Os01g52750			LOC_Os12g31350
	LOC_Os04g40520			LOC_Os01g13930
	LOC_Os06g13220			LOC_Os01g02940
	LOC_Os10g02380			LOC_Os02g41800
	LOC_Os06g03940			LOC_Os03g29850
	LOC_Os03g25960			LOC_Os03g56900
	LOC_Os01g16170			LOC_Os06g04734
	LOC_Os01g41430			LOC_Os03g20370
	LOC_Os05g46200			LOC_Os03g42130
	LOC_Os04g51940			LOC_Os03g55400
	LOC_Os03g12820			LOC_Os01g50030
	LOC_Os07g42520			LOC_Os09g32532
	LOC_Os06g38320			LOC_Os02g11830
	LOC_Os06g48250			LOC_Os04g57730
	LOC_Os11g11550			LOC_Os03g30000
	LOC_Os01g04870			LOC_Os06g16290
	LOC_Os04g38840			LOC_Os04g50990
	LOC_Os01g11600			LOC_Os03g56160
	LOC_Os11g04910			LOC_Os05g39670
	LOC_Os01g58760			LOC_Os09g26260
	LOC_Os09g30462			LOC_Os03g22250
	LOC_Os12g14140			LOC_Os03g01840
	LOC_Os12g16220			LOC_Os05g49860
	LOC_Os06g48640			LOC_Os05g47890
	LOC_Os12g25160			LOC_Os09g01140
	LOC_Os01g26920			LOC_Os11g26860
	LOC_Os03g45210			LOC_Os08g05530
	LOC_Os02g48340			LOC_Os04g28260
	LOC_Os03g02550			LOC_Os04g39300
	LOC_Os01g56350			LOC_Os10g40550
	LOC_Os01g18100			LOC_Os01g53560
	LOC_Os05g24880			LOC_Os03g42235
	LOC_Os03g19650			LOC_Os09g39940
	LOC_Os05g27950			LOC_Os10g02509
	LOC_Os11g12710			LOC_Os01g08160
	LOC_Os06g41010			LOC_Os09g08430
	LOC_Os04g16080			LOC_Os04g21600
	LOC_Os03g20670			LOC_Os09g11240
	LOC_Os04g58160			LOC_Os10g41470
	LOC_Os08g17294			LOC_Os09g39490
	LOC_Os03g62040			LOC_Os12g38170
	LOC_Os08g01530			LOC_Os02g56300
	LOC_Os09g01590			LOC_Os06g04600
	LOC_Os07g11300			LOC_Os05g03030
	LOC_Os03g31550			LOC_Os04g02060
	LOC_Os12g02200			LOC_Os06g40040
	LOC_Os01g51040			LOC_Os07g01890
	LOC_Os04g38530			LOC_Os07g08710
	LOC_Os11g08300			LOC_Os01g47070
	LOC_Os08g06460			LOC_Os09g37910
	LOC_Os08g39050			LOC_Os05g48290
	LOC_Os03g07200			LOC_Os07g12890
	LOC_Os01g58194			LOC_Os06g37300
	LOC_Os04g03180			LOC_Os02g03730
	LOC_Os06g01460			LOC_Os03g53360
	LOC_Os07g11150			LOC_Os02g46930
	LOC_Os02g51910			LOC_Os03g24910
	LOC_Os10g37110			LOC_Os04g36890
	LOC_Os01g62610			LOC_Os11g05120
	LOC_Os04g17050			LOC_Os05g02300
	LOC_Os03g30950			LOC_Os01g39010
	LOC_Os11g47030			LOC_Os08g44480
	LOC_Os01g53890			LOC_Os03g21820
	LOC_Os05g04120			LOC_Os08g41300
	LOC_Os06g12790			LOC_Os12g41230
	LOC_Os01g73000			LOC_Os02g33705
	LOC_Os08g39694			LOC_Os04g38026
	LOC_Os06g49740			LOC_Os10g32820
	LOC_Os10g01044			LOC_Os12g01490
	LOC_Os06g22919			LOC_Os04g30790
	LOC_Os09g16330			LOC_Os05g11810
	LOC_Os09g23595			LOC_Os07g29290
	LOC_Os07g05440			LOC_Os01g12900
	LOC_Os03g58150			LOC_Os03g55530
	LOC_Os07g23540			LOC_Os07g01300
	LOC_Os02g42700			LOC_Os10g39300
	LOC_Os05g48700			LOC_Os05g06440
	LOC_Os06g06470			LOC_Os11g40150
	LOC_Os03g07360			LOC_Os06g40590
	LOC_Os03g05340			LOC_Os12g06870
	LOC_Os06g29660			LOC_Os10g34940
	LOC_Os01g65904			LOC_Os11g02620
	LOC_Os02g27070			LOC_Os02g48640
	LOC_Os04g16940			LOC_Os02g32550
	LOC_Os04g20920			LOC_Os07g07220
	LOC_Os10g36860			LOC_Os11g05160
	LOC_Os05g40180			LOC_Os03g11440
	LOC_Os06g39470			LOC_Os06g05740
	LOC_Os02g06290			LOC_Os05g49890
	LOC_Os11g02379			LOC_Os04g59440
	LOC_Os07g48970			LOC_Os04g46620
	LOC_Os05g35190			LOC_Os10g22394
	LOC_Os06g47800			LOC_Os01g54440
	Oryza_sativa_newGene_1784			LOC_Os03g11900
	LOC_Os04g32150			LOC_Os03g18060
	LOC_Os01g07870			LOC_Os01g16020
	LOC_Os04g46390			LOC_Os03g08440
	LOC_Os03g03360			LOC_Os02g43540
	LOC_Os03g03070			LOC_Os03g19452
	LOC_Os12g28177			LOC_Os02g29150
	LOC_Os08g07830			LOC_Os09g02300
	LOC_Os07g42160			LOC_Os01g08140
	LOC_Os03g29950			LOC_Os04g58390
	LOC_Os12g24020			LOC_Os01g65420
	LOC_Os03g02980			LOC_Os08g37030
	LOC_Os04g21110			Oryza_sativa_newGene_3962
	LOC_Os02g38000			LOC_Os01g12590
	LOC_Os12g28250			LOC_Os01g55450
	LOC_Os04g46280			LOC_Os06g11800
	LOC_Os05g18650			LOC_Os05g19370
	LOC_Os02g37420			LOC_Os01g52864
	LOC_Os12g26860			LOC_Os02g58720
	LOC_Os01g01720			LOC_Os03g21940
	LOC_Os02g37834			LOC_Os05g26040
	LOC_Os12g01930			LOC_Os02g57240
	LOC_Os11g14570			LOC_Os01g45860
	LOC_Os06g07600			LOC_Os02g48360
	LOC_Os02g53210			LOC_Os05g32230
	LOC_Os02g29210			LOC_Os02g02990
	LOC_Os03g15870			LOC_Os06g44780
	LOC_Os06g08930			LOC_Os09g32200
	LOC_Os03g57580			LOC_Os09g38540
	LOC_Os02g53410			LOC_Os02g25230
	Oryza_sativa_newGene_1289			LOC_Os01g46290
	LOC_Os01g11946			LOC_Os04g53210
	Oryza_sativa_newGene_874			LOC_Os12g02870
	LOC_Os01g53150			LOC_Os04g32550
	LOC_Os12g35940			LOC_Os06g40500
	LOC_Os02g46640			LOC_Os03g55776
	LOC_Os08g20486			LOC_Os07g44130
	LOC_Os08g32850			LOC_Os06g14280
	LOC_Os04g57760			LOC_Os03g27480
	LOC_Os07g11280			LOC_Os04g23630
	ChrSy.fgenesh.gene.37			LOC_Os05g03620
	LOC_Os10g28020			LOC_Os12g10750
	LOC_Os04g38640			LOC_Os10g39850
	LOC_Os01g25760			LOC_Os02g57640
	LOC_Os02g26700			LOC_Os09g38400
	LOC_Os06g24704			LOC_Os09g34230
	LOC_Os03g56840			LOC_Os08g43040
	LOC_Os08g11450			LOC_Os01g53090
	Oryza_sativa_newGene_4724			LOC_Os07g01490
	LOC_Os02g27870			LOC_Os07g09670
	LOC_Os05g51570			LOC_Os06g42020
	LOC_Os07g32590			LOC_Os07g32460
	LOC_Os04g24900			LOC_Os05g49820
	LOC_Os05g27880			LOC_Os02g36990
	LOC_Os02g26404			LOC_Os01g25610
	LOC_Os05g38570			LOC_Os09g37006
	LOC_Os08g37500			LOC_Os06g37160
	LOC_Os05g01440			LOC_Os03g56590
	LOC_Os11g16580			LOC_Os02g46600
	LOC_Os03g06710			LOC_Os04g32710
	LOC_Os03g20870			LOC_Os03g49800
	LOC_Os04g52540			LOC_Os01g09510
	LOC_Os04g12560			LOC_Os03g40270
	LOC_Os02g47840			LOC_Os10g05130
	LOC_Os02g49860			LOC_Os10g34820
	LOC_Os03g09940			LOC_Os03g51230
	LOC_Os04g41150			LOC_Os03g53300
	LOC_Os01g65400			LOC_Os05g39050
	LOC_Os06g23530			LOC_Os05g45050
	LOC_Os04g48710			LOC_Os03g05980
	LOC_Os03g34040			LOC_Os07g03730
	LOC_Os01g58690			LOC_Os04g35420
	LOC_Os05g07090			LOC_Os11g31590
	LOC_Os04g31120			LOC_Os02g54720
	LOC_Os06g46240			LOC_Os09g23560
	LOC_Os03g42464			LOC_Os03g57460
	LOC_Os03g16460			LOC_Os04g47820
	LOC_Os03g53390			LOC_Os08g40850
	LOC_Os01g52100			LOC_Os02g01332
	LOC_Os05g38710			LOC_Os06g08730
	LOC_Os02g05340			LOC_Os10g42230
	LOC_Os07g42700			LOC_Os03g04550
	LOC_Os12g05655			LOC_Os02g04120
	LOC_Os05g07130			LOC_Os11g29670
	LOC_Os01g56960			LOC_Os09g38020
	LOC_Os06g06080			LOC_Os11g05010
	LOC_Os07g01910			LOC_Os10g31930
	LOC_Os03g21914			LOC_Os01g69140
	LOC_Os12g04204			LOC_Os05g31000
	LOC_Os11g02150			LOC_Os01g49440
	LOC_Os01g64520			LOC_Os12g03090
	LOC_Os10g32300			LOC_Os02g49600
	LOC_Os04g31924			LOC_Os04g54310
	LOC_Os11g01210			LOC_Os11g42480
	LOC_Os03g60910			LOC_Os11g28130
	LOC_Os03g28300			LOC_Os03g58204
	LOC_Os11g31470			LOC_Os01g68900
	LOC_Os07g43260			LOC_Os08g06040
	LOC_Os11g31420			LOC_Os10g27190
	LOC_Os09g27680			LOC_Os11g29190
	LOC_Os06g27650			LOC_Os08g05340
	LOC_Os07g04420			LOC_Os07g29320
	LOC_Os09g27040			LOC_Os02g10520
	LOC_Os07g25050			LOC_Os03g50520
	LOC_Os03g48780			LOC_Os06g40170
	LOC_Os07g42260			LOC_Os07g48010
	LOC_Os01g33684			LOC_Os07g48260
	LOC_Os12g01230			LOC_Os05g40280
	LOC_Os02g52150			LOC_Os03g11110
	LOC_Os07g09050			LOC_Os07g43540
	LOC_Os03g19680			LOC_Os07g37010
	LOC_Os07g40810			LOC_Os02g04170
	LOC_Os11g04980			LOC_Os09g24210
	LOC_Os11g18570			LOC_Os09g25000
	Oryza_sativa_newGene_4410			LOC_Os09g17850
	LOC_Os01g52630			LOC_Os03g13170
	LOC_Os07g10420			LOC_Os04g10214
	LOC_Os08g09870			LOC_Os02g40664
	LOC_Os05g22894			LOC_Os10g04130
	LOC_Os05g06760			LOC_Os11g02130
	LOC_Os03g04110			LOC_Os07g01904
	LOC_Os07g38840			LOC_Os09g30414
	LOC_Os07g21950			LOC_Os02g56990
	LOC_Os03g20100			LOC_Os02g36450
	LOC_Os01g54540			LOC_Os03g14530
	LOC_Os08g37800			LOC_Os02g06460
	LOC_Os11g07940			LOC_Os01g50460
	LOC_Os02g57260			LOC_Os01g07330
	LOC_Os06g46120			LOC_Os08g10010
	LOC_Os05g03900			LOC_Os01g66130
	Oryza_sativa_newGene_4194			LOC_Os04g33630
	LOC_Os02g16620			LOC_Os01g74540
	LOC_Os06g07820			LOC_Os10g41390
	LOC_Os02g44820			LOC_Os10g37530
	LOC_Os07g14514			LOC_Os12g38120
	LOC_Os10g02240			LOC_Os04g25650
	LOC_Os09g26400			LOC_Os04g58960
	LOC_Os07g41310			LOC_Os04g45650
	LOC_Os06g48180			LOC_Os02g06760
	LOC_Os01g51450			LOC_Os01g51300
	LOC_Os09g24670			LOC_Os07g03140
	LOC_Os02g49690			LOC_Os05g05150
	LOC_Os08g28970			LOC_Os03g22880
	LOC_Os12g35465			LOC_Os05g41210
	LOC_Os04g12290			LOC_Os06g15730
	LOC_Os07g42910			LOC_Os01g61760
	LOC_Os08g08030			LOC_Os01g70770
	LOC_Os03g18130			LOC_Os03g17084
	LOC_Os03g08970			LOC_Os10g39260
	LOC_Os01g14514			LOC_Os01g49250
	LOC_Os02g16000			LOC_Os05g33030
	LOC_Os01g72980			LOC_Os03g03724
	LOC_Os01g48900			LOC_Os03g45344
	LOC_Os06g29490			LOC_Os02g13560
	LOC_Os04g38750			LOC_Os01g66590
	LOC_Os02g17850
	LOC_Os05g48160
	LOC_Os04g52100
	LOC_Os03g30092
	Oryza_sativa_newGene_3220
	LOC_Os03g51984
	LOC_Os10g39200
	LOC_Os03g57690
	LOC_Os07g11110
	LOC_Os03g45280
	LOC_Os06g45820
	LOC_Os05g32970
	LOC_Os01g56210
	LOC_Os01g58470
	LOC_Os08g14860
	LOC_Os11g26160
	LOC_Os03g14654
	LOC_Os12g04440
	LOC_Os02g57430
	LOC_Os02g54900
	LOC_Os03g57110
	LOC_Os11g32260
	LOC_Os03g10060
	LOC_Os07g44660
	LOC_Os08g14450
	LOC_Os07g25060
	LOC_Os12g32480
	LOC_Os11g42850
	LOC_Os01g61120
	LOC_Os09g25770
	LOC_Os10g10170
	LOC_Os01g65640
	LOC_Os01g25780
	LOC_Os10g36210
	LOC_Os03g14570
	LOC_Os09g12230
	LOC_Os08g01920
	LOC_Os09g07920
	LOC_Os01g13210
	LOC_Os08g41890
	LOC_Os09g34000
	LOC_Os06g51480
	LOC_Os01g09305
	LOC_Os01g46370
	Oryza_sativa_newGene_2724
	LOC_Os01g50860
	LOC_Os06g45660
	LOC_Os07g40974
	Oryza_sativa_newGene_2486
	LOC_Os06g09090
	LOC_Os07g38380
	LOC_Os05g50230
	LOC_Os08g05970
	LOC_Os01g47262
	LOC_Os06g08910
	LOC_Os02g53330
	LOC_Os12g12390
	LOC_Os06g36390
	LOC_Os12g17480
	LOC_Os11g04150
	LOC_Os05g30700
	LOC_Os08g15248
	LOC_Os02g53340
	LOC_Os08g09760
	Oryza_sativa_newGene_2804
	LOC_Os06g39906
	LOC_Os08g14810
	LOC_Os03g05806
	LOC_Os02g05630
	LOC_Os11g03484
	LOC_Os09g17610
	LOC_Os05g14980
	Oryza_sativa_newGene_3396
	LOC_Os11g16590
	LOC_Os02g04945
	LOC_Os01g37350
	LOC_Os05g50820
	ChrSy.fgenesh.gene.74
	LOC_Os05g28090
	LOC_Os05g45440
	LOC_Os07g01740
	LOC_Os04g16820
	LOC_Os02g27400
	LOC_Os09g37020
	LOC_Os02g19550
	LOC_Os12g24170
	LOC_Os02g04640
	LOC_Os06g45980
	Oryza_sativa_newGene_2086
	LOC_Os03g46550
	LOC_Os10g26859
	LOC_Os05g35540
	LOC_Os01g49720
	LOC_Os07g41280
	LOC_Os12g18650
	LOC_Os01g46720
	LOC_Os08g40550
	LOC_Os02g03280
	LOC_Os05g44620
	LOC_Os01g51530
	Oryza_sativa_newGene_166
	LOC_Os11g37260
	LOC_Os11g04670
	LOC_Os03g01160
	LOC_Os10g41550
	LOC_Os01g69120
	LOC_Os11g23790
	LOC_Os03g09060
	LOC_Os06g27590
	LOC_Os07g47620
	LOC_Os05g36920
	LOC_Os07g33300
	LOC_Os04g53240
	Oryza_sativa_newGene_4115
	LOC_Os01g54700
	LOC_Os03g58260
	Oryza_sativa_newGene_1503
	LOC_Os06g35670
	LOC_Os08g19210
	LOC_Os08g12820
	LOC_Os09g25934
	LOC_Os09g39190
	LOC_Os04g26400
	LOC_Os01g64870
	LOC_Os12g44110
	LOC_Os03g20170
	LOC_Os03g07970
	LOC_Os12g07190
	LOC_Os05g48840
	LOC_Os08g06010
	LOC_Os02g25900
	LOC_Os02g53140
	LOC_Os10g33350
	LOC_Os09g37690
	LOC_Os04g35760
	LOC_Os01g38970
	LOC_Os10g37210
	LOC_Os06g50050
	LOC_Os04g54010
	LOC_Os01g18970
	LOC_Os09g32620
	Oryza_sativa_newGene_1369
	LOC_Os06g30380
	LOC_Os11g05552
	LOC_Os12g07650
	Oryza_sativa_newGene_4195
	LOC_Os08g14070
	LOC_Os09g03190
	LOC_Os12g44170
	LOC_Os08g43190
	LOC_Os07g10920
	LOC_Os02g38050
	LOC_Os01g07640
	LOC_Os08g13430
	LOC_Os07g06900
	LOC_Os02g54340
	LOC_Os08g17655
	LOC_Os07g44140
	LOC_Os09g17049
	LOC_Os04g44920
	LOC_Os07g46990
	LOC_Os10g36260
	LOC_Os02g50350
	LOC_Os01g42280
	LOC_Os03g03550
	LOC_Os12g33830
	LOC_Os10g11310
	LOC_Os05g44130
	LOC_Os01g32080
	LOC_Os04g26360
	LOC_Os04g32050
	LOC_Os04g53720
	LOC_Os09g27660
	LOC_Os03g20180
	LOC_Os06g02010
	LOC_Os07g10190
	LOC_Os06g07230
	LOC_Os05g32140
	LOC_Os03g23980
	LOC_Os06g18900
	LOC_Os04g40630
	LOC_Os02g42690
	LOC_Os01g13060
	LOC_Os09g20990
	LOC_Os08g16120
	LOC_Os02g15930
	LOC_Os10g36200
	LOC_Os03g25390
	LOC_Os12g12370
	LOC_Os05g25210
	LOC_Os03g29730
	LOC_Os08g25700
	LOC_Os06g49500
	LOC_Os03g09290
	LOC_Os05g15890
	LOC_Os04g45140
	LOC_Os02g47760
	LOC_Os01g45470
	LOC_Os02g35130
	LOC_Os04g34290
	LOC_Os08g09110
	LOC_Os05g51150
	LOC_Os03g59620
	LOC_Os04g24710
	LOC_Os03g51000
	LOC_Os03g25270
	LOC_Os02g13020
	LOC_Os07g29330
	LOC_Os08g31700
	LOC_Os08g42480
	LOC_Os01g45900
	LOC_Os08g36580
	LOC_Os09g32870
	LOC_Os07g18720
	LOC_Os02g06570
	LOC_Os06g10350
	Oryza_sativa_newGene_4721
	LOC_Os02g28720
	LOC_Os05g31140
	LOC_Os12g03040
	LOC_Os02g55340
	LOC_Os02g03720
	LOC_Os01g69870
	LOC_Os01g31370
	LOC_Os01g56730
	LOC_Os01g08890
	LOC_Os11g31430
	LOC_Os06g07760
	LOC_Os04g23440
	LOC_Os07g43560
	LOC_Os01g09384
	LOC_Os03g06139
	LOC_Os11g16330
	LOC_Os07g04440
	Oryza_sativa_newGene_2855
	LOC_Os02g03090
	LOC_Os12g37710
	LOC_Os02g01440
	LOC_Os06g24730
	LOC_Os01g54670
	Oryza_sativa_newGene_3589
	LOC_Os08g01274
	LOC_Os03g35950
	LOC_Os03g05820
	LOC_Os02g24280
	LOC_Os05g06530
	LOC_Os06g43870
	LOC_Os10g07978
	LOC_Os10g10970
	LOC_Os02g33080
	LOC_Os01g19750
	LOC_Os03g62610
	LOC_Os05g34150
	LOC_Os04g46960
	LOC_Os07g48610
	LOC_Os02g22100
	LOC_Os09g19790
	LOC_Os02g10860
	LOC_Os01g31110
	LOC_Os04g51580
	LOC_Os05g16430
	LOC_Os12g37690
	LOC_Os05g11270
	LOC_Os01g53720
	LOC_Os05g48416
	LOC_Os09g33800
	LOC_Os03g03890
	LOC_Os01g09370
	LOC_Os11g38640
	LOC_Os09g37280
	LOC_Os02g35750
	LOC_Os05g03480
	LOC_Os02g57670
	LOC_Os11g39190
	LOC_Os08g09860
	LOC_Os03g59264
	LOC_Os01g28540
	LOC_Os05g10414
	LOC_Os02g32590
	LOC_Os09g08072
	LOC_Os12g25200
	LOC_Os02g39930
	LOC_Os09g04160
	LOC_Os01g06600
	LOC_Os12g38560
	LOC_Os03g43720
	LOC_Os02g48630
	LOC_Os08g25870
	LOC_Os04g45810
	LOC_Os09g37620
	LOC_Os10g31320
	LOC_Os07g09420
	LOC_Os03g62630
	LOC_Os06g06040
	LOC_Os04g03860
	LOC_Os12g42810
	LOC_Os01g05620
	LOC_Os06g43930
	LOC_Os07g04380
	LOC_Os04g44500
	LOC_Os02g18990
	LOC_Os10g39930
	LOC_Os05g34070
	LOC_Os02g44990
	LOC_Os09g20024
	LOC_Os02g41470
	LOC_Os03g17670
	LOC_Os08g39600
	LOC_Os08g37670
	LOC_Os05g30250
	LOC_Os12g41250
	LOC_Os06g41360
	LOC_Os02g37030
	LOC_Os05g48200
	LOC_Os12g27440
	LOC_Os01g07250
	LOC_Os02g48870
	LOC_Os05g44580
	LOC_Os02g22250
	LOC_Os10g04050
	LOC_Os03g44200
	LOC_Os03g15050
	LOC_Os09g07320
	LOC_Os09g20430
	LOC_Os06g49990
	LOC_Os02g29300
	LOC_Os11g10470
	LOC_Os04g36590
	LOC_Os02g02720
	LOC_Os06g16040
	LOC_Os12g18340
	LOC_Os03g25500
	LOC_Os06g14420
	LOC_Os01g26970
	LOC_Os01g68670
	LOC_Os07g36800
	LOC_Os02g07680
	LOC_Os06g32510
	LOC_Os12g08580
	LOC_Os12g03230
	LOC_Os04g45970
	LOC_Os04g46010
	LOC_Os01g68770
	LOC_Os03g63950
	LOC_Os10g32700
	Oryza_sativa_newGene_1502
	LOC_Os10g42240
	LOC_Os07g07260
	LOC_Os05g47850
	LOC_Os02g38574
	LOC_Os02g19150
	LOC_Os10g26050
	LOC_Os03g17174
	LOC_Os05g37250
	LOC_Os02g08130
	LOC_Os04g39440
	LOC_Os03g12990
	LOC_Os05g16420
	LOC_Os02g22260
	LOC_Os03g08430
	LOC_Os11g14544
	LOC_Os02g53860
	LOC_Os02g46480
	LOC_Os01g18630
	LOC_Os06g29650
	LOC_Os05g47870
	LOC_Os03g02090
	LOC_Os12g42850
	LOC_Os07g34950
	LOC_Os05g02770
	LOC_Os01g61240
	LOC_Os07g48550
	LOC_Os01g19820
	LOC_Os04g44840
	LOC_Os11g32880
	LOC_Os09g26880

## Sheet: Dark vs light
Fig4E	venn
dark	normal light	high light
LOC_Os02g50370	LOC_Os12g37260	LOC_Os02g15900
LOC_Os03g13730	LOC_Os08g41280	LOC_Os04g39270
LOC_Os02g51000	LOC_Os12g36670	LOC_Os02g54010
LOC_Os02g05000	LOC_Os09g25610	LOC_Os06g27860
LOC_Os04g30210	LOC_Os01g13090	LOC_Os02g51000
LOC_Os03g53910	LOC_Os07g39520	LOC_Os03g36760
LOC_Os05g45450	LOC_Os08g08205	LOC_Os05g46250
LOC_Os04g23700	LOC_Os03g22634	LOC_Os02g05000
LOC_Os07g25590	LOC_Os05g02754	LOC_Os01g07890
LOC_Os12g02210	LOC_Os11g37850	LOC_Os08g41730
LOC_Os01g50100	LOC_Os04g09900	LOC_Os04g12920
LOC_Os10g41720	LOC_Os02g01790	LOC_Os02g53750
LOC_Os08g25250	LOC_Os05g02250	LOC_Os04g30210
LOC_Os04g08828	LOC_Os06g14406	LOC_Os12g38800
LOC_Os03g61900	LOC_Os09g04050	LOC_Os05g46720
LOC_Os02g38470	LOC_Os07g49280	LOC_Os05g45450
LOC_Os03g61720	LOC_Os03g08170	LOC_Os03g07430
LOC_Os03g22634	LOC_Os07g03710	LOC_Os04g23700
LOC_Os01g67570	LOC_Os07g46060	LOC_Os05g09000
LOC_Os01g63210	LOC_Os05g19910	LOC_Os09g38930
LOC_Os04g54380	LOC_Os08g33720	LOC_Os08g32630
LOC_Os06g18670	LOC_Os10g39130	LOC_Os07g25590
LOC_Os03g24060	LOC_Os07g13590	LOC_Os06g14620
LOC_Os05g02060	LOC_Os12g25490	LOC_Os07g40300
LOC_Os03g57149	LOC_Os08g06280	LOC_Os01g73900
LOC_Os12g04980	LOC_Os03g14915	LOC_Os06g41120
LOC_Os03g63730	LOC_Os09g13440	LOC_Os12g02210
LOC_Os06g20500	LOC_Os08g24300	LOC_Os01g50100
LOC_Os01g50050	LOC_Os08g28400	Oryza_sativa_newGene_1425
LOC_Os05g05300	LOC_Os08g02110	LOC_Os04g32930
LOC_Os05g34040	LOC_Os07g34110	LOC_Os02g24632
LOC_Os10g05710	LOC_Os01g10040	LOC_Os04g08828
LOC_Os03g61910	LOC_Os04g35520	LOC_Os03g61900
LOC_Os01g59980	LOC_Os04g43680	LOC_Os04g43200
LOC_Os05g51700	LOC_Os02g44000	LOC_Os02g58640
LOC_Os12g09280	LOC_Os07g42960	LOC_Os05g03460
LOC_Os06g22060	LOC_Os10g17100	LOC_Os03g24600
LOC_Os06g37610	LOC_Os10g39140	LOC_Os03g21030
LOC_Os01g67314	LOC_Os09g27580	LOC_Os02g06820
LOC_Os11g34160	LOC_Os06g10210	LOC_Os03g60840
LOC_Os12g05310	LOC_Os11g29720	LOC_Os09g25600
LOC_Os07g16600	LOC_Os03g52910	LOC_Os01g72340
LOC_Os02g12350	LOC_Os09g02060	LOC_Os09g32560
LOC_Os02g30100	LOC_Os08g39850	LOC_Os04g44510
LOC_Os07g30800	LOC_Os03g24820	LOC_Os10g31850
LOC_Os04g38900	LOC_Os11g01780	LOC_Os02g53180
LOC_Os07g23120	LOC_Os03g02030	LOC_Os05g01460
LOC_Os10g25850	LOC_Os03g54130	LOC_Os11g01550
LOC_Os05g39600	LOC_Os01g42790	LOC_Os10g28200
LOC_Os03g02420	LOC_Os01g56810	LOC_Os03g64070
LOC_Os03g02070	LOC_Os01g63620	LOC_Os11g02240
LOC_Os04g54740	LOC_Os08g07010	LOC_Os09g25990
LOC_Os03g39610	LOC_Os11g41710	LOC_Os01g67570
LOC_Os05g44330	LOC_Os03g40100	LOC_Os01g63210
LOC_Os02g42406	LOC_Os06g02144	LOC_Os01g46970
LOC_Os02g20934	LOC_Os10g41980	LOC_Os08g08420
LOC_Os09g30412	LOC_Os02g53130	LOC_Os01g06640
LOC_Os03g36080	LOC_Os10g42910	LOC_Os11g04409
LOC_Os11g03200	LOC_Os01g62370	LOC_Os03g24060
LOC_Os04g22870	LOC_Os03g16860	LOC_Os08g38880
LOC_Os03g46560	LOC_Os05g38680	LOC_Os12g02570
LOC_Os02g33400	LOC_Os05g37190	LOC_Os11g09864
LOC_Os01g49710	LOC_Os04g52990	LOC_Os12g04980
LOC_Os03g49710	LOC_Os10g41999	LOC_Os01g61320
LOC_Os12g30520	LOC_Os04g32920	LOC_Os05g09500
LOC_Os08g38720	LOC_Os12g43380	Oryza_sativa_newGene_2809
LOC_Os12g35630	LOC_Os08g36630	LOC_Os01g50050
LOC_Os11g13890	LOC_Os08g02040	LOC_Os01g14080
LOC_Os01g50616	LOC_Os03g08330	LOC_Os01g42850
LOC_Os10g11340	LOC_Os12g01030	LOC_Os04g33050
LOC_Os01g62900	LOC_Os01g71320	LOC_Os08g28010
LOC_Os12g41590	LOC_Os03g06200	LOC_Os03g15430
LOC_Os07g33330	LOC_Os02g56200	LOC_Os05g43540
LOC_Os05g02530	LOC_Os03g57120	LOC_Os12g29760
LOC_Os03g55030	LOC_Os01g48960	LOC_Os03g49630
LOC_Os01g61630	LOC_Os01g41750	LOC_Os11g05930
LOC_Os02g25870	LOC_Os02g49880	LOC_Os06g49930
LOC_Os11g27430	LOC_Os04g38042	LOC_Os10g05710
LOC_Os04g55050	LOC_Os08g35740	LOC_Os07g15880
LOC_Os05g10620	LOC_Os03g14910	LOC_Os03g57790
LOC_Os03g62490	LOC_Os10g41190	LOC_Os05g50410
LOC_Os06g16980	LOC_Os06g15680	LOC_Os04g55190
LOC_Os02g02590	LOC_Os07g02780	LOC_Os02g18180
LOC_Os02g07830	LOC_Os07g37230	LOC_Os04g48940
LOC_Os08g35700	LOC_Os05g36260	LOC_Os03g61910
LOC_Os06g39240	LOC_Os07g33270	LOC_Os11g47400
LOC_Os11g43320	LOC_Os05g49240	LOC_Os03g03700
LOC_Os02g52390	LOC_Os04g56910	LOC_Os01g59980
LOC_Os03g01020	LOC_Os07g18874	Oryza_sativa_newGene_1599
LOC_Os12g08564	LOC_Os06g38764	LOC_Os01g22520
LOC_Os12g37610	LOC_Os07g25460	LOC_Os10g35110
LOC_Os02g05550	LOC_Os11g02520	LOC_Os05g51700
LOC_Os04g09560	LOC_Os04g30490	LOC_Os12g02040
LOC_Os04g38410	LOC_Os03g01270	LOC_Os12g18530
LOC_Os03g33090	LOC_Os01g46610	LOC_Os01g62420
LOC_Os11g38030	LOC_Os07g43316	LOC_Os06g22820
LOC_Os01g45370	LOC_Os02g52860	Oryza_sativa_newGene_1547
LOC_Os11g04900	LOC_Os04g47360	LOC_Os11g29140
LOC_Os05g22920	LOC_Os11g28530	LOC_Os06g22060
LOC_Os03g15020	LOC_Os01g01660	LOC_Os03g05870
LOC_Os02g02390	LOC_Os01g45750	LOC_Os01g49890
LOC_Os06g20320	LOC_Os08g33160	LOC_Os01g37490
LOC_Os03g52640	LOC_Os01g66010	LOC_Os06g37610
LOC_Os07g04430	LOC_Os04g43650	LOC_Os04g09350
LOC_Os12g14070	LOC_Os01g39860	LOC_Os02g51100
LOC_Os04g43390	LOC_Os05g06814	LOC_Os01g73540
LOC_Os03g58540	LOC_Os03g62240	LOC_Os09g21230
LOC_Os06g15170	LOC_Os11g04720	LOC_Os03g61340
LOC_Os11g31700	LOC_Os06g11240	LOC_Os05g44310
LOC_Os01g67150	LOC_Os07g41060	LOC_Os07g30170
LOC_Os02g38130	LOC_Os03g53660	LOC_Os09g25550
LOC_Os04g51150	LOC_Os04g33240	LOC_Os01g67314
LOC_Os04g48410	LOC_Os04g42120	LOC_Os01g63190
LOC_Os09g38510	LOC_Os08g39330	LOC_Os07g25410
LOC_Os12g39840	LOC_Os12g14440	Oryza_sativa_newGene_2604
LOC_Os10g20780	LOC_Os04g52940	LOC_Os12g05310
LOC_Os05g49230	LOC_Os05g29990	Oryza_sativa_newGene_772
LOC_Os06g04510	LOC_Os04g33460	LOC_Os02g12350
Oryza_sativa_newGene_3817	LOC_Os02g56380	LOC_Os03g53170
LOC_Os11g04240	LOC_Os03g01365	LOC_Os07g30800
LOC_Os07g36930	LOC_Os01g19260	LOC_Os04g38900
LOC_Os11g31705	LOC_Os10g42770	LOC_Os05g03590
LOC_Os03g51900	LOC_Os03g07840	LOC_Os02g35590
LOC_Os07g42880	LOC_Os04g40100	LOC_Os09g36700
LOC_Os12g18550	LOC_Os12g37350	LOC_Os05g39600
LOC_Os02g14929	LOC_Os01g42690	LOC_Os01g35990
LOC_Os01g03660	LOC_Os06g15330	LOC_Os09g33930
LOC_Os12g31370	LOC_Os04g10750	LOC_Os03g02070
LOC_Os07g09330	LOC_Os07g42324	LOC_Os01g32380
LOC_Os01g57630	LOC_Os07g34260	LOC_Os04g54740
LOC_Os03g31150	LOC_Os07g44250	LOC_Os06g40818
LOC_Os10g22730	LOC_Os02g50240	LOC_Os01g12374
LOC_Os04g28620	LOC_Os03g14450	LOC_Os11g47710
LOC_Os01g41930	LOC_Os07g36465	LOC_Os05g44330
LOC_Os11g34320	LOC_Os07g22720	LOC_Os02g54820
LOC_Os04g43380	LOC_Os03g64210	LOC_Os02g42406
LOC_Os11g06590	LOC_Os07g48020	LOC_Os02g08480
LOC_Os07g42080	LOC_Os06g22100	LOC_Os12g01210
LOC_Os10g14180	LOC_Os03g13050	LOC_Os12g29160
Oryza_sativa_newGene_2929	LOC_Os01g57340	LOC_Os05g08420
LOC_Os12g01150	LOC_Os05g44210	LOC_Os02g29620
LOC_Os02g08490	LOC_Os03g13210	LOC_Os05g50950
LOC_Os12g38880	LOC_Os03g21710	LOC_Os07g48510
LOC_Os09g21360	LOC_Os03g04480	LOC_Os03g36080
LOC_Os10g05700	LOC_Os01g58459	LOC_Os03g26620
LOC_Os12g07880	LOC_Os04g50060	LOC_Os11g43600
LOC_Os05g43770	LOC_Os06g11320	LOC_Os03g46560
LOC_Os07g10910	LOC_Os03g47610	LOC_Os05g33010
LOC_Os10g07470	LOC_Os03g12900	LOC_Os04g52600
LOC_Os12g31800	LOC_Os01g52550	LOC_Os01g49710
LOC_Os01g42030	LOC_Os02g10070	LOC_Os03g55630
LOC_Os02g48570	LOC_Os01g60190	LOC_Os03g49710
LOC_Os01g68524	LOC_Os05g11428	LOC_Os09g17620
LOC_Os11g24590	LOC_Os07g46920	LOC_Os07g22650
LOC_Os11g39670	LOC_Os11g10520	LOC_Os07g38300
LOC_Os07g11100	LOC_Os07g49400	LOC_Os03g19190
LOC_Os02g34380	LOC_Os10g37340	LOC_Os02g02320
LOC_Os09g10770	LOC_Os07g22930	LOC_Os10g42700
LOC_Os09g07150	LOC_Os04g10690	LOC_Os05g34710
LOC_Os04g07590	LOC_Os06g39110	LOC_Os12g30520
LOC_Os11g06440	LOC_Os02g41670	LOC_Os01g47540
LOC_Os03g38740	LOC_Os08g10150	LOC_Os09g38920
LOC_Os03g10420	LOC_Os04g49660	LOC_Os03g48440
LOC_Os10g05780	LOC_Os10g42100	LOC_Os03g25440
LOC_Os03g11120	LOC_Os01g61880	ChrSy.fgenesh.gene.50
LOC_Os11g31770	LOC_Os10g07556	LOC_Os03g04580
LOC_Os05g13960	LOC_Os09g19710	LOC_Os08g38720
LOC_Os02g57010	LOC_Os06g39780	LOC_Os12g35630
LOC_Os10g20810	LOC_Os04g55710	LOC_Os01g33420
LOC_Os11g28720	LOC_Os12g11370	LOC_Os01g50616
LOC_Os12g34340	LOC_Os01g16870	LOC_Os08g35190
LOC_Os09g21520	LOC_Os06g49210	LOC_Os10g11340
LOC_Os03g40550	LOC_Os12g33080	LOC_Os09g01600
LOC_Os08g28080	LOC_Os07g36140	LOC_Os03g39110
LOC_Os09g07154	LOC_Os02g32814	LOC_Os05g39240
LOC_Os02g28980	LOC_Os03g09900	LOC_Os12g41590
LOC_Os02g10390	LOC_Os11g35500	LOC_Os01g40120
LOC_Os12g02589	LOC_Os01g47370	LOC_Os02g46460
LOC_Os08g42560	LOC_Os06g21820	LOC_Os05g08980
LOC_Os01g40280	LOC_Os01g70490	LOC_Os01g72150
LOC_Os05g50980	Oryza_sativa_newGene_2237	LOC_Os06g06050
LOC_Os03g36540	LOC_Os01g63270	LOC_Os01g06660
LOC_Os03g53845	LOC_Os04g47990	LOC_Os09g02770
LOC_Os08g41620	LOC_Os12g16200	LOC_Os12g22489
LOC_Os06g30970	LOC_Os03g09070	LOC_Os02g42850
LOC_Os06g21590	LOC_Os10g42960	LOC_Os05g02530
LOC_Os08g03870	LOC_Os09g25060	LOC_Os12g25170
LOC_Os11g26920	LOC_Os02g06754	LOC_Os10g35250
LOC_Os11g41910	LOC_Os01g42234	LOC_Os02g18670
LOC_Os06g51160	LOC_Os11g05190	LOC_Os03g55030
LOC_Os01g31360	LOC_Os03g12110	LOC_Os05g02990
LOC_Os01g50160	LOC_Os10g33104	LOC_Os02g56000
LOC_Os07g11090	LOC_Os09g37710	LOC_Os02g56600
Oryza_sativa_newGene_2253	LOC_Os05g12640	LOC_Os05g01490
LOC_Os01g46120	LOC_Os03g45170	LOC_Os04g55050
LOC_Os01g12230	LOC_Os07g46790	LOC_Os01g16430
LOC_Os04g33450	LOC_Os01g42410	LOC_Os05g10620
LOC_Os10g35010	LOC_Os06g39120	LOC_Os03g62490
LOC_Os11g04894	LOC_Os09g39180	LOC_Os03g07480
LOC_Os01g29870	LOC_Os01g04750	LOC_Os01g59580
LOC_Os12g03822	LOC_Os03g15780	LOC_Os05g29050
LOC_Os04g40470	LOC_Os06g01760	LOC_Os09g31360
Oryza_sativa_newGene_4447	LOC_Os01g38359	LOC_Os10g40990
LOC_Os01g32350	LOC_Os09g37540	LOC_Os03g07990
LOC_Os02g46473	LOC_Os09g10010	LOC_Os03g27280
LOC_Os11g42540	LOC_Os04g25060	LOC_Os02g02590
LOC_Os04g12669	LOC_Os01g57004	LOC_Os12g39370
LOC_Os01g26370	LOC_Os01g19170	LOC_Os01g73110
LOC_Os04g08190	LOC_Os09g25810	LOC_Os12g38795
LOC_Os09g31486	LOC_Os03g47754	LOC_Os10g37760
LOC_Os04g02730	LOC_Os03g62200	LOC_Os05g44810
LOC_Os01g13150	LOC_Os04g42760	LOC_Os11g45090
LOC_Os05g49920	LOC_Os07g35790	LOC_Os02g36830
LOC_Os10g32348	LOC_Os04g51830	LOC_Os01g47750
LOC_Os03g11310	Oryza_sativa_newGene_1225	LOC_Os10g39640
LOC_Os06g18990	LOC_Os10g33440	LOC_Os03g56540
LOC_Os06g13050	LOC_Os12g03720	LOC_Os02g47660
LOC_Os11g13620	LOC_Os06g38660	LOC_Os08g01780
LOC_Os12g28750	LOC_Os12g36850	LOC_Os02g50010
LOC_Os06g02380	LOC_Os05g35290	LOC_Os03g61920
LOC_Os07g40120	LOC_Os12g37560	LOC_Os03g10620
LOC_Os03g04740	LOC_Os11g44430	LOC_Os10g35810
LOC_Os08g43500	LOC_Os08g07080	LOC_Os07g06644
LOC_Os03g14642	LOC_Os04g59040	LOC_Os01g25240
LOC_Os10g05180	LOC_Os11g31540	LOC_Os12g06550
LOC_Os08g07290	LOC_Os04g33390	LOC_Os04g57200
LOC_Os07g06940	LOC_Os08g04500	LOC_Os03g64400
LOC_Os03g13850	LOC_Os08g06480	LOC_Os02g07830
LOC_Os08g03310	LOC_Os02g47600	LOC_Os01g15000
LOC_Os05g49610	LOC_Os04g03980	LOC_Os08g35700
LOC_Os07g43950	LOC_Os06g50300	LOC_Os06g39040
LOC_Os02g24020	LOC_Os07g45070	LOC_Os03g59360
LOC_Os03g06920	LOC_Os10g38940	Oryza_sativa_newGene_3376
LOC_Os07g34750	LOC_Os04g45900	LOC_Os11g43320
LOC_Os08g33670	LOC_Os05g33570	LOC_Os03g64280
Oryza_sativa_newGene_3119	LOC_Os10g34602	LOC_Os12g32250
LOC_Os06g43280	LOC_Os08g14880	LOC_Os03g01150
LOC_Os03g51260	LOC_Os02g46780	LOC_Os01g34010
LOC_Os01g37820	LOC_Os02g47890	LOC_Os01g12680
LOC_Os03g18810	LOC_Os02g13430	LOC_Os03g62480
LOC_Os12g03094	LOC_Os08g34720	LOC_Os06g16420
LOC_Os01g48130	LOC_Os02g12890	LOC_Os01g07376
LOC_Os04g39410	LOC_Os05g48390	LOC_Os03g12810
LOC_Os01g48720	LOC_Os09g32930	LOC_Os03g22120
LOC_Os12g21798	LOC_Os09g36930	LOC_Os02g55050
LOC_Os06g50360	LOC_Os08g34790	LOC_Os02g32570
LOC_Os03g29240	LOC_Os10g39710	LOC_Os05g25430
LOC_Os01g52070	LOC_Os07g41740	LOC_Os02g52390
LOC_Os12g37740	LOC_Os02g48770	LOC_Os04g01780
LOC_Os08g05880	LOC_Os08g23150	LOC_Os07g39740
LOC_Os07g22310	LOC_Os07g45074	LOC_Os10g35070
LOC_Os01g71180	LOC_Os03g56900	LOC_Os05g33120
LOC_Os05g48070	LOC_Os03g20370	LOC_Os11g27799
LOC_Os08g19850	LOC_Os03g42130	LOC_Os12g08564
LOC_Os08g03630	LOC_Os01g50030	LOC_Os12g37610
LOC_Os03g42350	LOC_Os12g07310	LOC_Os10g21810
LOC_Os04g30200	LOC_Os10g42780	LOC_Os02g05550
LOC_Os06g02340	LOC_Os12g38170	LOC_Os02g05480
LOC_Os12g03050	LOC_Os11g29290	LOC_Os08g29560
LOC_Os05g41800	LOC_Os07g01890	LOC_Os01g05080
LOC_Os08g44770	LOC_Os01g47070	LOC_Os04g09560
LOC_Os04g54002	LOC_Os07g12890	LOC_Os01g52110
Oryza_sativa_newGene_3767	LOC_Os06g37300	LOC_Os04g51880
LOC_Os11g34210	LOC_Os02g46930	LOC_Os03g33090
LOC_Os07g47700	LOC_Os03g01320	LOC_Os11g38030
LOC_Os05g49220	LOC_Os12g01490	LOC_Os12g01550
LOC_Os12g35490	LOC_Os10g39300	LOC_Os07g07060
LOC_Os01g63220	LOC_Os05g06440	LOC_Os02g19770
LOC_Os03g12020	LOC_Os12g06870	LOC_Os09g23160
LOC_Os02g10120	LOC_Os02g48640	LOC_Os01g17150
LOC_Os04g37470	LOC_Os05g49890	LOC_Os01g48380
LOC_Os02g54920	LOC_Os10g02070	LOC_Os03g63770
LOC_Os03g14334	LOC_Os12g36830	LOC_Os06g12120
LOC_Os02g47360	LOC_Os04g58390	LOC_Os02g39970
LOC_Os06g33530	LOC_Os08g37030	LOC_Os04g34250
LOC_Os10g14170	LOC_Os08g08960	LOC_Os03g48770
LOC_Os05g25600	LOC_Os05g32230	LOC_Os02g04610
LOC_Os02g58650	LOC_Os12g17090	LOC_Os07g20100
LOC_Os06g47760	LOC_Os03g55776	LOC_Os11g02570
LOC_Os05g29020	LOC_Os08g24200	LOC_Os01g70550
LOC_Os09g21370	LOC_Os01g57770	LOC_Os07g46600
LOC_Os07g01920	LOC_Os09g24620	LOC_Os01g09320
Oryza_sativa_newGene_4054	LOC_Os08g28190	LOC_Os06g14450
LOC_Os11g04954	LOC_Os12g43340	Oryza_sativa_newGene_2972
LOC_Os03g45400	LOC_Os02g56510	LOC_Os07g05700
LOC_Os07g39060	LOC_Os12g24320	LOC_Os11g04900
LOC_Os02g02770	LOC_Os07g03730	LOC_Os01g32330
LOC_Os03g40020	LOC_Os02g49090	LOC_Os05g08750
LOC_Os02g04460	LOC_Os08g40850	LOC_Os12g10640
LOC_Os12g32986	LOC_Os02g04170	LOC_Os03g15020
Oryza_sativa_newGene_1673	LOC_Os11g02130	LOC_Os11g17440
LOC_Os08g23430	LOC_Os07g01904	LOC_Os02g02390
LOC_Os01g15690	LOC_Os02g06460	LOC_Os02g53770
LOC_Os07g45620	LOC_Os04g25650	LOC_Os06g08090
LOC_Os07g12110	LOC_Os03g04060	LOC_Os04g31040
LOC_Os01g25800	LOC_Os02g06760	LOC_Os06g20320
LOC_Os08g26180	LOC_Os03g21960	LOC_Os06g35020
LOC_Os07g11070	LOC_Os10g39260	LOC_Os03g52640
LOC_Os04g29090	LOC_Os03g03724	LOC_Os06g48510
LOC_Os07g33200	LOC_Os04g22860	LOC_Os07g14070
LOC_Os02g48220	LOC_Os06g27860	LOC_Os03g02430
LOC_Os10g38214	LOC_Os02g51000	LOC_Os03g63500
LOC_Os01g50470	LOC_Os02g05000	LOC_Os07g04430
ChrUn.fgenesh.gene.69	LOC_Os08g41730	LOC_Os09g26530
LOC_Os03g38470	LOC_Os05g45450	LOC_Os12g12850
LOC_Os07g02280	LOC_Os04g23700	LOC_Os02g29610
LOC_Os01g53350	LOC_Os06g41120	LOC_Os01g56780
LOC_Os08g05490	LOC_Os09g26300	LOC_Os06g13560
LOC_Os04g25560	LOC_Os12g02210	LOC_Os04g43390
LOC_Os06g09679	LOC_Os01g50100	LOC_Os08g39190
LOC_Os02g05610	Oryza_sativa_newGene_1425	Oryza_sativa_newGene_3322
LOC_Os03g44780	LOC_Os03g61900	LOC_Os12g01510
LOC_Os07g24820	LOC_Os03g21030	LOC_Os02g15870
LOC_Os09g36680	LOC_Os03g60840	LOC_Os03g55670
LOC_Os11g34770	LOC_Os09g25600	LOC_Os12g40390
LOC_Os05g03490	LOC_Os09g32560	LOC_Os08g44860
LOC_Os11g07270	LOC_Os10g31850	LOC_Os04g44890
LOC_Os03g54040	LOC_Os11g02240	LOC_Os01g59110
LOC_Os01g29804	LOC_Os01g63210	LOC_Os08g07060
LOC_Os07g11080	LOC_Os11g04409	LOC_Os01g37380
LOC_Os03g27770	LOC_Os03g24060	LOC_Os06g15170
LOC_Os10g32540	LOC_Os12g04980	LOC_Os06g10650
LOC_Os09g30466	LOC_Os05g09500	LOC_Os11g31700
LOC_Os06g04340	Oryza_sativa_newGene_2809	LOC_Os11g05340
LOC_Os01g74000	LOC_Os01g14080	LOC_Os01g67150
LOC_Os06g41380	LOC_Os10g05710	LOC_Os01g01080
LOC_Os02g17360	LOC_Os09g16760	LOC_Os01g06440
LOC_Os08g32690	LOC_Os05g50410	LOC_Os11g16420
LOC_Os01g62810	LOC_Os03g61910	LOC_Os11g07030
LOC_Os01g37360	LOC_Os10g35110	LOC_Os02g44730
LOC_Os03g10460	Oryza_sativa_newGene_1547	LOC_Os05g38400
LOC_Os01g15300	LOC_Os11g29140	LOC_Os05g27910
LOC_Os02g53169	LOC_Os08g40590	LOC_Os01g21820
LOC_Os01g73040	LOC_Os04g51920	LOC_Os01g43520
LOC_Os02g33944	LOC_Os04g09350	LOC_Os11g48020
LOC_Os04g50700	LOC_Os02g02380	LOC_Os06g29640
LOC_Os03g14010	LOC_Os12g05310	LOC_Os02g38130
LOC_Os06g36560	Oryza_sativa_newGene_772	LOC_Os04g51150
LOC_Os04g33610	LOC_Os02g12350	LOC_Os04g48410
LOC_Os07g09400	LOC_Os09g36700	LOC_Os07g46630
LOC_Os09g09690	LOC_Os05g39600	LOC_Os11g33450
ChrSy.fgenesh.gene.28	LOC_Os10g32444	LOC_Os09g38510
Oryza_sativa_newGene_3699	LOC_Os03g02070	LOC_Os09g28100
LOC_Os10g38630	LOC_Os04g54740	LOC_Os11g18194
LOC_Os07g46320	LOC_Os02g54820	LOC_Os02g05530
LOC_Os11g06800	LOC_Os05g08420	LOC_Os05g38830
LOC_Os03g05390	LOC_Os04g54390	LOC_Os03g57070
LOC_Os02g02860	LOC_Os03g36080	LOC_Os05g05830
LOC_Os07g42354	LOC_Os01g49710	LOC_Os04g54080
LOC_Os08g23280	LOC_Os04g54210	LOC_Os01g01790
LOC_Os03g42790	LOC_Os09g17620	LOC_Os01g12220
LOC_Os07g30240	LOC_Os02g02320	LOC_Os06g45100
LOC_Os01g57350	LOC_Os05g34710	LOC_Os10g20780
LOC_Os09g24530	LOC_Os12g30520	LOC_Os08g43540
LOC_Os11g19730	LOC_Os10g33990	LOC_Os03g13976
LOC_Os02g10990	LOC_Os02g56580	LOC_Os06g16150
LOC_Os02g56020	LOC_Os03g25440	LOC_Os09g07660
LOC_Os02g50805	LOC_Os03g12879	LOC_Os02g57160
LOC_Os04g52680	LOC_Os01g40120	LOC_Os02g58170
LOC_Os11g31450	LOC_Os01g06660	LOC_Os06g04510
LOC_Os02g33030	LOC_Os03g22210	LOC_Os01g62570
LOC_Os04g11970	LOC_Os09g02770	Oryza_sativa_newGene_2843
LOC_Os07g39530	LOC_Os02g18670	Oryza_sativa_newGene_3817
LOC_Os06g01400	LOC_Os08g44270	LOC_Os11g15340
LOC_Os09g04990	LOC_Os02g56600	LOC_Os05g01240
LOC_Os08g33820	LOC_Os01g16430	LOC_Os10g42710
LOC_Os04g40650	LOC_Os05g10620	LOC_Os01g54050
LOC_Os02g50280	Oryza_sativa_newGene_1332	LOC_Os10g32680
LOC_Os03g20700	LOC_Os03g62490	LOC_Os02g13140
LOC_Os05g10630	LOC_Os01g59580	LOC_Os11g04240
LOC_Os06g05400	LOC_Os05g50815	LOC_Os07g48960
LOC_Os06g46930	LOC_Os12g39370	Oryza_sativa_newGene_3756
LOC_Os01g60780	LOC_Os01g73110	LOC_Os07g36930
LOC_Os10g32400	LOC_Os02g36830	Oryza_sativa_newGene_2571
LOC_Os05g34470	LOC_Os01g47750	LOC_Os09g30478
LOC_Os07g09814	LOC_Os10g39640	LOC_Os06g01290
LOC_Os04g47010	LOC_Os03g56540	LOC_Os11g31705
LOC_Os08g09270	LOC_Os09g34850	LOC_Os01g08110
LOC_Os10g22170	LOC_Os01g15000	LOC_Os06g48970
LOC_Os02g18980	Oryza_sativa_newGene_3376	LOC_Os02g33500
LOC_Os06g16140	LOC_Os06g50930	LOC_Os02g10190
LOC_Os09g21450	LOC_Os01g12680	LOC_Os07g04400
LOC_Os12g22110	LOC_Os12g08564	LOC_Os11g23080
LOC_Os02g51480	LOC_Os02g05550	LOC_Os12g10730
LOC_Os03g63074	LOC_Os12g17160	LOC_Os02g18630
LOC_Os03g17800	LOC_Os02g47370	LOC_Os06g45090
LOC_Os05g06510	LOC_Os04g09560	LOC_Os08g06130
LOC_Os08g40630	LOC_Os01g52110	LOC_Os03g02560
LOC_Os01g17170	LOC_Os03g33090	LOC_Os03g63580
LOC_Os07g47300	LOC_Os12g01550	LOC_Os12g04990
LOC_Os06g10530	LOC_Os10g36500	LOC_Os01g38530
LOC_Os04g40140	LOC_Os07g20100	LOC_Os05g45350
LOC_Os03g01830	LOC_Os11g02570	LOC_Os02g40810
LOC_Os08g05690	Oryza_sativa_newGene_2972	LOC_Os02g54080
LOC_Os11g20384	LOC_Os07g05700	LOC_Os02g58450
LOC_Os01g10800	LOC_Os01g62980	LOC_Os03g05780
LOC_Os01g06020	LOC_Os11g04900	LOC_Os01g37850
LOC_Os01g38490	LOC_Os03g15020	LOC_Os11g10980
LOC_Os11g06290	LOC_Os07g14070	LOC_Os12g15470
LOC_Os08g19105	LOC_Os07g04430	LOC_Os02g04840
LOC_Os04g39060	LOC_Os04g43390	LOC_Os05g10840
LOC_Os12g27060	Oryza_sativa_newGene_3322	LOC_Os09g28500
LOC_Os11g08110	LOC_Os12g40390	LOC_Os06g07140
LOC_Os05g05370	LOC_Os11g44940	Oryza_sativa_newGene_2910
LOC_Os02g49820	LOC_Os06g10650	LOC_Os02g29500
LOC_Os07g22950	LOC_Os11g31700	LOC_Os01g72520
LOC_Os04g53810	LOC_Os01g06440	LOC_Os05g10740
LOC_Os10g36530	LOC_Os11g16420	LOC_Os01g03660
LOC_Os03g59430	LOC_Os11g07030	LOC_Os01g57450
LOC_Os10g03850	LOC_Os02g44730	LOC_Os05g46210
LOC_Os02g17940	LOC_Os01g43520	LOC_Os05g35110
LOC_Os05g01970	LOC_Os02g38130	LOC_Os05g50210
LOC_Os10g38340	LOC_Os04g51150	LOC_Os04g44820
LOC_Os03g33240	LOC_Os04g48410	LOC_Os06g35540
LOC_Os07g04390	LOC_Os07g46630	LOC_Os12g31370
LOC_Os05g03740	LOC_Os02g02700	LOC_Os09g38410
LOC_Os07g43120	LOC_Os09g38510	LOC_Os02g21980
LOC_Os09g13940	LOC_Os11g18194	LOC_Os04g29550
LOC_Os07g38110	LOC_Os06g45100	LOC_Os02g19210
LOC_Os01g04250	LOC_Os10g20780	LOC_Os01g03730
LOC_Os11g03370	LOC_Os06g04510	LOC_Os05g36040
LOC_Os03g12000	LOC_Os01g62570	LOC_Os03g01360
LOC_Os02g12010	Oryza_sativa_newGene_2843	LOC_Os06g49130
LOC_Os03g18010	Oryza_sativa_newGene_3817	LOC_Os01g67054
LOC_Os07g08150	LOC_Os03g06400	LOC_Os01g70580
LOC_Os07g02210	LOC_Os05g01240	LOC_Os09g10760
LOC_Os03g10410	LOC_Os01g15270	LOC_Os11g02660
LOC_Os04g36580	LOC_Os02g49130	LOC_Os01g68680
LOC_Os02g48130	LOC_Os11g04240	LOC_Os02g03560
LOC_Os04g28300	LOC_Os07g36930	LOC_Os03g20900
LOC_Os03g26530	Oryza_sativa_newGene_2571	LOC_Os03g31150
LOC_Os05g45950	LOC_Os11g31705	LOC_Os10g22730
LOC_Os01g14410	LOC_Os02g10190	LOC_Os03g36630
LOC_Os02g51080	LOC_Os02g18630	LOC_Os12g35010
LOC_Os01g43120	LOC_Os06g45090	LOC_Os07g04210
LOC_Os01g73550	LOC_Os03g63580	LOC_Os01g49310
LOC_Os10g24980	LOC_Os11g10980	ChrUn.fgenesh.gene.79
LOC_Os10g30550	LOC_Os05g10840	LOC_Os04g52130
LOC_Os06g39960	Oryza_sativa_newGene_2910	LOC_Os08g20670
LOC_Os04g54759	LOC_Os03g22680	LOC_Os01g41930
LOC_Os02g42210	LOC_Os05g10740	LOC_Os07g04220
Oryza_sativa_newGene_534	LOC_Os05g50210	LOC_Os11g34320
LOC_Os09g38100	LOC_Os04g44820	LOC_Os05g39060
LOC_Os01g50730	LOC_Os12g31370	LOC_Os11g06590
LOC_Os06g11610	LOC_Os10g22730	LOC_Os10g14180
LOC_Os05g15150	LOC_Os12g35010	LOC_Os07g46380
LOC_Os01g52250	LOC_Os05g34854	LOC_Os12g29220
LOC_Os09g14610	LOC_Os10g14180	LOC_Os05g44300
LOC_Os04g40520	LOC_Os07g46380	LOC_Os07g27780
LOC_Os10g31864	LOC_Os05g44300	LOC_Os05g05210
LOC_Os01g40110	LOC_Os07g14150	LOC_Os04g43360
LOC_Os06g20050	LOC_Os02g49440	LOC_Os02g08490
LOC_Os10g32550	LOC_Os06g20610	LOC_Os12g38880
LOC_Os03g12820	LOC_Os06g21890	LOC_Os07g14150
LOC_Os12g37830	LOC_Os05g25784	LOC_Os02g49440
LOC_Os11g04910	LOC_Os04g37500	LOC_Os06g20610
LOC_Os08g23730	LOC_Os10g05700	LOC_Os04g45290
LOC_Os12g14140	LOC_Os05g43770	LOC_Os01g70520
LOC_Os09g13650	LOC_Os05g39770	LOC_Os01g09120
LOC_Os01g56350	LOC_Os07g47340	LOC_Os04g37500
LOC_Os03g19650	LOC_Os01g42030	LOC_Os07g01090
LOC_Os04g50660	LOC_Os06g39712	LOC_Os10g05700
LOC_Os05g38530	Oryza_sativa_newGene_693	LOC_Os05g13940
LOC_Os02g58120	LOC_Os07g11100	LOC_Os01g11910
LOC_Os03g25050	LOC_Os02g35460	LOC_Os08g44820
LOC_Os04g16080	LOC_Os05g27790	LOC_Os07g37830
LOC_Os07g44230	LOC_Os01g27160	LOC_Os08g41910
LOC_Os04g39840	LOC_Os09g07150	LOC_Os01g59060
LOC_Os03g14920	LOC_Os04g07590	LOC_Os03g57840
LOC_Os08g17294	LOC_Os11g06440	LOC_Os01g23910
LOC_Os03g62040	LOC_Os03g38740	LOC_Os05g43770
LOC_Os01g16940	LOC_Os04g31340	LOC_Os04g22390
LOC_Os01g58194	LOC_Os06g45650	LOC_Os06g33710
LOC_Os04g03180	LOC_Os01g70850	LOC_Os01g47190
LOC_Os07g18960	LOC_Os05g12481	LOC_Os02g51020
LOC_Os01g52240	LOC_Os01g71256	LOC_Os06g41480
LOC_Os05g04120	LOC_Os01g67350	LOC_Os07g10910
LOC_Os07g38000	LOC_Os10g33760	LOC_Os10g07470
LOC_Os06g06470	LOC_Os05g41220	Oryza_sativa_newGene_3135
LOC_Os06g29660	LOC_Os11g31770	LOC_Os01g42030
LOC_Os10g02410	LOC_Os09g38239	LOC_Os02g49326
LOC_Os02g27070	LOC_Os10g20810	LOC_Os07g43810
LOC_Os04g16940	LOC_Os11g28720	LOC_Os12g32590
LOC_Os01g70540	LOC_Os12g18510	Oryza_sativa_newGene_693
LOC_Os10g36860	LOC_Os05g32420	LOC_Os07g47820
LOC_Os03g22890	LOC_Os01g27140	LOC_Os05g12130
LOC_Os02g06290	LOC_Os08g28080	LOC_Os11g39670
LOC_Os11g02379	LOC_Os09g07154	LOC_Os07g11100
LOC_Os04g53380	LOC_Os08g40540	LOC_Os03g58230
Oryza_sativa_newGene_1784	LOC_Os05g09580	LOC_Os05g27790
LOC_Os01g55730	LOC_Os12g03470	LOC_Os01g09410
LOC_Os11g05180	LOC_Os02g56140	LOC_Os01g27160
LOC_Os05g15350	LOC_Os03g07600	LOC_Os09g35830
LOC_Os02g16670	LOC_Os04g33530	LOC_Os01g43070
LOC_Os06g30310	LOC_Os08g41620	LOC_Os04g07590
LOC_Os12g24020	LOC_Os04g16830	LOC_Os11g06440
LOC_Os09g27670	LOC_Os03g55990	LOC_Os03g38740
LOC_Os02g49830	Oryza_sativa_newGene_1550	LOC_Os05g36994
LOC_Os12g28250	LOC_Os07g38620	LOC_Os04g31340
LOC_Os09g17740	LOC_Os06g51160	LOC_Os06g45650
LOC_Os12g01930	LOC_Os02g48330	LOC_Os02g51790
LOC_Os02g29210	LOC_Os01g50160	LOC_Os01g70850
LOC_Os03g15870	LOC_Os07g11090	LOC_Os03g05360
LOC_Os01g67550	LOC_Os11g04894	LOC_Os01g71256
LOC_Os03g20570	LOC_Os01g29870	LOC_Os08g37720
LOC_Os10g10180	LOC_Os04g40470	LOC_Os03g58100
LOC_Os08g20486	Oryza_sativa_newGene_4447	LOC_Os05g46240
LOC_Os01g25760	LOC_Os10g32810	LOC_Os10g33760
LOC_Os03g56840	LOC_Os02g46473	Oryza_sativa_newGene_4510
Oryza_sativa_newGene_4724	LOC_Os06g24490	LOC_Os03g40670
LOC_Os08g37500	LOC_Os02g51890	LOC_Os03g24020
LOC_Os11g16580	LOC_Os01g09100	LOC_Os12g02500
LOC_Os03g06710	LOC_Os03g22620	LOC_Os03g06610
LOC_Os05g51650	LOC_Os03g58790	LOC_Os02g46730
LOC_Os01g66310	Oryza_sativa_newGene_2301	LOC_Os04g51460
LOC_Os06g10290	LOC_Os11g13620	LOC_Os01g12130
LOC_Os04g12560	LOC_Os07g24830	LOC_Os03g08570
LOC_Os01g57910	LOC_Os03g04390	LOC_Os05g41220
LOC_Os02g49860	LOC_Os03g04740	LOC_Os06g45370
LOC_Os01g65400	LOC_Os01g17050	Oryza_sativa_newGene_1101
LOC_Os04g48710	LOC_Os03g14642	LOC_Os11g31770
LOC_Os03g34040	LOC_Os05g35266	LOC_Os01g58910
LOC_Os03g42464	LOC_Os12g44180	LOC_Os02g57010
LOC_Os02g36220	LOC_Os10g05180	LOC_Os03g19270
LOC_Os01g52100	LOC_Os04g47290	LOC_Os10g20810
LOC_Os03g21914	LOC_Os03g13850	LOC_Os01g02000
LOC_Os04g24410	LOC_Os03g01330	LOC_Os11g28720
LOC_Os02g19970	LOC_Os06g37150	LOC_Os12g18510
LOC_Os10g32300	LOC_Os03g06920	LOC_Os07g46700
LOC_Os03g60910	LOC_Os03g24730	LOC_Os01g22900
LOC_Os11g31470	LOC_Os08g33670	LOC_Os01g45110
LOC_Os09g27680	LOC_Os07g35510	LOC_Os01g27140
LOC_Os07g04420	Oryza_sativa_newGene_3119	LOC_Os04g58410
LOC_Os09g27040	LOC_Os04g55200	LOC_Os05g24550
LOC_Os07g25050	LOC_Os12g37519	LOC_Os04g51350
LOC_Os03g48780	LOC_Os07g48160	LOC_Os02g02520
LOC_Os07g42260	LOC_Os01g48130	LOC_Os06g06290
LOC_Os02g52150	LOC_Os08g05320	LOC_Os05g51130
LOC_Os07g40810	LOC_Os04g58420	LOC_Os07g48420
LOC_Os04g52820	LOC_Os03g29240	LOC_Os09g07294
LOC_Os01g41710	LOC_Os01g52070	LOC_Os01g20110
LOC_Os01g54540	LOC_Os01g10080	LOC_Os03g40550
LOC_Os01g51450	LOC_Os11g36160	LOC_Os08g28080
LOC_Os07g37550	LOC_Os01g72900	LOC_Os03g36439
LOC_Os08g08030	LOC_Os12g07180	LOC_Os12g26875
LOC_Os01g72980	LOC_Os01g63690	LOC_Os04g50110
LOC_Os01g48900	LOC_Os04g52180	LOC_Os09g07154
LOC_Os04g52100	LOC_Os09g36200	LOC_Os06g09610
Oryza_sativa_newGene_3220	LOC_Os03g42350	LOC_Os03g52130
LOC_Os01g56210	LOC_Os02g43850	LOC_Os01g55050
LOC_Os02g41630	LOC_Os04g44924	LOC_Os06g23370
LOC_Os11g26160	LOC_Os12g03050	LOC_Os03g44820
LOC_Os08g03990	LOC_Os08g44770	LOC_Os11g11060
LOC_Os03g14654	LOC_Os12g41830	LOC_Os04g35130
LOC_Os08g40430	LOC_Os04g54002	LOC_Os12g18900
LOC_Os12g32480	Oryza_sativa_newGene_3767	LOC_Os04g28470
LOC_Os11g42850	LOC_Os02g39950	LOC_Os10g29470
LOC_Os01g25780	LOC_Os03g24950	LOC_Os05g09580
LOC_Os06g27910	LOC_Os03g49490	LOC_Os02g06180
LOC_Os03g03990	LOC_Os11g18170	LOC_Os11g14110
LOC_Os12g19590	LOC_Os06g48500	LOC_Os12g02589
LOC_Os08g41890	LOC_Os12g35490	LOC_Os01g40280
LOC_Os08g09760	LOC_Os03g10240	LOC_Os12g03470
LOC_Os04g21350	LOC_Os11g03970	LOC_Os05g01270
LOC_Os01g67580	LOC_Os06g33530	LOC_Os12g02094
LOC_Os03g05806	LOC_Os10g14170	LOC_Os06g25010
LOC_Os02g04945	LOC_Os01g42810	LOC_Os05g07070
LOC_Os01g37350	LOC_Os10g42150	LOC_Os08g02070
LOC_Os05g50820	LOC_Os02g54100	LOC_Os01g37870
LOC_Os05g45440	LOC_Os04g37690	LOC_Os03g07600
LOC_Os07g01740	LOC_Os10g21130	LOC_Os01g48820
LOC_Os02g27400	LOC_Os10g20794	LOC_Os05g50980
LOC_Os11g31690	LOC_Os01g62970	LOC_Os12g02000
Oryza_sativa_newGene_2086	LOC_Os05g07940	LOC_Os11g26890
LOC_Os07g44740	Oryza_sativa_newGene_933	LOC_Os08g41620
LOC_Os06g28820	LOC_Os11g04954	LOC_Os01g70710
LOC_Os05g24930	LOC_Os06g45140	LOC_Os03g55240
LOC_Os06g27590	LOC_Os04g12400	LOC_Os07g26210
Oryza_sativa_newGene_4115	LOC_Os07g39060	LOC_Os04g22900
LOC_Os12g41715	LOC_Os12g28015	LOC_Os08g03870
LOC_Os06g23040	LOC_Os06g39370	LOC_Os11g41910
LOC_Os03g47720	LOC_Os05g24380	LOC_Os06g37450
LOC_Os08g02060	LOC_Os02g56340	LOC_Os03g06620
LOC_Os09g37690	LOC_Os04g33920	LOC_Os03g01180
LOC_Os04g17700	LOC_Os05g31160	LOC_Os02g32504
LOC_Os12g37380	LOC_Os05g29829	LOC_Os06g10450
LOC_Os06g27760	LOC_Os12g03530	LOC_Os11g31190
LOC_Os06g30380	LOC_Os07g45620	LOC_Os03g29190
LOC_Os09g31482	LOC_Os01g25800	LOC_Os01g43774
LOC_Os03g14400	LOC_Os01g09620	LOC_Os03g55990
LOC_Os12g07380	LOC_Os08g26180	LOC_Os07g38620
Oryza_sativa_newGene_539	LOC_Os03g20420	LOC_Os06g51160
LOC_Os12g44170	LOC_Os05g44900	LOC_Os12g07950
LOC_Os02g38050	LOC_Os05g45020	LOC_Os02g02050
LOC_Os12g32820	LOC_Os02g06480	LOC_Os12g24580
LOC_Os01g07640	LOC_Os06g24840	LOC_Os07g39510
LOC_Os02g54340	LOC_Os01g68650	LOC_Os09g26540
LOC_Os05g29860	LOC_Os01g54340	LOC_Os09g28630
LOC_Os07g46990	LOC_Os01g02290	Oryza_sativa_newGene_1127
LOC_Os12g33830	LOC_Os03g58250	LOC_Os02g48330
LOC_Os10g11310	LOC_Os04g42670	LOC_Os01g50160
LOC_Os03g11510	LOC_Os02g48220	LOC_Os07g11090
LOC_Os04g53720	LOC_Os04g46600	LOC_Os06g19730
LOC_Os05g32140	LOC_Os10g05680	LOC_Os08g27150
LOC_Os05g23740	LOC_Os03g38470	LOC_Os01g12230
LOC_Os05g06920	LOC_Os02g05610	LOC_Os08g33154
LOC_Os02g55260	LOC_Os07g24820	LOC_Os01g36080
LOC_Os06g28740	LOC_Os09g36680	LOC_Os08g15270
LOC_Os08g25700	LOC_Os07g31460	LOC_Os01g06920
LOC_Os02g47760	LOC_Os08g23470	LOC_Os11g04894
LOC_Os09g16540	LOC_Os04g16230	LOC_Os03g52730
LOC_Os02g01210	LOC_Os11g07270	LOC_Os01g07090
LOC_Os09g21110	LOC_Os04g02780	LOC_Os01g29870
LOC_Os05g11550	LOC_Os06g07770	LOC_Os06g02410
LOC_Os01g66600	LOC_Os06g27680	LOC_Os08g37820
LOC_Os03g21900	LOC_Os08g44640	LOC_Os05g48340
LOC_Os06g10350	LOC_Os11g19864	Oryza_sativa_newGene_4447
LOC_Os06g15910	LOC_Os01g29804	LOC_Os10g32810
LOC_Os11g25210	LOC_Os07g11080	LOC_Os01g32350
LOC_Os04g40720	LOC_Os08g10670	LOC_Os08g12780
LOC_Os10g30870	LOC_Os06g41380	LOC_Os02g46473
LOC_Os01g09384	LOC_Os07g04410	LOC_Os06g24490
LOC_Os07g04440	LOC_Os03g28080	LOC_Os01g43740
LOC_Os07g47040	LOC_Os02g52010	LOC_Os02g51890
LOC_Os03g05820	LOC_Os01g37360	LOC_Os02g34590
LOC_Os09g28620	LOC_Os12g29330	LOC_Os11g42540
LOC_Os02g24280	LOC_Os09g35860	LOC_Os04g12669
LOC_Os05g34150	LOC_Os01g15300	LOC_Os07g09010
LOC_Os03g61120	Oryza_sativa_newGene_1083	LOC_Os02g39290
LOC_Os06g09570	Oryza_sativa_newGene_3323	LOC_Os09g31486
LOC_Os02g10860	LOC_Os01g73040	LOC_Os07g29500
LOC_Os01g31110	LOC_Os04g48070	LOC_Os01g15979
LOC_Os08g31810	Oryza_sativa_newGene_4004	LOC_Os01g59340
LOC_Os03g30200	LOC_Os06g41880	LOC_Os06g40809
LOC_Os03g56930	LOC_Os08g33710	LOC_Os01g09100
LOC_Os02g35750	LOC_Os04g33610	LOC_Os06g07550
LOC_Os03g08140	LOC_Os11g39220	LOC_Os03g17790
LOC_Os03g63910	LOC_Os01g65510	LOC_Os05g49920
LOC_Os02g39930	LOC_Os04g49460	LOC_Os10g32348
LOC_Os01g55290	Oryza_sativa_newGene_1737	LOC_Os05g09020
LOC_Os07g08160	LOC_Os09g09690	LOC_Os08g39560
LOC_Os05g38270	LOC_Os04g58280	LOC_Os03g11310
LOC_Os03g60620	LOC_Os06g05410	LOC_Os12g04880
LOC_Os09g37620	LOC_Os10g38580	LOC_Os03g22620
LOC_Os05g50640	Oryza_sativa_newGene_3705	LOC_Os03g58790
LOC_Os04g03860	LOC_Os02g09060	LOC_Os03g31839
LOC_Os12g42810	LOC_Os08g08700	LOC_Os11g44810
LOC_Os03g55330	LOC_Os10g38630	LOC_Os11g27730
LOC_Os02g18990	LOC_Os02g24720	LOC_Os03g49140
LOC_Os10g39930	LOC_Os07g46320	LOC_Os06g13050
LOC_Os12g05760	LOC_Os03g05390	LOC_Os09g36750
LOC_Os03g03390	LOC_Os08g39730	LOC_Os11g13620
LOC_Os05g48200	LOC_Os07g35410	LOC_Os07g09060
LOC_Os02g22250	LOC_Os02g08110	LOC_Os07g24830
LOC_Os07g29420	LOC_Os07g30240	LOC_Os03g04390
LOC_Os09g20430	LOC_Os01g57350	LOC_Os03g14000
LOC_Os01g55940	Oryza_sativa_newGene_2892	LOC_Os10g09280
LOC_Os02g29300	LOC_Os05g44340	LOC_Os12g28750
LOC_Os01g65730	LOC_Os02g06230	LOC_Os08g05010
LOC_Os05g05320	LOC_Os01g56470	LOC_Os01g65600
LOC_Os06g43180	LOC_Os02g10990	LOC_Os07g40120
LOC_Os06g16040	LOC_Os02g50805	LOC_Os03g04740
LOC_Os01g05860	LOC_Os08g23570	LOC_Os05g45400
LOC_Os12g08580	LOC_Os11g16924	LOC_Os05g04630
LOC_Os04g46010	LOC_Os12g08550	LOC_Os07g23980
LOC_Os03g61030	LOC_Os06g14370	LOC_Os03g14642
LOC_Os05g33840	LOC_Os07g39530	LOC_Os11g35860
LOC_Os03g16870	LOC_Os01g48874	LOC_Os12g26290
LOC_Os02g22260	LOC_Os04g37760	LOC_Os05g35266
LOC_Os08g08140	LOC_Os12g26030	LOC_Os09g37330
LOC_Os07g34950	LOC_Os01g16310	LOC_Os01g73300
LOC_Os07g48550	LOC_Os01g12710	LOC_Os03g45390
LOC_Os02g39140	LOC_Os03g18120	LOC_Os12g44180
LOC_Os11g36190	LOC_Os04g51290	LOC_Os05g40010
LOC_Os01g21590	LOC_Os12g34360	LOC_Os04g32650
LOC_Os02g22160	LOC_Os11g13570	LOC_Os01g48690
LOC_Os02g17710	LOC_Os08g05980	LOC_Os10g05180
LOC_Os02g17390	LOC_Os06g05400	LOC_Os06g22080
LOC_Os11g09140	LOC_Os04g32770	LOC_Os06g12290
LOC_Os01g72970	LOC_Os07g09814	LOC_Os03g16210
LOC_Os12g36910	LOC_Os07g13634	LOC_Os01g63290
LOC_Os07g40620	LOC_Os04g47010	LOC_Os01g69950
LOC_Os12g43640	LOC_Os02g18980	LOC_Os03g54760
LOC_Os03g16170	LOC_Os04g43990	LOC_Os04g47290
LOC_Os03g08470	LOC_Os07g06800	LOC_Os02g56850
LOC_Os03g58300	LOC_Os05g22716	LOC_Os07g06940
LOC_Os10g31850	LOC_Os03g17800	LOC_Os03g11970
LOC_Os07g39520	LOC_Os05g06510	LOC_Os05g44100
LOC_Os05g02754	LOC_Os04g49370	LOC_Os01g01760
LOC_Os01g48620	LOC_Os06g10530	LOC_Os02g44220
LOC_Os02g38790	LOC_Os11g30910	LOC_Os02g56550
LOC_Os12g36940	LOC_Os02g27000	LOC_Os02g33020
LOC_Os11g37850	LOC_Os04g40140	LOC_Os03g13850
LOC_Os01g12420	LOC_Os10g13810	LOC_Os08g03310
LOC_Os07g35340	LOC_Os08g21700	LOC_Os01g56270
LOC_Os01g69010	LOC_Os05g33730	Oryza_sativa_newGene_3564
LOC_Os07g48229	LOC_Os09g32330	LOC_Os06g37150
LOC_Os03g08900	LOC_Os07g44850	LOC_Os10g01380
LOC_Os11g31950	LOC_Os12g36750	LOC_Os03g06920
LOC_Os06g49250	LOC_Os06g39708	LOC_Os08g34750
LOC_Os07g05620	LOC_Os07g33710	LOC_Os05g08554
LOC_Os05g08900	LOC_Os03g08624	LOC_Os03g24730
LOC_Os09g04050	LOC_Os06g35030	LOC_Os02g13890
LOC_Os01g32439	LOC_Os05g05370	LOC_Os12g21784
LOC_Os03g03034	LOC_Os01g48930	LOC_Os08g33670
LOC_Os02g12420	LOC_Os01g55110	LOC_Os07g35510
LOC_Os01g61080	LOC_Os04g45860	Oryza_sativa_newGene_1247
LOC_Os07g42310	LOC_Os03g59430	LOC_Os01g21160
LOC_Os07g46060	LOC_Os01g04120	LOC_Os03g16430
LOC_Os10g26940	LOC_Os10g03850	LOC_Os02g51570
LOC_Os11g03910	LOC_Os10g38340	Oryza_sativa_newGene_3119
LOC_Os10g28080	LOC_Os07g04390	LOC_Os12g26850
LOC_Os02g11070	LOC_Os05g03740	LOC_Os12g42300
LOC_Os08g42100	LOC_Os09g13940	LOC_Os01g58114
LOC_Os04g44950	Oryza_sativa_newGene_3343	LOC_Os04g55200
LOC_Os12g04360	LOC_Os01g03130	LOC_Os12g37519
Oryza_sativa_newGene_1845	LOC_Os05g06970	LOC_Os03g51260
LOC_Os03g07190	LOC_Os11g03370	LOC_Os07g48160
LOC_Os02g08440	LOC_Os02g12010	LOC_Os03g51380
LOC_Os04g44320	LOC_Os07g08150	LOC_Os03g45194
LOC_Os05g38040	LOC_Os10g28210	LOC_Os06g33570
LOC_Os03g01880	LOC_Os12g12690	LOC_Os02g51119
LOC_Os07g13590	LOC_Os11g03730	LOC_Os04g01850
LOC_Os03g19040	LOC_Os04g36580	LOC_Os04g32490
LOC_Os08g36480	LOC_Os02g52620	LOC_Os01g48130
LOC_Os03g60220	LOC_Os01g54950	LOC_Os04g39410
LOC_Os02g33820	LOC_Os05g32474	LOC_Os10g37880
LOC_Os09g39620	LOC_Os02g53580	LOC_Os08g05320
LOC_Os09g26144	LOC_Os08g43230	LOC_Os03g49440
LOC_Os03g14915	LOC_Os06g22925	LOC_Os01g60850
LOC_Os03g21380	LOC_Os04g38450	LOC_Os04g58420
LOC_Os01g53920	LOC_Os01g14410	LOC_Os06g50360
LOC_Os02g36940	LOC_Os09g33530	LOC_Os03g29240
LOC_Os08g24300	LOC_Os03g11960	LOC_Os02g50290
LOC_Os10g02040	LOC_Os01g06460	LOC_Os06g46372
LOC_Os01g45640	LOC_Os05g32530	LOC_Os01g52070
LOC_Os05g02450	LOC_Os03g49430	LOC_Os07g32800
LOC_Os12g34524	LOC_Os06g11610	LOC_Os01g41810
LOC_Os08g09010	LOC_Os09g19750	LOC_Os12g37740
LOC_Os03g58110	LOC_Os06g05940	LOC_Os01g10080
LOC_Os02g57280	LOC_Os09g14610	LOC_Os02g12380
LOC_Os11g12320	LOC_Os01g52750	LOC_Os06g50920
LOC_Os04g54300	LOC_Os04g40520	LOC_Os08g40620
LOC_Os05g10930	LOC_Os07g05365	LOC_Os10g01080
LOC_Os08g29570	LOC_Os05g46200	LOC_Os10g11810
LOC_Os09g25070	LOC_Os12g37830	LOC_Os01g10890
LOC_Os01g10040	LOC_Os04g22300	LOC_Os12g44310
LOC_Os04g35520	LOC_Os11g04910	LOC_Os11g36160
LOC_Os03g53230	LOC_Os01g52260	LOC_Os07g22310
LOC_Os05g38890	LOC_Os12g14140	LOC_Os07g04230
LOC_Os04g43680	LOC_Os04g43820	LOC_Os05g02520
LOC_Os11g12330	LOC_Os03g02550	Oryza_sativa_newGene_1215
LOC_Os03g07380	LOC_Os01g18100	LOC_Os03g38350
LOC_Os09g39650	LOC_Os12g26010	LOC_Os11g47830
LOC_Os07g47090	LOC_Os04g49160	LOC_Os03g63390
LOC_Os06g47470	LOC_Os04g16080	LOC_Os05g09400
LOC_Os08g07880	LOC_Os03g62040	LOC_Os01g25600
LOC_Os02g07010	LOC_Os08g01530	LOC_Os12g07180
LOC_Os05g49620	LOC_Os12g02200	LOC_Os03g05310
LOC_Os10g38780	LOC_Os01g70840	LOC_Os11g41540
LOC_Os06g38670	LOC_Os03g07200	LOC_Os11g07922
LOC_Os01g60640	LOC_Os01g58194	LOC_Os09g36200
LOC_Os05g50580	LOC_Os05g01200	LOC_Os09g29825
LOC_Os07g36544	Oryza_sativa_newGene_4079	LOC_Os02g21190
LOC_Os06g35060	LOC_Os11g24630	LOC_Os07g01030
LOC_Os11g14140	LOC_Os01g62610	LOC_Os07g12640
LOC_Os02g04230	LOC_Os03g30950	LOC_Os03g42350
LOC_Os08g08190	LOC_Os03g62670	LOC_Os02g43850
LOC_Os01g63970	LOC_Os08g39694	LOC_Os03g04130
LOC_Os10g28050	LOC_Os06g22919	LOC_Os04g30200
LOC_Os11g06780	LOC_Os01g26120	LOC_Os12g03050
LOC_Os01g43750	LOC_Os07g23540	LOC_Os08g44770
LOC_Os11g05800	LOC_Os02g42700	LOC_Os05g06890
LOC_Os04g44300	LOC_Os05g48700	LOC_Os04g54002
LOC_Os10g23180	LOC_Os06g06470	LOC_Os12g04030
LOC_Os07g35700	LOC_Os06g29660	Oryza_sativa_newGene_3767
LOC_Os10g39140	LOC_Os01g65904	LOC_Os02g39950
LOC_Os03g48710	LOC_Os06g39470	LOC_Os02g54254
LOC_Os09g27580	LOC_Os02g06290	LOC_Os04g02070
LOC_Os04g46970	LOC_Os11g02379	LOC_Os03g24950
LOC_Os01g40660	LOC_Os02g37309	LOC_Os02g09440
LOC_Os07g13100	Oryza_sativa_newGene_1784	LOC_Os11g34210
LOC_Os09g11460	LOC_Os04g55600	LOC_Os01g61150
LOC_Os02g06770	LOC_Os07g42160	LOC_Os01g57720
LOC_Os05g37600	LOC_Os05g15350	LOC_Os03g49490
LOC_Os11g14190	LOC_Os12g24020	LOC_Os11g18170
LOC_Os12g38760	LOC_Os06g30930	LOC_Os10g40490
LOC_Os10g17489	LOC_Os02g38000	LOC_Os09g24460
LOC_Os05g45070	LOC_Os02g37834	LOC_Os06g48500
LOC_Os03g13300	LOC_Os12g01930	LOC_Os04g01540
LOC_Os04g53990	LOC_Os06g38480	LOC_Os01g55700
LOC_Os10g30880	LOC_Os02g53210	Oryza_sativa_newGene_2626
LOC_Os04g59190	LOC_Os01g67550	LOC_Os12g35490
LOC_Os11g47870	LOC_Os02g53410	LOC_Os09g32610
LOC_Os09g17630	Oryza_sativa_newGene_1289	LOC_Os02g06810
LOC_Os12g44020	LOC_Os12g35940	LOC_Os04g39950
LOC_Os04g22080	LOC_Os08g20486	LOC_Os03g62430
LOC_Os11g09020	LOC_Os01g25760	LOC_Os01g63220
LOC_Os01g61510	Oryza_sativa_newGene_3692	LOC_Os07g13234
LOC_Os07g03050	LOC_Os02g37010	LOC_Os03g12020
LOC_Os03g52910	LOC_Os02g26700	LOC_Os01g02750
LOC_Os01g59000	LOC_Os08g11450	LOC_Os07g37220
LOC_Os08g39850	LOC_Os05g51570	LOC_Os11g38910
LOC_Os09g26900	LOC_Os11g04010	LOC_Os03g42010
LOC_Os01g23580	LOC_Os02g37109	LOC_Os05g49420
LOC_Os12g17880	LOC_Os08g27330	LOC_Os01g12930
LOC_Os08g26230	LOC_Os08g37500	LOC_Os02g10510
LOC_Os06g11330	LOC_Os11g16580	LOC_Os04g37470
LOC_Os03g12470	LOC_Os04g34590	LOC_Os11g03970
LOC_Os01g74110	LOC_Os08g10604	LOC_Os08g29980
LOC_Os10g39100	LOC_Os02g47840	Oryza_sativa_newGene_1675
LOC_Os02g13510	LOC_Os02g49860	LOC_Os03g43430
LOC_Os10g37430	LOC_Os04g31120	LOC_Os03g02170
LOC_Os01g15270	LOC_Os03g42464	LOC_Os06g33530
LOC_Os10g32680	LOC_Os01g52100	LOC_Os05g49060
LOC_Os01g61990	LOC_Os12g04204	LOC_Os03g42730
LOC_Os03g61150	LOC_Os01g47600	LOC_Os11g31500
LOC_Os03g15230	LOC_Os04g31924	LOC_Os10g14170
LOC_Os01g64470	LOC_Os11g31470	LOC_Os08g25890
LOC_Os04g01874	LOC_Os07g04420	LOC_Os05g25600
LOC_Os04g42480	LOC_Os09g27040	LOC_Os07g01720
LOC_Os03g04500	LOC_Os07g25050	LOC_Os09g29380
LOC_Os03g19250	LOC_Os07g42260	LOC_Os09g31270
LOC_Os08g26850	LOC_Os02g52150	LOC_Os04g37690
LOC_Os11g11970	LOC_Os07g09050	LOC_Os05g41000
LOC_Os04g37820	LOC_Os03g19680	LOC_Os05g33300
LOC_Os06g47530	LOC_Os08g05470	LOC_Os06g47760
LOC_Os04g49210	LOC_Os06g46120	LOC_Os10g20794
LOC_Os09g24924	LOC_Os02g16620	LOC_Os05g29020
LOC_Os12g36640	LOC_Os03g05440	LOC_Os10g25130
LOC_Os08g37130	LOC_Os09g26400	LOC_Os06g28530
LOC_Os10g03320	LOC_Os07g41310	LOC_Os06g41660
LOC_Os03g24930	LOC_Os06g48180	LOC_Os02g39040
LOC_Os05g24684	LOC_Os01g51450	LOC_Os09g19820
LOC_Os03g59450	LOC_Os08g28970	LOC_Os05g31530
LOC_Os04g29580	LOC_Os07g42910	LOC_Os12g31860
LOC_Os08g39830	LOC_Os08g08030	LOC_Os04g06590
LOC_Os10g34040	LOC_Os01g48900	Oryza_sativa_newGene_4054
LOC_Os01g70080	LOC_Os02g17850	Oryza_sativa_newGene_1436
LOC_Os10g41999	LOC_Os10g38820	LOC_Os11g04954
LOC_Os06g10580	LOC_Os01g56210	LOC_Os02g11050
LOC_Os07g11739	LOC_Os02g41630	LOC_Os03g45400
LOC_Os01g14520	LOC_Os12g04440	LOC_Os02g37300
LOC_Os04g32920	LOC_Os02g57430	LOC_Os06g45140
LOC_Os12g18120	LOC_Os07g25060	LOC_Os07g42600
LOC_Os02g14430	LOC_Os04g55640	LOC_Os03g46570
LOC_Os01g32780	LOC_Os12g32480	LOC_Os04g42590
LOC_Os09g29940	LOC_Os11g42850	LOC_Os09g39960
LOC_Os10g20470	LOC_Os02g04760	LOC_Os03g60820
LOC_Os07g35750	LOC_Os01g25780	LOC_Os03g55784
LOC_Os02g35490	LOC_Os10g36210	LOC_Os09g29690
LOC_Os07g18990	LOC_Os08g41890	LOC_Os07g39060
LOC_Os01g68730	LOC_Os01g46370	LOC_Os12g28015
LOC_Os07g07480	Oryza_sativa_newGene_2486	LOC_Os11g04860
LOC_Os04g59480	LOC_Os03g18900	LOC_Os02g02770
LOC_Os04g06520	LOC_Os08g05970	LOC_Os05g24380
LOC_Os05g49900	LOC_Os06g36390	LOC_Os05g44570
LOC_Os11g05494	Oryza_sativa_newGene_304	LOC_Os03g42810
LOC_Os04g39380	LOC_Os06g44160	LOC_Os03g40020
LOC_Os05g34980	LOC_Os08g09760	LOC_Os03g18454
LOC_Os02g56370	LOC_Os10g06580	LOC_Os05g47780
Oryza_sativa_newGene_2135	LOC_Os06g19160	LOC_Os06g04610
LOC_Os03g17680	LOC_Os07g30760	LOC_Os03g58620
LOC_Os05g05500	LOC_Os11g16590	LOC_Os02g04460
LOC_Os05g46240	LOC_Os12g29290	LOC_Os02g56340
LOC_Os06g03580	LOC_Os02g04945	LOC_Os01g56100
LOC_Os07g35580	LOC_Os01g37350	LOC_Os08g15460
LOC_Os12g36920	LOC_Os05g50820	LOC_Os12g16290
LOC_Os04g32740	LOC_Os05g45440	LOC_Os04g46880
LOC_Os04g49194	LOC_Os07g01740	LOC_Os12g32986
LOC_Os05g28740	LOC_Os09g37020	LOC_Os05g31160
LOC_Os08g36500	LOC_Os12g24170	LOC_Os05g29829
LOC_Os08g02030	LOC_Os06g16640	LOC_Os05g10570
LOC_Os07g06850	LOC_Os07g41280	LOC_Os08g30040
LOC_Os05g25770	LOC_Os08g40550	LOC_Os02g11000
LOC_Os12g05650	LOC_Os02g03280	LOC_Os08g23430
LOC_Os08g10290	LOC_Os06g28820	LOC_Os04g57210
LOC_Os10g33140	LOC_Os11g04670	LOC_Os06g38430
LOC_Os03g14910	LOC_Os10g41550	LOC_Os10g41560
LOC_Os03g47500	LOC_Os07g08420	LOC_Os03g30120
LOC_Os03g21230	LOC_Os06g27590	LOC_Os04g25400
LOC_Os12g44060	LOC_Os04g53240	LOC_Os12g03530
LOC_Os09g18159	Oryza_sativa_newGene_4115	LOC_Os07g45620
LOC_Os01g40260	Oryza_sativa_newGene_1503	LOC_Os04g54320
LOC_Os01g71350	LOC_Os08g04250	LOC_Os03g31044
LOC_Os12g04150	LOC_Os08g37690	LOC_Os01g25800
LOC_Os01g60020	LOC_Os09g25934	LOC_Os11g37090
LOC_Os03g55240	LOC_Os03g47720	LOC_Os05g08810
LOC_Os05g36360	LOC_Os12g44110	LOC_Os11g04620
LOC_Os01g24480	LOC_Os05g48840	LOC_Os07g33480
LOC_Os02g57420	LOC_Os02g04755	LOC_Os01g45830
LOC_Os07g33270	LOC_Os10g33350	LOC_Os01g65310
LOC_Os03g29190	LOC_Os09g37690	LOC_Os05g10940
LOC_Os01g44050	LOC_Os04g54010	LOC_Os09g34860
LOC_Os11g11960	LOC_Os06g21360	LOC_Os10g05720
LOC_Os03g53540	Oryza_sativa_newGene_2313	LOC_Os08g26180
LOC_Os02g03410	LOC_Os04g09430	LOC_Os03g20420
LOC_Os02g17760	LOC_Os02g38050	LOC_Os07g19550
LOC_Os01g47580	LOC_Os01g07640	LOC_Os12g05110
LOC_Os08g10070	LOC_Os07g44140	LOC_Os01g43420
LOC_Os08g08690	LOC_Os07g46990	LOC_Os05g01120
LOC_Os02g06779	LOC_Os05g44130	LOC_Os05g44900
LOC_Os12g38770	LOC_Os04g26360	LOC_Os02g09180
LOC_Os07g38170	LOC_Os04g53720	LOC_Os05g45020
LOC_Os01g08090	LOC_Os06g02010	LOC_Os10g34350
LOC_Os06g38764	LOC_Os04g40630	LOC_Os07g11070
LOC_Os04g31030	LOC_Os02g42690	LOC_Os02g06480
LOC_Os11g44810	LOC_Os09g17344	LOC_Os03g64140
LOC_Os06g48560	LOC_Os02g15930	LOC_Os01g71010
LOC_Os08g37874	LOC_Os12g12370	LOC_Os02g43500
LOC_Os07g25460	LOC_Os05g46420	LOC_Os05g46395
LOC_Os01g25560	LOC_Os06g49500	LOC_Os01g58280
LOC_Os11g02520	LOC_Os04g16866	LOC_Os06g24840
LOC_Os11g33030	LOC_Os04g34290	LOC_Os12g39220
LOC_Os03g17700	LOC_Os02g13020	LOC_Os07g30020
LOC_Os04g30490	LOC_Os08g36580	LOC_Os08g08710
LOC_Os01g03690	LOC_Os06g15910	LOC_Os01g54340
LOC_Os01g04280	LOC_Os04g16770	LOC_Os01g02290
LOC_Os08g08592	LOC_Os05g31140	LOC_Os06g14740
LOC_Os12g42980	LOC_Os01g69870	LOC_Os01g70460
LOC_Os03g57660	LOC_Os01g31370	LOC_Os08g02990
LOC_Os10g42030	LOC_Os01g09384	LOC_Os06g39900
LOC_Os04g30240	LOC_Os07g04440	LOC_Os04g46600
Oryza_sativa_newGene_3398	Oryza_sativa_newGene_3589	LOC_Os03g19410
LOC_Os01g32770	LOC_Os03g05820	LOC_Os09g39910
LOC_Os11g46880	LOC_Os06g43870	LOC_Os11g02080
LOC_Os03g55010	LOC_Os02g33080	LOC_Os01g51050
LOC_Os01g01660	LOC_Os01g19750	LOC_Os06g44230
LOC_Os12g36110	LOC_Os04g51520	LOC_Os02g05980
LOC_Os06g38830	LOC_Os12g01080	ChrUn.fgenesh.gene.69
LOC_Os03g20550	LOC_Os02g10860	LOC_Os09g28570
LOC_Os11g27110	LOC_Os08g41489	LOC_Os02g47744
LOC_Os05g44770	LOC_Os02g32970	LOC_Os10g05680
LOC_Os03g04370	LOC_Os08g31810	LOC_Os03g51050
LOC_Os01g05870	LOC_Os11g19840	LOC_Os03g17580
LOC_Os04g55610	LOC_Os01g09370	LOC_Os07g02280
LOC_Os01g66010	LOC_Os01g09500	LOC_Os01g53350
LOC_Os08g13570	LOC_Os10g23060	LOC_Os04g51160
LOC_Os05g37930	Oryza_sativa_newGene_1948	LOC_Os09g38420
LOC_Os09g25090	LOC_Os02g39930	LOC_Os09g31506
LOC_Os06g36270	LOC_Os07g08160	LOC_Os08g30790
LOC_Os02g05950	LOC_Os07g44860	LOC_Os03g14690
LOC_Os02g45750	LOC_Os04g03860	LOC_Os05g39140
LOC_Os01g39860	LOC_Os12g42810	LOC_Os01g61230
LOC_Os10g39680	LOC_Os07g04380	LOC_Os02g05610
LOC_Os03g49440	LOC_Os02g18990	LOC_Os01g66680
LOC_Os03g19990	LOC_Os12g05760	LOC_Os07g24820
LOC_Os05g06814	LOC_Os02g44990	LOC_Os09g36680
LOC_Os03g62240	LOC_Os08g37670	LOC_Os07g31460
LOC_Os11g30760	LOC_Os06g41360	LOC_Os08g23470
LOC_Os06g13090	LOC_Os04g20120	LOC_Os04g16230
LOC_Os02g12380	LOC_Os02g48210	LOC_Os01g32730
LOC_Os01g71790	LOC_Os02g22250	LOC_Os04g24170
LOC_Os06g11240	LOC_Os10g04050	LOC_Os01g21630
LOC_Os05g39720	LOC_Os09g20430	LOC_Os03g59540
LOC_Os03g10320	LOC_Os02g29300	LOC_Os05g03490
LOC_Os01g27210	LOC_Os06g16040	LOC_Os11g07270
LOC_Os05g09480	LOC_Os12g18340	LOC_Os04g02780
LOC_Os07g01560	LOC_Os02g53430	LOC_Os03g54040
LOC_Os06g11660	LOC_Os03g25500	LOC_Os06g21550
LOC_Os01g60770	LOC_Os01g26970	LOC_Os08g44640
LOC_Os04g28780	LOC_Os12g08580	LOC_Os01g29804
LOC_Os01g58290	LOC_Os04g45970	LOC_Os07g08950
LOC_Os12g44250	LOC_Os10g32700	LOC_Os07g11080
LOC_Os01g73170	Oryza_sativa_newGene_1502	LOC_Os05g09410
LOC_Os04g33240	LOC_Os01g52120	LOC_Os06g02120
LOC_Os05g47650	LOC_Os04g48484	LOC_Os04g42470
LOC_Os04g41310	LOC_Os08g40500	LOC_Os10g32540
LOC_Os02g37180	LOC_Os03g02090	LOC_Os09g30466
LOC_Os02g35020	LOC_Os07g48550	LOC_Os09g11250
LOC_Os04g36040		LOC_Os05g41620
LOC_Os04g07260		LOC_Os06g41380
LOC_Os05g49480		LOC_Os02g17360
LOC_Os02g54254		LOC_Os07g04410
LOC_Os01g11860		LOC_Os03g64219
LOC_Os05g43170		LOC_Os03g28080
LOC_Os10g40490		LOC_Os02g11640
Oryza_sativa_newGene_2395		LOC_Os02g52010
LOC_Os12g01830		LOC_Os06g05420
LOC_Os01g32460		LOC_Os04g12970
LOC_Os07g35560		LOC_Os01g37360
LOC_Os12g07280		LOC_Os06g40650
LOC_Os10g35460		LOC_Os07g07470
LOC_Os04g44910		LOC_Os05g24560
LOC_Os02g32469		LOC_Os02g47320
LOC_Os03g58750		LOC_Os03g21850
LOC_Os07g35540		LOC_Os12g29330
LOC_Os07g14740		LOC_Os06g47350
LOC_Os01g19260		LOC_Os09g35860
LOC_Os02g02970		LOC_Os04g14304
LOC_Os10g40520		LOC_Os01g15300
LOC_Os02g21040		LOC_Os06g04530
LOC_Os11g10290		Oryza_sativa_newGene_3323
LOC_Os03g55180		LOC_Os05g12320
LOC_Os01g62970		LOC_Os01g65890
LOC_Os04g53850		LOC_Os08g44650
LOC_Os04g06590		LOC_Os10g34310
LOC_Os02g18080		LOC_Os01g73040
LOC_Os01g18850		LOC_Os04g48070
LOC_Os01g72910		LOC_Os12g04100
LOC_Os06g39370		LOC_Os05g41180
LOC_Os11g47500		LOC_Os10g34083
LOC_Os03g42600		LOC_Os01g52920
LOC_Os07g40630		LOC_Os02g33944
LOC_Os03g52720		LOC_Os04g50700
LOC_Os03g07750		LOC_Os07g47280
LOC_Os02g36190		LOC_Os02g58360
LOC_Os03g48060		LOC_Os07g43322
LOC_Os02g35940		LOC_Os12g40180
LOC_Os05g51420		LOC_Os06g36560
LOC_Os05g25390		LOC_Os03g01170
LOC_Os10g04510		Oryza_sativa_newGene_4004
LOC_Os11g40970		LOC_Os01g02020
LOC_Os02g17534		LOC_Os08g38020
LOC_Os09g08130		LOC_Os07g23740
LOC_Os04g10750		LOC_Os04g33610
LOC_Os10g03570		LOC_Os11g39220
LOC_Os05g48770		LOC_Os11g37130
LOC_Os10g21196		LOC_Os08g03290
LOC_Os02g49160		LOC_Os08g30810
LOC_Os05g45020		LOC_Os01g65510
LOC_Os08g44850		Oryza_sativa_newGene_515
LOC_Os07g44250		LOC_Os02g46990
LOC_Os08g30590		LOC_Os01g08930
LOC_Os02g09960		LOC_Os04g33880
LOC_Os09g29200		LOC_Os04g49460
LOC_Os10g40640		LOC_Os11g42510
LOC_Os03g51479		Oryza_sativa_newGene_1737
LOC_Os02g06560		LOC_Os06g26234
LOC_Os06g11150		LOC_Os09g09690
LOC_Os03g16350		ChrSy.fgenesh.gene.28
LOC_Os01g73200		LOC_Os04g58280
LOC_Os12g29400		LOC_Os06g05410
LOC_Os04g33310		Oryza_sativa_newGene_3705
LOC_Os05g34270		LOC_Os02g09060
LOC_Os11g39370		LOC_Os09g20930
LOC_Os01g72080		Oryza_sativa_newGene_4346
LOC_Os07g03740		LOC_Os08g08700
LOC_Os11g34920		LOC_Os02g24720
LOC_Os06g50080		LOC_Os05g08730
LOC_Os11g16470		LOC_Os03g44230
LOC_Os07g48020		LOC_Os07g46320
LOC_Os06g46149		LOC_Os11g06800
LOC_Os06g22100		LOC_Os03g05390
LOC_Os07g35810		LOC_Os08g39730
LOC_Os05g40770		LOC_Os02g02860
LOC_Os02g14480		LOC_Os04g52660
LOC_Os06g11520		LOC_Os07g35410
LOC_Os03g59225		LOC_Os12g15314
LOC_Os04g40990		LOC_Os01g48920
LOC_Os06g05470		LOC_Os05g50220
LOC_Os01g51670		LOC_Os12g08760
LOC_Os01g57340		LOC_Os03g42790
LOC_Os03g12510		LOC_Os05g49020
LOC_Os02g37290		LOC_Os04g57300
LOC_Os03g53200		LOC_Os05g41810
LOC_Os06g05420		LOC_Os07g30240
LOC_Os07g03279		LOC_Os04g14690
LOC_Os02g34650		LOC_Os01g57350
LOC_Os02g37770		LOC_Os05g10754
LOC_Os11g31640		Oryza_sativa_newGene_2892
LOC_Os06g40650		LOC_Os06g15700
LOC_Os11g37960		LOC_Os02g06230
LOC_Os03g13210		LOC_Os09g24530
Oryza_sativa_newGene_306		LOC_Os03g55970
LOC_Os03g21710		LOC_Os01g56470
LOC_Os08g39840		LOC_Os02g56334
LOC_Os07g32010		LOC_Os02g10990
LOC_Os06g01360		LOC_Os05g33630
LOC_Os01g28790		LOC_Os09g27700
LOC_Os04g50060		LOC_Os02g50805
LOC_Os02g16270		LOC_Os08g23570
LOC_Os01g02020		LOC_Os06g06760
LOC_Os07g03030		LOC_Os11g31450
LOC_Os01g49320		LOC_Os03g62510
LOC_Os04g45890		LOC_Os01g70780
LOC_Os04g41050		LOC_Os07g23520
LOC_Os09g29600		LOC_Os11g10310
LOC_Os04g58280		LOC_Os02g33030
LOC_Os09g27450		LOC_Os09g15580
LOC_Os02g43790		LOC_Os02g10900
LOC_Os03g41330		LOC_Os12g08550
LOC_Os09g15980		LOC_Os06g14370
LOC_Os12g42910		LOC_Os07g39530
LOC_Os05g45840		LOC_Os03g18150
LOC_Os11g37950		LOC_Os07g10540
LOC_Os06g22440		LOC_Os08g39080
LOC_Os02g47470		LOC_Os03g05910
LOC_Os11g12050		LOC_Os06g01400
LOC_Os10g40934		LOC_Os03g39710
LOC_Os09g29540		LOC_Os08g06200
LOC_Os04g38480		LOC_Os05g46460
LOC_Os11g29870		LOC_Os08g14940
LOC_Os01g02130		LOC_Os11g06720
LOC_Os05g41200		LOC_Os01g48874
LOC_Os01g28580		LOC_Os04g46100
LOC_Os09g26620		LOC_Os11g47300
LOC_Os11g44680		LOC_Os02g51830
LOC_Os12g33300		LOC_Os06g14600
LOC_Os06g39110		LOC_Os05g26840
LOC_Os04g48850		LOC_Os08g09240
LOC_Os09g23540		LOC_Os04g37760
LOC_Os06g19370		LOC_Os06g04920
LOC_Os01g64110		LOC_Os12g26030
LOC_Os07g48450		LOC_Os09g23380
LOC_Os01g58890		LOC_Os01g16310
LOC_Os08g01610		LOC_Os01g12710
LOC_Os03g18120		LOC_Os10g38700
LOC_Os04g54240		LOC_Os06g51029
LOC_Os03g53020		LOC_Os02g48000
LOC_Os08g29020		LOC_Os01g73500
Oryza_sativa_newGene_155		LOC_Os04g50120
LOC_Os06g44300		LOC_Os04g51290
LOC_Os03g13140		LOC_Os08g31980
LOC_Os11g35710		LOC_Os02g50330
LOC_Os07g42510		LOC_Os07g43040
LOC_Os11g13750		LOC_Os10g37330
LOC_Os02g57530		LOC_Os01g67320
LOC_Os01g71340		LOC_Os08g30250
LOC_Os01g03914		LOC_Os12g42210
LOC_Os11g40590		LOC_Os02g50280
LOC_Os04g20280		LOC_Os01g37050
LOC_Os11g45130		LOC_Os01g12720
LOC_Os04g06910		LOC_Os11g04220
LOC_Os04g53214		LOC_Os06g04350
LOC_Os10g18490		LOC_Os08g05980
LOC_Os01g71930		LOC_Os06g05400
LOC_Os01g11160		LOC_Os06g46930
LOC_Os02g57720		LOC_Os06g08900
LOC_Os11g37700		LOC_Os10g32400
LOC_Os11g33970		LOC_Os01g15640
LOC_Os11g09010		LOC_Os08g08500
LOC_Os04g52190		LOC_Os03g13140
LOC_Os04g08550		LOC_Os02g55134
LOC_Os05g03920		LOC_Os06g20879
LOC_Os01g25484		LOC_Os01g72800
LOC_Os08g06170		LOC_Os01g37800
LOC_Os07g35640		LOC_Os01g49030
LOC_Os10g30850		LOC_Os07g13634
LOC_Os01g58500		LOC_Os05g02220
LOC_Os03g58980		LOC_Os01g60810
LOC_Os07g41230		LOC_Os04g47010
LOC_Os07g44890		LOC_Os08g09270
LOC_Os12g11370		Oryza_sativa_newGene_4329
LOC_Os04g52504		LOC_Os03g17660
LOC_Os12g40790		LOC_Os08g26870
LOC_Os05g30454		LOC_Os06g50230
LOC_Os11g04830		LOC_Os01g03914
LOC_Os04g56990		LOC_Os02g18980
LOC_Os01g48610		LOC_Os06g20390
LOC_Os10g33780		LOC_Os02g35820
LOC_Os03g60250		LOC_Os04g43550
LOC_Os11g10800		LOC_Os04g58900
LOC_Os07g35370		LOC_Os01g09310
LOC_Os02g32814		LOC_Os03g29350
LOC_Os01g11730		LOC_Os03g63074
LOC_Os09g31470		LOC_Os07g06800
LOC_Os11g36200		LOC_Os03g17800
LOC_Os11g11980		LOC_Os09g04880
LOC_Os05g06970		LOC_Os05g06510
LOC_Os03g09900		LOC_Os02g43600
LOC_Os10g26150		LOC_Os12g39770
LOC_Os08g03350		LOC_Os06g06190
LOC_Os02g39330		LOC_Os01g67850
LOC_Os10g38470		LOC_Os04g49370
LOC_Os02g14170		LOC_Os03g05730
LOC_Os10g36980		LOC_Os04g08550
LOC_Os06g21820		LOC_Os07g47300
LOC_Os01g62430		LOC_Os06g10530
LOC_Os01g03340		LOC_Os12g26020
LOC_Os07g43800		LOC_Os02g44599
LOC_Os04g57540		LOC_Os03g02450
LOC_Os07g48630		LOC_Os02g27000
LOC_Os09g20090		LOC_Os05g11630
Oryza_sativa_newGene_2237		LOC_Os10g26720
LOC_Os09g39740		LOC_Os10g19880
LOC_Os02g02120		LOC_Os03g49250
LOC_Os09g34160		LOC_Os04g40140
LOC_Os09g28180		LOC_Os10g13810
LOC_Os08g19670		LOC_Os03g01830
LOC_Os06g37620		LOC_Os03g04050
LOC_Os03g11490		LOC_Os09g32330
LOC_Os09g18450		LOC_Os03g63020
LOC_Os11g24070		LOC_Os05g27780
LOC_Os01g68740		LOC_Os07g46430
LOC_Os04g37790		LOC_Os07g44850
LOC_Os06g45570		LOC_Os08g28980
LOC_Os01g09800		LOC_Os12g36750
LOC_Os07g12340		LOC_Os02g50680
LOC_Os08g01940		LOC_Os01g10800
LOC_Os01g45250		LOC_Os06g02019
LOC_Os01g03330		LOC_Os03g50040
LOC_Os02g46610		LOC_Os08g01140
LOC_Os06g17285		LOC_Os10g03669
LOC_Os10g42960		LOC_Os03g27800
LOC_Os09g25060		LOC_Os03g51470
LOC_Os01g49614		LOC_Os01g12750
LOC_Os04g44354		LOC_Os05g06340
LOC_Os04g58320		LOC_Os05g41880
LOC_Os01g41430		LOC_Os07g31420
LOC_Os01g49580		LOC_Os01g06020
LOC_Os01g39770		LOC_Os07g33710
LOC_Os04g05650		LOC_Os11g06290
LOC_Os03g46200		LOC_Os01g43710
LOC_Os12g10740		LOC_Os11g29900
LOC_Os12g19030		LOC_Os03g42760
LOC_Os10g33104		LOC_Os10g25010
LOC_Os12g12090		LOC_Os11g27240
LOC_Os03g17870		LOC_Os04g39060
LOC_Os04g03164		LOC_Os09g31130
LOC_Os09g27950		LOC_Os09g06499
LOC_Os05g39260		LOC_Os03g08624
LOC_Os08g26820		LOC_Os06g35030
LOC_Os03g08999		LOC_Os02g09810
LOC_Os04g37490		LOC_Os01g48930
LOC_Os04g30010		LOC_Os05g39230
LOC_Os02g14440		LOC_Os04g53810
LOC_Os03g56250		LOC_Os02g10480
LOC_Os11g03820		LOC_Os10g42830
LOC_Os01g48390		LOC_Os11g30500
LOC_Os01g39330		LOC_Os03g16670
LOC_Os07g41410		LOC_Os10g36530
LOC_Os07g07410		LOC_Os05g04700
Oryza_sativa_newGene_1697		LOC_Os08g41790
LOC_Os01g10880		LOC_Os04g45860
LOC_Os04g46480		LOC_Os08g37700
LOC_Os05g47770		LOC_Os05g06500
LOC_Os06g46330		LOC_Os06g49120
LOC_Os10g05250		LOC_Os03g48380
LOC_Os08g30510		LOC_Os03g59430
LOC_Os05g35010		LOC_Os07g38580
LOC_Os11g41365		LOC_Os01g04120
LOC_Os02g55540		LOC_Os10g03850
LOC_Os06g03660		LOC_Os03g62690
LOC_Os01g42410		LOC_Os01g72170
LOC_Os08g16720		LOC_Os02g17940
LOC_Os07g47350		LOC_Os05g01970
LOC_Os07g28850		LOC_Os10g38340
LOC_Os12g03640		LOC_Os03g45260
LOC_Os05g08610		LOC_Os03g33240
LOC_Os01g04750		LOC_Os04g39814
LOC_Os12g30180		LOC_Os07g04390
LOC_Os04g54350		LOC_Os03g55930
LOC_Os05g07210		LOC_Os02g19440
LOC_Os01g68020		LOC_Os05g43970
LOC_Os11g03420		LOC_Os05g03740
LOC_Os04g55600		LOC_Os02g02780
LOC_Os01g38359		LOC_Os07g43120
LOC_Os09g37540		LOC_Os02g06640
LOC_Os04g57850		LOC_Os03g48310
LOC_Os06g05520		LOC_Os09g13940
LOC_Os09g10010		LOC_Os07g38110
LOC_Os02g42150		LOC_Os04g41570
LOC_Os04g25060		LOC_Os06g29180
LOC_Os12g42860		LOC_Os01g03130
LOC_Os05g08860		LOC_Os03g05700
LOC_Os03g56500		LOC_Os11g03370
LOC_Os04g39350		LOC_Os10g07229
LOC_Os04g22380		LOC_Os02g12010
LOC_Os08g29660		LOC_Os06g03930
LOC_Os07g02970		ChrUn.fgenesh.gene.74
LOC_Os03g62200		LOC_Os05g10580
LOC_Os04g42760		LOC_Os01g66980
LOC_Os02g40030		LOC_Os03g48140
LOC_Os05g48010		Oryza_sativa_newGene_3630
LOC_Os01g72530		LOC_Os12g12690
LOC_Os04g02030		LOC_Os01g21144
Oryza_sativa_newGene_1225		LOC_Os11g03730
LOC_Os02g50174		LOC_Os04g36580
LOC_Os10g34930		LOC_Os02g06430
LOC_Os04g48460		LOC_Os02g52620
LOC_Os03g52690		LOC_Os06g49050
LOC_Os01g09430		LOC_Os12g06740
LOC_Os08g10430		LOC_Os01g12340
LOC_Os12g43580		LOC_Os01g54950
LOC_Os06g38660		LOC_Os04g05700
LOC_Os12g08180		LOC_Os05g32474
LOC_Os05g48660		LOC_Os04g41960
LOC_Os06g10520		LOC_Os02g53580
LOC_Os02g42190		LOC_Os01g64890
LOC_Os04g43040		LOC_Os09g15835
LOC_Os04g10160		LOC_Os08g43230
LOC_Os08g09840		LOC_Os07g30200
LOC_Os04g33360		LOC_Os04g51280
LOC_Os05g37520		LOC_Os04g38450
LOC_Os04g41030		LOC_Os08g02140
LOC_Os01g66840		LOC_Os12g21700
LOC_Os11g44430		LOC_Os01g06490
LOC_Os03g36530		LOC_Os01g50930
LOC_Os05g07880		LOC_Os05g45950
LOC_Os02g36870		LOC_Os09g33530
LOC_Os01g14870		LOC_Os02g45930
LOC_Os03g32270		LOC_Os10g39430
LOC_Os11g31540		LOC_Os08g42720
LOC_Os09g17329		LOC_Os05g51610
LOC_Os01g64120		LOC_Os01g43120
LOC_Os01g62670		LOC_Os03g11490
LOC_Os09g16950		LOC_Os04g28420
LOC_Os05g35650		LOC_Os01g74510
LOC_Os03g18130		LOC_Os05g32810
LOC_Os01g42860		LOC_Os11g10320
LOC_Os11g01830		LOC_Os02g49570
LOC_Os08g44350		LOC_Os10g24980
LOC_Os11g42960		LOC_Os03g11960
LOC_Os06g18000		LOC_Os10g30550
LOC_Os10g40700		LOC_Os06g39960
LOC_Os01g51570		LOC_Os02g21460
LOC_Os05g33000		LOC_Os03g55590
LOC_Os01g34790		LOC_Os10g04450
LOC_Os11g35450		LOC_Os08g43960
LOC_Os09g28160		LOC_Os04g26380
LOC_Os02g47650		LOC_Os01g55799
LOC_Os04g41229		LOC_Os09g32640
LOC_Os09g19160		LOC_Os05g22440
LOC_Os04g52440		LOC_Os01g06460
LOC_Os06g43190		LOC_Os02g49320
LOC_Os04g45900		LOC_Os04g52500
LOC_Os08g14880		LOC_Os06g36080
LOC_Os01g68720		LOC_Os06g08670
LOC_Os08g42910		Oryza_sativa_newGene_534
LOC_Os06g04880		LOC_Os05g32530
LOC_Os05g50090		LOC_Os03g49430
LOC_Os11g12040		LOC_Os09g38100
LOC_Os07g14820		LOC_Os09g04624
Oryza_sativa_newGene_1582		LOC_Os01g50730
LOC_Os01g02010		LOC_Os02g14840
LOC_Os05g35530		LOC_Os04g09604
LOC_Os05g35444		LOC_Os01g49219
LOC_Os01g51870		LOC_Os06g11610
LOC_Os03g10210		LOC_Os09g19750
LOC_Os06g44010		LOC_Os09g09520
LOC_Os06g07200		LOC_Os05g38260
LOC_Os03g08490		LOC_Os01g52500
LOC_Os03g45960		LOC_Os02g30410
LOC_Os10g22520		LOC_Os02g58790
LOC_Os03g08460		LOC_Os06g05940
LOC_Os05g25920		LOC_Os09g14610
LOC_Os02g46850		LOC_Os07g42500
LOC_Os03g29850		LOC_Os01g52750
LOC_Os03g42130		LOC_Os04g40520
LOC_Os05g09724		LOC_Os06g13220
LOC_Os05g48210		LOC_Os10g02380
LOC_Os07g35390		LOC_Os06g03940
LOC_Os03g56160		LOC_Os03g25960
LOC_Os06g03560		LOC_Os01g16170
LOC_Os01g04650		LOC_Os01g41430
LOC_Os09g04310		LOC_Os05g46200
LOC_Os12g07310		LOC_Os04g51940
LOC_Os10g41420		LOC_Os03g12820
LOC_Os10g01100		LOC_Os07g42520
LOC_Os03g05620		LOC_Os06g38320
LOC_Os01g01840		LOC_Os06g48250
LOC_Os03g24560		LOC_Os11g11550
LOC_Os10g42780		LOC_Os01g04870
LOC_Os04g39300		LOC_Os04g38840
LOC_Os03g12890		LOC_Os01g11600
LOC_Os09g39940		LOC_Os11g04910
LOC_Os11g04560		LOC_Os01g58760
LOC_Os05g27730		LOC_Os09g30462
LOC_Os07g35740		LOC_Os12g14140
LOC_Os12g41710		LOC_Os12g16220
LOC_Os08g37660		LOC_Os06g48640
LOC_Os08g43190		LOC_Os12g25160
LOC_Os12g38170		LOC_Os01g26920
LOC_Os05g46020		LOC_Os03g45210
LOC_Os03g29930		LOC_Os02g48340
LOC_Os01g47070		LOC_Os03g02550
LOC_Os07g12890		LOC_Os01g56350
LOC_Os06g37300		LOC_Os01g18100
LOC_Os11g11990		LOC_Os05g24880
LOC_Os05g30500		LOC_Os03g19650
LOC_Os12g01490		LOC_Os05g27950
LOC_Os12g32190		LOC_Os11g12710
LOC_Os11g01480		LOC_Os06g41010
LOC_Os10g39300		LOC_Os04g16080
LOC_Os09g39720		LOC_Os03g20670
LOC_Os10g34940		LOC_Os04g58160
LOC_Os02g48640		LOC_Os08g17294
LOC_Os03g58010		LOC_Os03g62040
LOC_Os10g02070		LOC_Os08g01530
LOC_Os01g60930		LOC_Os09g01590
LOC_Os03g11900		LOC_Os07g11300
LOC_Os04g59200		LOC_Os03g31550
LOC_Os03g62010		LOC_Os12g02200
LOC_Os03g05900		LOC_Os01g51040
LOC_Os03g46440		LOC_Os04g38530
LOC_Os04g58390		LOC_Os11g08300
LOC_Os03g03200		LOC_Os08g06460
LOC_Os03g59180		LOC_Os08g39050
LOC_Os01g14440		LOC_Os03g07200
LOC_Os05g32230		LOC_Os01g58194
LOC_Os07g31070		LOC_Os04g03180
LOC_Os03g16950		LOC_Os06g01460
LOC_Os03g58740		LOC_Os07g11150
LOC_Os10g08474		LOC_Os02g51910
LOC_Os03g47010		LOC_Os10g37110
LOC_Os10g30790		LOC_Os01g62610
LOC_Os05g03620		LOC_Os04g17050
LOC_Os05g36270		LOC_Os03g30950
LOC_Os12g10750		LOC_Os11g47030
LOC_Os08g40510		LOC_Os01g53890
LOC_Os01g55310		LOC_Os05g04120
LOC_Os03g38800		LOC_Os06g12790
LOC_Os02g37330		LOC_Os01g73000
LOC_Os08g15710		LOC_Os08g39694
LOC_Os02g39884		LOC_Os06g49740
LOC_Os12g24320		LOC_Os10g01044
LOC_Os07g05360		LOC_Os06g22919
LOC_Os07g03730		LOC_Os09g16330
LOC_Os03g15080		LOC_Os09g23595
LOC_Os05g15530		LOC_Os07g05440
LOC_Os09g23560		LOC_Os03g58150
LOC_Os04g47820		LOC_Os07g23540
LOC_Os02g46860		LOC_Os02g42700
LOC_Os09g04160		LOC_Os05g48700
LOC_Os11g12300		LOC_Os06g06470
LOC_Os12g28100		LOC_Os03g07360
LOC_Os01g69140		LOC_Os03g05340
LOC_Os04g01310		LOC_Os06g29660
LOC_Os05g39760		LOC_Os01g65904
LOC_Os01g52790		LOC_Os02g27070
LOC_Os11g44380		LOC_Os04g16940
LOC_Os07g48260		LOC_Os04g20920
LOC_Os07g35260		LOC_Os10g36860
LOC_Os05g49770		LOC_Os05g40180
LOC_Os02g48860		LOC_Os06g39470
LOC_Os11g10470		LOC_Os02g06290
LOC_Os07g01904		LOC_Os11g02379
LOC_Os01g66130		LOC_Os07g48970
LOC_Os03g18560		LOC_Os05g35190
LOC_Os11g12000		LOC_Os06g47800
LOC_Os04g25650		Oryza_sativa_newGene_1784
LOC_Os03g04060		LOC_Os04g32150
LOC_Os01g72610		LOC_Os01g07870
LOC_Os02g06760		LOC_Os04g46390
LOC_Os07g48730		LOC_Os03g03360
LOC_Os08g39240		LOC_Os03g03070
LOC_Os08g26720		LOC_Os12g28177
LOC_Os01g70770		LOC_Os08g07830
LOC_Os05g39580		LOC_Os07g42160
LOC_Os10g39260		LOC_Os03g29950
LOC_Os03g03724		LOC_Os12g24020
LOC_Os04g46980		LOC_Os03g02980
LOC_Os01g19820		LOC_Os04g21110
LOC_Os09g26880		LOC_Os02g38000
		LOC_Os12g28250
		LOC_Os04g46280
		LOC_Os05g18650
		LOC_Os02g37420
		LOC_Os12g26860
		LOC_Os01g01720
		LOC_Os02g37834
		LOC_Os12g01930
		LOC_Os11g14570
		LOC_Os06g07600
		LOC_Os02g53210
		LOC_Os02g29210
		LOC_Os03g15870
		LOC_Os06g08930
		LOC_Os03g57580
		LOC_Os02g53410
		Oryza_sativa_newGene_1289
		LOC_Os01g11946
		Oryza_sativa_newGene_874
		LOC_Os01g53150
		LOC_Os12g35940
		LOC_Os02g46640
		LOC_Os08g20486
		LOC_Os08g32850
		LOC_Os04g57760
		LOC_Os07g11280
		ChrSy.fgenesh.gene.37
		LOC_Os10g28020
		LOC_Os04g38640
		LOC_Os01g25760
		LOC_Os02g26700
		LOC_Os06g24704
		LOC_Os03g56840
		LOC_Os08g11450
		Oryza_sativa_newGene_4724
		LOC_Os02g27870
		LOC_Os05g51570
		LOC_Os07g32590
		LOC_Os04g24900
		LOC_Os05g27880
		LOC_Os02g26404
		LOC_Os05g38570
		LOC_Os08g37500
		LOC_Os05g01440
		LOC_Os11g16580
		LOC_Os03g06710
		LOC_Os03g20870
		LOC_Os04g52540
		LOC_Os04g12560
		LOC_Os02g47840
		LOC_Os02g49860
		LOC_Os03g09940
		LOC_Os04g41150
		LOC_Os01g65400
		LOC_Os06g23530
		LOC_Os04g48710
		LOC_Os03g34040
		LOC_Os01g58690
		LOC_Os05g07090
		LOC_Os04g31120
		LOC_Os06g46240
		LOC_Os03g42464
		LOC_Os03g16460
		LOC_Os03g53390
		LOC_Os01g52100
		LOC_Os05g38710
		LOC_Os02g05340
		LOC_Os07g42700
		LOC_Os12g05655
		LOC_Os05g07130
		LOC_Os01g56960
		LOC_Os06g06080
		LOC_Os07g01910
		LOC_Os03g21914
		LOC_Os12g04204
		LOC_Os11g02150
		LOC_Os01g64520
		LOC_Os10g32300
		LOC_Os04g31924
		LOC_Os11g01210
		LOC_Os03g60910
		LOC_Os03g28300
		LOC_Os11g31470
		LOC_Os07g43260
		LOC_Os11g31420
		LOC_Os09g27680
		LOC_Os06g27650
		LOC_Os07g04420
		LOC_Os09g27040
		LOC_Os07g25050
		LOC_Os03g48780
		LOC_Os07g42260
		LOC_Os01g33684
		LOC_Os12g01230
		LOC_Os02g52150
		LOC_Os07g09050
		LOC_Os03g19680
		LOC_Os07g40810
		LOC_Os11g04980
		LOC_Os11g18570
		Oryza_sativa_newGene_4410
		LOC_Os01g52630
		LOC_Os07g10420
		LOC_Os08g09870
		LOC_Os05g22894
		LOC_Os05g06760
		LOC_Os03g04110
		LOC_Os07g38840
		LOC_Os07g21950
		LOC_Os03g20100
		LOC_Os01g54540
		LOC_Os08g37800
		LOC_Os11g07940
		LOC_Os02g57260
		LOC_Os06g46120
		LOC_Os05g03900
		Oryza_sativa_newGene_4194
		LOC_Os02g16620
		LOC_Os06g07820
		LOC_Os02g44820
		LOC_Os07g14514
		LOC_Os10g02240
		LOC_Os09g26400
		LOC_Os07g41310
		LOC_Os06g48180
		LOC_Os01g51450
		LOC_Os09g24670
		LOC_Os02g49690
		LOC_Os08g28970
		LOC_Os12g35465
		LOC_Os04g12290
		LOC_Os07g42910
		LOC_Os08g08030
		LOC_Os03g18130
		LOC_Os03g08970
		LOC_Os01g14514
		LOC_Os02g16000
		LOC_Os01g72980
		LOC_Os01g48900
		LOC_Os06g29490
		LOC_Os04g38750
		LOC_Os02g17850
		LOC_Os05g48160
		LOC_Os04g52100
		LOC_Os03g30092
		Oryza_sativa_newGene_3220
		LOC_Os03g51984
		LOC_Os10g39200
		LOC_Os03g57690
		LOC_Os07g11110
		LOC_Os03g45280
		LOC_Os06g45820
		LOC_Os05g32970
		LOC_Os01g56210
		LOC_Os01g58470
		LOC_Os08g14860
		LOC_Os11g26160
		LOC_Os03g14654
		LOC_Os12g04440
		LOC_Os02g57430
		LOC_Os02g54900
		LOC_Os03g57110
		LOC_Os11g32260
		LOC_Os03g10060
		LOC_Os07g44660
		LOC_Os08g14450
		LOC_Os07g25060
		LOC_Os12g32480
		LOC_Os11g42850
		LOC_Os01g61120
		LOC_Os09g25770
		LOC_Os10g10170
		LOC_Os01g65640
		LOC_Os01g25780
		LOC_Os10g36210
		LOC_Os03g14570
		LOC_Os09g12230
		LOC_Os08g01920
		LOC_Os09g07920
		LOC_Os01g13210
		LOC_Os08g41890
		LOC_Os09g34000
		LOC_Os06g51480
		LOC_Os01g09305
		LOC_Os01g46370
		Oryza_sativa_newGene_2724
		LOC_Os01g50860
		LOC_Os06g45660
		LOC_Os07g40974
		Oryza_sativa_newGene_2486
		LOC_Os06g09090
		LOC_Os07g38380
		LOC_Os05g50230
		LOC_Os08g05970
		LOC_Os01g47262
		LOC_Os06g08910
		LOC_Os02g53330
		LOC_Os12g12390
		LOC_Os06g36390
		LOC_Os12g17480
		LOC_Os11g04150
		LOC_Os05g30700
		LOC_Os08g15248
		LOC_Os02g53340
		LOC_Os08g09760
		Oryza_sativa_newGene_2804
		LOC_Os06g39906
		LOC_Os08g14810
		LOC_Os03g05806
		LOC_Os02g05630
		LOC_Os11g03484
		LOC_Os09g17610
		LOC_Os05g14980
		Oryza_sativa_newGene_3396
		LOC_Os11g16590
		LOC_Os02g04945
		LOC_Os01g37350
		LOC_Os05g50820
		ChrSy.fgenesh.gene.74
		LOC_Os05g28090
		LOC_Os05g45440
		LOC_Os07g01740
		LOC_Os04g16820
		LOC_Os02g27400
		LOC_Os09g37020
		LOC_Os02g19550
		LOC_Os12g24170
		LOC_Os02g04640
		LOC_Os06g45980
		Oryza_sativa_newGene_2086
		LOC_Os03g46550
		LOC_Os10g26859
		LOC_Os05g35540
		LOC_Os01g49720
		LOC_Os07g41280
		LOC_Os12g18650
		LOC_Os01g46720
		LOC_Os08g40550
		LOC_Os02g03280
		LOC_Os05g44620
		LOC_Os01g51530
		Oryza_sativa_newGene_166
		LOC_Os11g37260
		LOC_Os11g04670
		LOC_Os03g01160
		LOC_Os10g41550
		LOC_Os01g69120
		LOC_Os11g23790
		LOC_Os03g09060
		LOC_Os06g27590
		LOC_Os07g47620
		LOC_Os05g36920
		LOC_Os07g33300
		LOC_Os04g53240
		Oryza_sativa_newGene_4115
		LOC_Os01g54700
		LOC_Os03g58260
		Oryza_sativa_newGene_1503
		LOC_Os06g35670
		LOC_Os08g19210
		LOC_Os08g12820
		LOC_Os09g25934
		LOC_Os09g39190
		LOC_Os04g26400
		LOC_Os01g64870
		LOC_Os12g44110
		LOC_Os03g20170
		LOC_Os03g07970
		LOC_Os12g07190
		LOC_Os05g48840
		LOC_Os08g06010
		LOC_Os02g25900
		LOC_Os02g53140
		LOC_Os10g33350
		LOC_Os09g37690
		LOC_Os04g35760
		LOC_Os01g38970
		LOC_Os10g37210
		LOC_Os06g50050
		LOC_Os04g54010
		LOC_Os01g18970
		LOC_Os09g32620
		Oryza_sativa_newGene_1369
		LOC_Os06g30380
		LOC_Os11g05552
		LOC_Os12g07650
		Oryza_sativa_newGene_4195
		LOC_Os08g14070
		LOC_Os09g03190
		LOC_Os12g44170
		LOC_Os08g43190
		LOC_Os07g10920
		LOC_Os02g38050
		LOC_Os01g07640
		LOC_Os08g13430
		LOC_Os07g06900
		LOC_Os02g54340
		LOC_Os08g17655
		LOC_Os07g44140
		LOC_Os09g17049
		LOC_Os04g44920
		LOC_Os07g46990
		LOC_Os10g36260
		LOC_Os02g50350
		LOC_Os01g42280
		LOC_Os03g03550
		LOC_Os12g33830
		LOC_Os10g11310
		LOC_Os05g44130
		LOC_Os01g32080
		LOC_Os04g26360
		LOC_Os04g32050
		LOC_Os04g53720
		LOC_Os09g27660
		LOC_Os03g20180
		LOC_Os06g02010
		LOC_Os07g10190
		LOC_Os06g07230
		LOC_Os05g32140
		LOC_Os03g23980
		LOC_Os06g18900
		LOC_Os04g40630
		LOC_Os02g42690
		LOC_Os01g13060
		LOC_Os09g20990
		LOC_Os08g16120
		LOC_Os02g15930
		LOC_Os10g36200
		LOC_Os03g25390
		LOC_Os12g12370
		LOC_Os05g25210
		LOC_Os03g29730
		LOC_Os08g25700
		LOC_Os06g49500
		LOC_Os03g09290
		LOC_Os05g15890
		LOC_Os04g45140
		LOC_Os02g47760
		LOC_Os01g45470
		LOC_Os02g35130
		LOC_Os04g34290
		LOC_Os08g09110
		LOC_Os05g51150
		LOC_Os03g59620
		LOC_Os04g24710
		LOC_Os03g51000
		LOC_Os03g25270
		LOC_Os02g13020
		LOC_Os07g29330
		LOC_Os08g31700
		LOC_Os08g42480
		LOC_Os01g45900
		LOC_Os08g36580
		LOC_Os09g32870
		LOC_Os07g18720
		LOC_Os02g06570
		LOC_Os06g10350
		Oryza_sativa_newGene_4721
		LOC_Os02g28720
		LOC_Os05g31140
		LOC_Os12g03040
		LOC_Os02g55340
		LOC_Os02g03720
		LOC_Os01g69870
		LOC_Os01g31370
		LOC_Os01g56730
		LOC_Os01g08890
		LOC_Os11g31430
		LOC_Os06g07760
		LOC_Os04g23440
		LOC_Os07g43560
		LOC_Os01g09384
		LOC_Os03g06139
		LOC_Os11g16330
		LOC_Os07g04440
		Oryza_sativa_newGene_2855
		LOC_Os02g03090
		LOC_Os12g37710
		LOC_Os02g01440
		LOC_Os06g24730
		LOC_Os01g54670
		Oryza_sativa_newGene_3589
		LOC_Os08g01274
		LOC_Os03g35950
		LOC_Os03g05820
		LOC_Os02g24280
		LOC_Os05g06530
		LOC_Os06g43870
		LOC_Os10g07978
		LOC_Os10g10970
		LOC_Os02g33080
		LOC_Os01g19750
		LOC_Os03g62610
		LOC_Os05g34150
		LOC_Os04g46960
		LOC_Os07g48610
		LOC_Os02g22100
		LOC_Os09g19790
		LOC_Os02g10860
		LOC_Os01g31110
		LOC_Os04g51580
		LOC_Os05g16430
		LOC_Os12g37690
		LOC_Os05g11270
		LOC_Os01g53720
		LOC_Os05g48416
		LOC_Os09g33800
		LOC_Os03g03890
		LOC_Os01g09370
		LOC_Os11g38640
		LOC_Os09g37280
		LOC_Os02g35750
		LOC_Os05g03480
		LOC_Os02g57670
		LOC_Os11g39190
		LOC_Os08g09860
		LOC_Os03g59264
		LOC_Os01g28540
		LOC_Os05g10414
		LOC_Os02g32590
		LOC_Os09g08072
		LOC_Os12g25200
		LOC_Os02g39930
		LOC_Os09g04160
		LOC_Os01g06600
		LOC_Os12g38560
		LOC_Os03g43720
		LOC_Os02g48630
		LOC_Os08g25870
		LOC_Os04g45810
		LOC_Os09g37620
		LOC_Os10g31320
		LOC_Os07g09420
		LOC_Os03g62630
		LOC_Os06g06040
		LOC_Os04g03860
		LOC_Os12g42810
		LOC_Os01g05620
		LOC_Os06g43930
		LOC_Os07g04380
		LOC_Os04g44500
		LOC_Os02g18990
		LOC_Os10g39930
		LOC_Os05g34070
		LOC_Os02g44990
		LOC_Os09g20024
		LOC_Os02g41470
		LOC_Os03g17670
		LOC_Os08g39600
		LOC_Os08g37670
		LOC_Os05g30250
		LOC_Os12g41250
		LOC_Os06g41360
		LOC_Os02g37030
		LOC_Os05g48200
		LOC_Os12g27440
		LOC_Os01g07250
		LOC_Os02g48870
		LOC_Os05g44580
		LOC_Os02g22250
		LOC_Os10g04050
		LOC_Os03g44200
		LOC_Os03g15050
		LOC_Os09g07320
		LOC_Os09g20430
		LOC_Os06g49990
		LOC_Os02g29300
		LOC_Os11g10470
		LOC_Os04g36590
		LOC_Os02g02720
		LOC_Os06g16040
		LOC_Os12g18340
		LOC_Os03g25500
		LOC_Os06g14420
		LOC_Os01g26970
		LOC_Os01g68670
		LOC_Os07g36800
		LOC_Os02g07680
		LOC_Os06g32510
		LOC_Os12g08580
		LOC_Os12g03230
		LOC_Os04g45970
		LOC_Os04g46010
		LOC_Os01g68770
		LOC_Os03g63950
		LOC_Os10g32700
		Oryza_sativa_newGene_1502
		LOC_Os10g42240
		LOC_Os07g07260
		LOC_Os05g47850
		LOC_Os02g38574
		LOC_Os02g19150
		LOC_Os10g26050
		LOC_Os03g17174
		LOC_Os05g37250
		LOC_Os02g08130
		LOC_Os04g39440
		LOC_Os03g12990
		LOC_Os05g16420
		LOC_Os02g22260
		LOC_Os03g08430
		LOC_Os11g14544
		LOC_Os02g53860
		LOC_Os02g46480
		LOC_Os01g18630
		LOC_Os06g29650
		LOC_Os05g47870
		LOC_Os03g02090
		LOC_Os12g42850
		LOC_Os07g34950
		LOC_Os05g02770
		LOC_Os01g61240
		LOC_Os07g48550
		LOC_Os01g19820
		LOC_Os04g44840
		LOC_Os11g32880
		LOC_Os09g26880
		LOC_Os02g39140
		LOC_Os12g35310
		LOC_Os08g03640
		LOC_Os11g07870
		LOC_Os07g39220
		LOC_Os03g18220
		LOC_Os01g07740
		LOC_Os07g44410
		LOC_Os03g61960
		LOC_Os07g07230
		LOC_Os11g14390
		LOC_Os01g57250
		LOC_Os07g48490
		LOC_Os02g43050
		LOC_Os06g35970
		LOC_Os02g06340
		LOC_Os02g58740
		LOC_Os12g02540
		LOC_Os09g01360
		LOC_Os06g11130
		LOC_Os01g07500
		LOC_Os02g17710
		LOC_Os02g45980
		LOC_Os05g46950
		LOC_Os03g01590
		LOC_Os01g68790
		LOC_Os05g11780
		LOC_Os08g41280
		LOC_Os12g36670
		LOC_Os07g26740
		LOC_Os02g01500
		LOC_Os03g08470
		LOC_Os05g23450
		LOC_Os02g01280
		LOC_Os11g09710
		LOC_Os03g58300
[truncated: 1,550 more rows]
