# Supplementary material for: ESSENTIAL MEIOTIC ENDONUCLEASE 1 is required for chloroplast development and DNA repair in rice
Source: Plant Biotechnol J. 2025 May 7;23(7):2931–48. doi: 10.1111/pbi.70101 (PMC12205872; doi:10.1111/pbi.70101)
Supplement: Supplementary file 3 — Dataset S3 RNA‐seq data of the DEGs. [file PBI-23-2931-s004.xlsx]

## Sheet: Dark up regulation 
Dark up regulation genes
#ID	Pvalue	log2FC	regulated	GO_annotation	KEGG_annotation	KEGG_pathway_annotation
LOC_Os02g50370	0.000850402	0.588509	up	Molecular Function: nucleic acid binding (GO:0003676);; Molecular Function: helicase activity (GO:0004386);; Molecular Function: ATP binding (GO:0005524);;	K14780|0.0e+00|osa:4330659|K14780 ATP-dependent RNA helicase DHX37/DHR1 [EC:3.6.4.13] | (RefSeq) ATP-dependent RNA helicase DEAH13	--
LOC_Os03g13730	5.2427e-07	0.873069	up	Molecular Function: GTP binding (GO:0005525);; Biological Process: intracellular protein transport (GO:0006886);; Cellular Component: chloroplast outer membrane (GO:0009707);; Molecular Function: P-P-bond-hydrolysis-driven protein transmembrane transporter activity (GO:0015450);;	--	--
LOC_Os02g51000	4.09873e-22	2.4204	up	--	--	--
LOC_Os02g05000	0.000775736	1.19595	up	--	--	--
LOC_Os04g30210	6.91266e-07	1.36019	up	Biological Process: ubiquitin-dependent protein catabolic process (GO:0006511);; Cellular Component: SCF ubiquitin ligase complex (GO:0019005);; Biological Process: SCF-dependent proteasomal ubiquitin-dependent protein catabolic process (GO:0031146);;	K10268|2.3e-260|dosa:Os04t0370600-01|K10268 F-box and leucine-rich repeat protein 2/20 | (RefSeq) Os04g0370600; Leucine-rich repeat, cysteine-containing subtype domain containing protein.	--
LOC_Os03g53910	7.50296e-06	0.826069	up	--	--	--
LOC_Os05g45450	3.75341e-88	4.71773	up	--	--	--
LOC_Os04g23700	1.07607e-11	1.48448	up	Molecular Function: protein serine/threonine kinase activity (GO:0004674);; Molecular Function: ATP binding (GO:0005524);; Biological Process: recognition of pollen (GO:0048544);;	K13418|9.2e-57|dzi:111276711|K13418 somatic embryogenesis receptor kinase 1 [EC:2.7.10.1 2.7.11.1] | (RefSeq) somatic embryogenesis receptor kinase 1 isoform X1	--
LOC_Os07g25590	0.000253183	0.992738	up	Biological Process: cellular amino acid metabolic process (GO:0006520);; Molecular Function: carboxy-lyase activity (GO:0016831);; Molecular Function: pyridoxal phosphate binding (GO:0030170);;	K01593|1.1e-246|dosa:Os07t0437500-01|K01593 aromatic-L-amino-acid/L-tryptophan decarboxylase [EC:4.1.1.28 4.1.1.105] | (RefSeq) Os07g0437500; Aromatic L-amino acid decarboxylase (AADC), Serotonin biosynthesis	Tyrosine metabolism (ko00350);; Phenylalanine metabolism (ko00360);; Tryptophan metabolism (ko00380);; Isoquinoline alkaloid biosynthesis (ko00950);; Betalain biosynthesis (ko00965)
LOC_Os12g02210	1.41714e-11	2.27441	up	Cellular Component: integral component of membrane (GO:0016021);;	K19038|1.4e-09|ini:109187273|K19038 E3 ubiquitin-protein ligase ATL41 [EC:2.3.2.27] | (RefSeq) RING-H2 finger protein ATL40-like	--
LOC_Os01g50100	5.47122e-05	1.33379	up	Molecular Function: ATP binding (GO:0005524);; Cellular Component: integral component of membrane (GO:0016021);; Molecular Function: ATPase activity (GO:0016887);; Molecular Function: ATPase activity, coupled to transmembrane movement of substances (GO:0042626);;	K05658|0.0e+00|osa:4323896|K05658 ATP-binding cassette, subfamily B (MDR/TAP), member 1 [EC:7.6.2.2] | (RefSeq) ABC transporter B family member 11	ABC transporters (ko02010)
LOC_Os10g41720	0.000938412	1.14429	up	Molecular Function: peroxidase activity (GO:0004601);; Cellular Component: extracellular region (GO:0005576);; Biological Process: response to oxidative stress (GO:0006979);; Cellular Component: plant-type cell wall (GO:0009505);; Cellular Component: plasmodesma (GO:0009506);; Molecular Function: heme binding (GO:0020037);; Biological Process: hydrogen peroxide catabolic process (GO:0042744);; Mo…	K00430|7.5e-197|dosa:Os10t0566800-01|K00430 peroxidase [EC:1.11.1.7] | (RefSeq) Os10g0566800; Haem peroxidase, plant/fungal/bacterial family protein.	Phenylpropanoid biosynthesis (ko00940)
LOC_Os08g25250	0.00245937	0.624254	up	Molecular Function: cysteine-type peptidase activity (GO:0008234);;	K08592|2.2e-18|sita:111257085|K08592 sentrin-specific protease 1 [EC:3.4.22.68] | (RefSeq) ubiquitin-like-specific protease 1A	--
LOC_Os04g08828	0.000110263	1.38217	up	Molecular Function: iron ion binding (GO:0005506);; Cellular Component: membrane (GO:0016020);; Cellular Component: integral component of membrane (GO:0016021);; Molecular Function: oxidoreductase activity, acting on paired donors, with incorporation or reduction of molecular oxygen, NAD(P)H as one donor, and incorporation of one atom of oxygen (GO:0016709);; Molecular Function: heme binding (GO:…	K12153|0.0e+00|dosa:Os04t0171800-01|K12153 phenylalanine N-monooxygenase [EC:1.14.14.40] | (RefSeq) Os04g0171800; Similar to Cytochrome P450 79A1 (EC 1.14.13.41) (Tyrosine N-monooxygenase) (Cytochrome P450Tyr).	Cyanoamino acid metabolism (ko00460);; Glucosinolate biosynthesis (ko00966);; 2-Oxocarboxylic acid metabolism (ko01210)
LOC_Os03g61900	0.000250896	0.894646	up	--	--	--
LOC_Os02g38470	0.00147177	0.880265	up	Molecular Function: DNA binding (GO:0003677);; Cellular Component: nucleus (GO:0005634);;	--	--
LOC_Os03g61720	0.00246239	1.03635	up	Biological Process: cutin biosynthetic process (GO:0010143);; Cellular Component: membrane (GO:0016020);; Cellular Component: integral component of membrane (GO:0016021);; Molecular Function: phosphatase activity (GO:0016791);; Molecular Function: glycerol-3-phosphate 2-O-acyltransferase activity (GO:0090447);;	K13508|5.0e-288|osa:4334681|K13508 glycerol-3-phosphate acyltransferase [EC:2.3.1.15 2.3.1.198] | (RefSeq) probable glycerol-3-phosphate acyltransferase 3	Glycerolipid metabolism (ko00561);; Glycerophospholipid metabolism (ko00564)
LOC_Os03g22634	3.25083e-09	2.25362	up	Molecular Function: magnesium ion binding (GO:0000287);; Molecular Function: terpene synthase activity (GO:0010333);;	K15803|3.1e-159|dosa:Os07t0218200-00|K15803 (-)-germacrene D synthase [EC:4.2.3.75] | (RefSeq) Os07g0218200; Similar to terpene synthase 7.	Sesquiterpenoid and triterpenoid biosynthesis (ko00909)
LOC_Os01g67570	0.000924111	0.937296	up	Molecular Function: nucleic acid binding (GO:0003676);; Cellular Component: chloroplast (GO:0009507);; Cellular Component: plastid chromosome (GO:0009508);;	--	--
LOC_Os01g63210	0.00271711	0.747168	up	--	--	--
LOC_Os04g54380	0.00471347	0.797146	up	Molecular Function: catalytic activity (GO:0003824);;	--	--
LOC_Os06g18670	1.1303e-09	1.26033	up	Molecular Function: UDP-glycosyltransferase activity (GO:0008194);; Cellular Component: intracellular membrane-bounded organelle (GO:0043231);;	K23154|3.3e-275|dosa:Os06t0289900-01|K23154 2-hydroxyflavanone C-glucosyltransferase [EC:2.4.1.360] | (RefSeq) Os06g0289900; UDP-glucuronosyl/UDP-glucosyltransferase family protein.	--
LOC_Os03g24060	0.00129715	0.620419	up	Biological Process: mitochondrial fission (GO:0000266);; Cellular Component: integral component of membrane (GO:0016021);;	K17969|8.8e-87|dosa:Os03t0356484-01|K17969 mitochondrial fission 1 protein | (RefSeq) Os03g0356484; Tetratricopeptide-like helical domain containing protein.	--
LOC_Os05g02060	0.00325431	0.642256	up	Cellular Component: vacuole (GO:0005773);; Biological Process: response to cold (GO:0009409);; Biological Process: response to wounding (GO:0009611);; Cellular Component: chloroplast outer membrane (GO:0009707);; Biological Process: response to sucrose (GO:0009744);; Biological Process: response to glucose (GO:0009749);; Biological Process: response to jasmonic acid (GO:0009753);; Molecular Funct…	K17790|6.7e-06|aly:9314552|K17790 mitochondrial import inner membrane translocase subunit TIM22 | (RefSeq) outer envelope pore protein 16-4, chloroplastic	--
LOC_Os03g57149	0.0014322	0.651761	up	Molecular Function: double-stranded DNA binding (GO:0003690);; Biological Process: regulation of transcription, DNA-templated (GO:0006355);; Molecular Function: zinc ion binding (GO:0008270);; Cellular Component: host cell nucleus (GO:0042025);;	K15032|1.1e-128|dosa:Os03t0785200-01|K15032 mTERF domain-containing protein, mitochondrial | (RefSeq) Os03g0785200; Mitochodrial transcription termination factor-related family protein.	--
LOC_Os12g04980	1.25513e-05	1.65779	up	Molecular Function: recombinase activity (GO:0000150);; Molecular Function: DNA binding (GO:0003677);; Molecular Function: ATP binding (GO:0005524);; Cellular Component: nucleus (GO:0005634);; Biological Process: DNA repair (GO:0006281);; Biological Process: reciprocal meiotic recombination (GO:0007131);; Molecular Function: DNA-dependent ATPase activity (GO:0008094);;	K10872|3.6e-192|dosa:Os12t0143800-01|K10872 meiotic recombination protein DMC1 | (RefSeq) Os12g0143800, DMC1A, MEIOTIC_PROTEIN_DMC1A; Similar to Disrupted meiotic cDNA 1 protein (Fragment).	--
LOC_Os03g63730	0.000520774	0.674337	up	Molecular Function: RNA binding (GO:0003723);;	K14837|1.4e-230|dosa:Os03t0854300-01|K14837 nucleolar protein 12 | (RefSeq) Os03g0854300; Nucleotide-binding, alpha-beta plait domain containing protein.	--
LOC_Os06g20500	0.000221315	0.58614	up	Biological Process: embryo sac development (GO:0009553);; Biological Process: pollen-pistil interaction (GO:0009875);; Biological Process: pollen tube guidance (GO:0010183);;	K10706|0.0e+00|osa:4340858|K10706 senataxin [EC:3.6.4.-] | (RefSeq) probable helicase MAGATAMA 3	--
LOC_Os01g50050	0.00138204	0.881506	up	Biological Process: isoprenoid biosynthetic process (GO:0008299);; Molecular Function: transferase activity, transferring alkyl or aryl (other than methyl) groups (GO:0016765);;	K00787|8.6e-203|osa:4323892|K00787 farnesyl diphosphate synthase [EC:2.5.1.1 2.5.1.10] | (RefSeq) farnesyl pyrophosphate synthase isoform X1	Terpenoid backbone biosynthesis (ko00900)
LOC_Os05g05300	2.72826e-05	0.940929	up	Molecular Function: RNA binding (GO:0003723);;	K01148|4.3e-38|egr:104425678|K01148 poly(A)-specific ribonuclease [EC:3.1.13.4] | (RefSeq) uncharacterized CRM domain-containing protein At3g25440, chloroplastic isoform X1	RNA degradation (ko03018)
LOC_Os05g34040	0.00863073	0.7041	up	Molecular Function: FAD binding (GO:0071949);;	--	--
LOC_Os10g05710	8.33369e-19	3.35702	up	Molecular Function: nucleic acid binding (GO:0003676);; Molecular Function: zinc ion binding (GO:0008270);; Biological Process: DNA integration (GO:0015074);;	K06228|1.4e-75|eus:EUTSA_v10011182mg|K06228 fused [EC:2.7.11.1] | (RefSeq) hypothetical protein	--
LOC_Os03g61910	0.00205513	1.00667	up	Cellular Component: integral component of membrane (GO:0016021);;	K15803|1.8e-07|ats:109753656|K15803 (-)-germacrene D synthase [EC:4.2.3.75] | (RefSeq) LOC109753656; (S)-beta-bisabolene synthase-like	Sesquiterpenoid and triterpenoid biosynthesis (ko00909)
LOC_Os01g59980	0.000350706	0.831424	up	Molecular Function: metal ion binding (GO:0046872);;	K02350|4.2e-22|hbr:110659985|K02350 DNA polymerase zeta [EC:2.7.7.7] | (RefSeq) DNA polymerase zeta catalytic subunit-like	--
LOC_Os05g51700	0.00580262	0.59165	up	Molecular Function: nucleoside diphosphate kinase activity (GO:0004550);; Molecular Function: ATP binding (GO:0005524);; Biological Process: GTP biosynthetic process (GO:0006183);; Biological Process: UTP biosynthetic process (GO:0006228);; Biological Process: CTP biosynthetic process (GO:0006241);;	K00940|1.9e-130|dosa:Os05t0595400-01|K00940 nucleoside-diphosphate kinase [EC:2.7.4.6] | (RefSeq) Os05g0595400, NUCLEOSIDE_DIPHOSPHATE_KINASE_3; Similar to Nucleoside diphosphate kinase III (EC 2.7.4.6) (NDK III) (NDP kinase III) (NDPK III).	Purine metabolism (ko00230);; Pyrimidine metabolism (ko00240);; MAPK signaling pathway - plant (ko04016)
LOC_Os12g09280	0.00218486	0.590896	up	Molecular Function: DNA binding (GO:0003677);; Molecular Function: DNA-directed 5'-3' RNA polymerase activity (GO:0003899);; Biological Process: transcription, DNA-templated (GO:0006351);; Molecular Function: protein dimerization activity (GO:0046983);;	K03020|1.5e-56|dosa:Os12t0194700-01|K03020 DNA-directed RNA polymerases I and III subunit RPAC2 | (RefSeq) Os12g0194700; DNA-directed RNA polymerase, RBP11-like domain containing protein.	RNA polymerase (ko03020)
LOC_Os06g22060	0.00741663	0.58792	up	Molecular Function: 6-phosphofructokinase activity (GO:0003872);; Molecular Function: ATP binding (GO:0005524);; Cellular Component: cytosol (GO:0005829);; Biological Process: fructose 6-phosphate metabolic process (GO:0006002);; Molecular Function: phosphofructokinase activity (GO:0008443);; Biological Process: response to glucose (GO:0009749);; Biological Process: photosynthesis (GO:0015979);; …	K00895|0.0e+00|dosa:Os06t0326400-01|K00895 diphosphate-dependent phosphofructokinase [EC:2.7.1.90] | (RefSeq) Os06g0326400; Phosphofructokinase domain containing protein.	Glycolysis / Gluconeogenesis (ko00010);; Pentose phosphate pathway (ko00030);; Fructose and mannose metabolism (ko00051)
LOC_Os06g37610	0.00694249	0.636606	up	--	K21580|1.7e-77|psom:113277829|K21580 reticuline N-methyltransferase [EC:2.1.1.337] | (RefSeq) N-methyltransferase 4	Isoquinoline alkaloid biosynthesis (ko00950)
LOC_Os01g67314	4.85491e-05	1.44916	up	Cellular Component: integral component of membrane (GO:0016021);;	--	--
LOC_Os11g34160	1.85957e-05	0.926918	up	--	K15111|2.2e-37|spen:107015750|K15111 solute carrier family 25 (mitochondrial S-adenosylmethionine transporter), member 26 | (RefSeq) LOW QUALITY PROTEIN: protein MITOFERRINLIKE 1, chloroplastic	--
LOC_Os12g05310	0.00419235	0.863841	up	Molecular Function: nucleic acid binding (GO:0003676);; Biological Process: DNA integration (GO:0015074);; Biological Process: proteasome assembly (GO:0043248);; Molecular Function: binding, bridging (GO:0060090);;	K11886|2.9e-298|osa:4351436|K11886 proteasome component ECM29 | (RefSeq) proteasome-associated protein ECM29 homolog	--
LOC_Os07g16600	0.000774765	1.18761	up	Cellular Component: integral component of membrane (GO:0016021);;	K01728|3.4e-11|zju:107419134|K01728 pectate lyase [EC:4.2.2.2] | (RefSeq) pectate lyase 1-like	Pentose and glucuronate interconversions (ko00040)
LOC_Os02g12350	0.00124891	1.06338	up	Molecular Function: histone deacetylase activity (GO:0004407);; Molecular Function: metal ion binding (GO:0046872);;	K06067|1.5e-303|dosa:Os02t0214900-01|K06067 histone deacetylase 1/2 [EC:3.5.1.98] | (RefSeq) Os02g0214900, CLASS-1_TYPE_HISTON_DEACETYLASE_3, HDAC3; Class-I type histone deacetylase, Reproductive development, Seed morphology	--
LOC_Os02g30100	2.22426e-06	0.823111	up	Molecular Function: iron ion binding (GO:0005506);; Cellular Component: membrane (GO:0016020);; Cellular Component: integral component of membrane (GO:0016021);; Molecular Function: oxidoreductase activity, acting on paired donors, with incorporation or reduction of molecular oxygen, NAD(P)H as one donor, and incorporation of one atom of oxygen (GO:0016709);; Molecular Function: heme binding (GO:…	K13260|8.2e-118|fve:101304511|K13260 isoflavone/4'-methoxyisoflavone 2'-hydroxylase [EC:1.14.14.90 1.14.14.89] | (RefSeq) cytochrome P450 81E8-like	Isoflavonoid biosynthesis (ko00943)
LOC_Os07g30800	0.00441453	0.613683	up	Molecular Function: peptidyl-prolyl cis-trans isomerase activity (GO:0003755);;	K01802|3.7e-07|eus:EUTSA_v10001621mg|K01802 peptidylprolyl isomerase [EC:5.2.1.8] | (RefSeq) hypothetical protein	--
LOC_Os04g38900	0.00964531	0.742218	up	Cellular Component: mitochondrial inner membrane (GO:0005743);;	K17080|7.8e-150|dosa:Os04t0462900-01|K17080 prohibitin 1 | (RefSeq) Os04g0462900; Similar to prohibitin2.	--
LOC_Os07g23120	0.000274801	1.11489	up	--	--	--
LOC_Os10g25850	4.89139e-05	1.42552	up	Molecular Function: RNA polymerase II core promoter proximal region sequence-specific DNA binding (GO:0000978);; Molecular Function: transcription factor activity, sequence-specific DNA binding (GO:0003700);; Cellular Component: nucleus (GO:0005634);; Biological Process: regulation of transcription, DNA-templated (GO:0006355);;	K08064|1.1e-14|bdi:100842793|K08064 nuclear transcription factor Y, alpha | (RefSeq) nuclear transcription factor Y subunit A-7	--
LOC_Os05g39600	0.00693759	0.996942	up	Molecular Function: solute:proton antiporter activity (GO:0015299);; Cellular Component: integral component of membrane (GO:0016021);;	--	--
LOC_Os03g02420	0.000658827	0.607647	up	Molecular Function: RNA binding (GO:0003723);; Cellular Component: nucleolus (GO:0005730);;	K11884|1.2e-121|dosa:Os03t0115200-01|K11884 RNA-binding protein PNO1 | (RefSeq) Os03g0115200; Similar to Partner of Nob1; Pno1p; Yor145cp like KH domain containing protein, transcripts identified by EST.	--
LOC_Os03g02070	0.00012246	1.19638	up	Biological Process: metal ion transport (GO:0030001);; Molecular Function: metal ion binding (GO:0046872);;	K11883|4.2e-21|nau:109216591|K11883 RNA-binding protein NOB1 | (RefSeq) RNA-binding protein NOB1 isoform X1	Ribosome biogenesis in eukaryotes (ko03008)
LOC_Os04g54740	0.00687273	0.982086	up	--	--	--
LOC_Os03g39610	3.83124e-10	1.90734	up	Cellular Component: photosystem I (GO:0009522);; Cellular Component: photosystem II (GO:0009523);; Cellular Component: chloroplast thylakoid membrane (GO:0009535);; Biological Process: photosynthesis, light harvesting (GO:0009765);; Cellular Component: integral component of membrane (GO:0016021);; Molecular Function: chlorophyll binding (GO:0016168);; Biological Process: protein-chromophore linka…	K08913|2.1e-154|dosa:Os03t0592500-01|K08913 light-harvesting complex II chlorophyll a/b binding protein 2 | (RefSeq) Os03g0592500; Similar to Photosystem II type II chlorophyll a/b binding protein (Fragment).	Photosynthesis - antenna proteins (ko00196)
LOC_Os05g44330	1.32372e-05	0.912725	up	Cellular Component: cellular_component (GO:0005575);; Cellular Component: intracellular (GO:0005622);; Cellular Component: cell (GO:0005623);; Cellular Component: cytoplasm (GO:0005737);; Biological Process: organelle organization (GO:0006996);; Biological Process: biological_process (GO:0008150);; Cellular Component: chloroplast (GO:0009507);; Cellular Component: plastid (GO:0009536);; Biologica…	K03152|1.8e-100|psom:113287479|K03152 protein deglycase [EC:3.5.1.124] | (RefSeq) protein DJ-1 homolog B-like	--
LOC_Os02g42406	0.0049649	0.73613	up	Molecular Function: nucleic acid binding (GO:0003676);; Molecular Function: ATP binding (GO:0005524);;	K12858|2.4e-38|vcn:VOLCADRAFT_77867|K12858 ATP-dependent RNA helicase DDX23/PRP28 [EC:3.6.4.13] | (RefSeq) hypothetical protein	Spliceosome (ko03040)
LOC_Os02g20934	0.00573511	0.730808	up	--	--	--
LOC_Os09g30412	1.42271e-05	0.748397	up	Molecular Function: ATP binding (GO:0005524);; Biological Process: protein folding (GO:0006457);; Molecular Function: unfolded protein binding (GO:0051082);;	K04079|0.0e+00|dosa:Os09t0482100-01|K04079 molecular chaperone HtpG | (RefSeq) Os09g0482100; Similar to Heat shock protein 82.	Protein processing in endoplasmic reticulum (ko04141);; Plant-pathogen interaction (ko04626)
LOC_Os03g36080	5.85313e-06	1.05232	up	--	--	--
LOC_Os11g03200	3.04996e-05	0.79201	up	--	K20858|4.1e-72|egu:105046210|K20858 calcium uniporter protein, mitochondrial | (RefSeq) uncharacterized protein LOC105046210	--
LOC_Os04g22870	0.00305014	0.758873	up	Molecular Function: ribonuclease activity (GO:0004540);; Biological Process: tRNA processing (GO:0008033);;	K03537|1.6e-78|osa:4335406|K03537 ribonuclease P/MRP protein subunit POP5 [EC:3.1.26.5] | (RefSeq) probable ribonuclease P/MRP protein subunit POP5	Ribosome biogenesis in eukaryotes (ko03008);; RNA transport (ko03013)
LOC_Os03g46560	0.00967368	0.794336	up	--	--	--
LOC_Os02g33400	2.43116e-05	0.811637	up	Molecular Function: protein binding (GO:0005515);;	--	--
LOC_Os01g49710	0.00202283	1.16538	up	Molecular Function: protein binding (GO:0005515);;	K00799|1.0e-129|osa:4325642|K00799 glutathione S-transferase [EC:2.5.1.18] | (RefSeq) probable glutathione S-transferase GSTU6	Glutathione metabolism (ko00480)
LOC_Os03g49710	0.00279549	0.820509	up	Molecular Function: RNA binding (GO:0003723);; Molecular Function: structural constituent of ribosome (GO:0003735);; Cellular Component: ribosome (GO:0005840);; Biological Process: translation (GO:0006412);;	K02952|2.6e-88|dosa:Os03t0704000-00|K02952 small subunit ribosomal protein S13 | (RefSeq) Os03g0704000; Similar to 30S ribosomal protein S13.	Ribosome (ko03010)
LOC_Os12g30520	2.84878e-14	2.62829	up	Molecular Function: mRNA binding (GO:0003729);; Cellular Component: cytoplasm (GO:0005737);; Biological Process: posttranscriptional regulation of gene expression (GO:0010608);;	--	--
LOC_Os08g38720	0.000146145	0.71184	up	Cellular Component: mitochondrial inner membrane (GO:0005743);; Biological Process: heme a biosynthetic process (GO:0006784);; Cellular Component: integral component of membrane (GO:0016021);; Molecular Function: oxidoreductase activity, acting on the CH-CH group of donors (GO:0016627);; Molecular Function: oxidoreductase activity, acting on NAD(P)H, heme protein as acceptor (GO:0016653);;	K02259|5.6e-260|dosa:Os08t0496000-01|K02259 cytochrome c oxidase assembly protein subunit 15 | (RefSeq) Os08g0496000; Cytochrome oxidase assembly family protein.	Oxidative phosphorylation (ko00190);; Porphyrin and chlorophyll metabolism (ko00860)
LOC_Os12g35630	0.00405429	0.809744	up	Molecular Function: translation elongation factor activity (GO:0003746);; Cellular Component: mitochondrion (GO:0005739);;	K02357|0.0e+00|osa:4352441|K02357 elongation factor Ts | (RefSeq) uncharacterized protein LOC4352441	--
LOC_Os11g13890	1.95166e-07	1.28704	up	Cellular Component: photosystem I (GO:0009522);; Cellular Component: photosystem II (GO:0009523);; Cellular Component: chloroplast thylakoid membrane (GO:0009535);; Biological Process: photosynthesis, light harvesting (GO:0009765);; Cellular Component: integral component of membrane (GO:0016021);; Molecular Function: chlorophyll binding (GO:0016168);; Biological Process: protein-chromophore linka…	K08916|3.5e-163|dosa:Os11t0242800-01|K08916 light-harvesting complex II chlorophyll a/b binding protein 5 | (RefSeq) Os11g0242800; Similar to ASCAB9-A (ASCAB9-B) (Fragment).	Photosynthesis - antenna proteins (ko00196)
LOC_Os01g50616	0.00218011	0.85723	up	Cellular Component: integral component of membrane (GO:0016021);;	K02433|3.9e-56|apro:F751_6020|K02433 aspartyl-tRNA(Asn)/glutamyl-tRNA(Gln) amidotransferase subunit A [EC:6.3.5.6 6.3.5.7] | (RefSeq) Glutamyl-tRNA(Gln) amidotransferase subunit A	Aminoacyl-tRNA biosynthesis (ko00970)
LOC_Os10g11340	0.00826516	0.721965	up	Molecular Function: oxidoreductase activity (GO:0016491);;	--	--
LOC_Os01g62900	0.000218623	0.936641	up	Molecular Function: glutamate 5-kinase activity (GO:0004349);; Molecular Function: glutamate-5-semialdehyde dehydrogenase activity (GO:0004350);; Molecular Function: ATP binding (GO:0005524);; Cellular Component: cytoplasm (GO:0005737);; Biological Process: L-proline biosynthetic process (GO:0055129);;	K12657|0.0e+00|dosa:Os01t0848200-01|K12657 delta-1-pyrroline-5-carboxylate synthetase [EC:2.7.2.11 1.2.1.41] | (RefSeq) Os01g0848200; Similar to Delta 1-pyrroline-5-carboxylate synthetase (P5CS) [Includes: Glutamate 5-kinase (EC 2.7.2.11) (Gamma-glutamyl kinase) (GK); Gamma-glutamyl phosphate reductase (GPR) (EC 1.2.1.41) (Glutamate-5-semialdehyde dehydrogenase) (Glutamyl-gamma-semialdehyde dehyd…	Arginine and proline metabolism (ko00330);; Biosynthesis of amino acids (ko01230)
LOC_Os12g41590	0.00021909	0.912759	up	Molecular Function: molecular_function (GO:0003674);; Molecular Function: catalytic activity (GO:0003824);; Biological Process: biological_process (GO:0008150);; Biological Process: metabolic process (GO:0008152);; Biological Process: response to toxic substance (GO:0009636);; Biological Process: cellular process (GO:0009987);; Biological Process: response to organic substance (GO:0010033);; Mole…	K08081|1.1e-09|jre:108998465|K08081 tropinone reductase I [EC:1.1.1.206] | (RefSeq) tropinone reductase homolog At2g29330-like	Tropane, piperidine and pyridine alkaloid biosynthesis (ko00960)
LOC_Os07g33330	0.000243912	0.756957	up	Molecular Function: RNA binding (GO:0003723);;	K13201|4.1e-39|csl:COCSUDRAFT_20324|K13201 nucleolysin TIA-1/TIAR | (RefSeq) RNA-binding domain-containing protein	--
LOC_Os05g02530	0.000991014	0.678478	up	Biological Process: ascorbate glutathione cycle (GO:0033355);; Molecular Function: glutathione dehydrogenase (ascorbate) activity (GO:0045174);;	K21888|3.7e-171|osa:4337622|K21888 glutathione dehydrogenase/transferase [EC:1.8.5.1 2.5.1.18] | (RefSeq) glutathione S-transferase DHAR2	Ascorbate and aldarate metabolism (ko00053);; Glutathione metabolism (ko00480)
LOC_Os03g55030	3.59697e-18	2.69687	up	Molecular Function: UDP-glycosyltransferase activity (GO:0008194);; Cellular Component: intracellular membrane-bounded organelle (GO:0043231);;	K13691|4.0e-60|hbr:110654364|K13691 pathogen-inducible salicylic acid glucosyltransferase [EC:2.4.1.-] | (RefSeq) UDP-glycosyltransferase 74F1-like	--
LOC_Os01g61630	0.00217748	0.88134	up	Molecular Function: molecular_function (GO:0003674);; Molecular Function: nucleic acid binding (GO:0003676);; Molecular Function: RNA binding (GO:0003723);; Molecular Function: catalytic activity (GO:0003824);; Molecular Function: nuclease activity (GO:0004518);; Molecular Function: endonuclease activity (GO:0004519);; Molecular Function: binding (GO:0005488);; Cellular Component: cellular_compon…	--	--
LOC_Os02g25870	0.00343708	0.904216	up	Molecular Function: GTPase activity (GO:0003924);; Molecular Function: GTP binding (GO:0005525);;	K03267|1.3e-189|osa:4329282|K03267 peptide chain release factor subunit 3 | (RefSeq) eukaryotic peptide chain release factor GTP-binding subunit ERF3A isoform X1	mRNA surveillance pathway (ko03015)
LOC_Os11g27430	0.000482948	0.751587	up	Biological Process: defense response (GO:0006952);; Molecular Function: ADP binding (GO:0043531);;	K13457|1.4e-97|bdi:100843577|K13457 disease resistance protein RPM1 | (RefSeq) putative disease resistance RPP13-like protein 3	Plant-pathogen interaction (ko04626)
LOC_Os04g55050	0.00038495	1.01677	up	Molecular Function: ATP binding (GO:0005524);; Cellular Component: mitochondrion (GO:0005739);; Cellular Component: chloroplast stroma (GO:0009570);; Molecular Function: hydrolase activity (GO:0016787);; Cellular Component: glutamyl-tRNA(Gln) amidotransferase complex (GO:0030956);; Biological Process: mitochondrial translation (GO:0032543);; Molecular Function: glutaminyl-tRNA synthase (glutamine…	K02433|2.7e-278|dosa:Os04t0643200-00|K02433 aspartyl-tRNA(Asn)/glutamyl-tRNA(Gln) amidotransferase subunit A [EC:6.3.5.6 6.3.5.7] | (RefSeq) Os04g0643200; Amidase family protein.	Aminoacyl-tRNA biosynthesis (ko00970)
LOC_Os05g10620	1.24328e-45	3.04926	up	Molecular Function: DNA binding (GO:0003677);; Cellular Component: nucleus (GO:0005634);; Biological Process: regulation of transcription, DNA-templated (GO:0006355);;	--	--
LOC_Os03g62490	0.00522462	1.02905	up	Cellular Component: mitochondrial inner membrane (GO:0005743);;	K17081|1.6e-155|dosa:Os03t0841700-02|K17081 prohibitin 2 | (RefSeq) Os03g0841700; Similar to Prohibitin.	--
LOC_Os06g16980	3.99045e-05	0.952219	up	Molecular Function: DNA binding (GO:0003677);; Molecular Function: DNA topoisomerase type I activity (GO:0003917);; Cellular Component: chromosome (GO:0005694);; Biological Process: DNA topological change (GO:0006265);;	K03168|4.9e-139|ghi:107943645|K03168 DNA topoisomerase I [EC:5.6.2.1] | (RefSeq) DNA topoisomerase 1-like	--
LOC_Os02g02590	0.00314876	0.616479	up	Molecular Function: molecular_function (GO:0003674);; Molecular Function: nucleic acid binding (GO:0003676);; Molecular Function: RNA binding (GO:0003723);; Molecular Function: catalytic activity (GO:0003824);; Molecular Function: nuclease activity (GO:0004518);; Molecular Function: endonuclease activity (GO:0004519);; Molecular Function: binding (GO:0005488);; Cellular Component: cellular_compon…	--	--
LOC_Os02g07830	1.2303e-06	1.42059	up	Molecular Function: molecular_function (GO:0003674);; Molecular Function: transporter activity (GO:0005215);; Cellular Component: cellular_component (GO:0005575);; Cellular Component: cell (GO:0005623);; Cellular Component: plasma membrane (GO:0005886);; Biological Process: transport (GO:0006810);; Biological Process: ion transport (GO:0006811);; Biological Process: cation transport (GO:0006812);…	--	--
LOC_Os08g35700	0.000138082	1.10858	up	--	K15082|0.0e+00|dosa:Os08t0459100-01|K15082 DNA repair protein RAD7 | (RefSeq) Os08g0459100; Leucine-rich repeat, cysteine-containing containing protein.	--
LOC_Os06g39240	0.00103159	1.12306	up	Molecular Function: DNA binding (GO:0003677);;	K03627|2.2e-75|dosa:Os06t0592500-01|K03627 putative transcription factor | (RefSeq) Os06g0592500; Similar to Ethylene-responsive transcriptional coactivator.	--
LOC_Os11g43320	0.00216814	0.864794	up	Biological Process: defense response (GO:0006952);; Molecular Function: ADP binding (GO:0043531);;	K13457|1.3e-139|ats:109763291|K13457 disease resistance protein RPM1 | (RefSeq) LOC109763291; disease resistance protein RPM1-like	Plant-pathogen interaction (ko04626)
LOC_Os02g52390	0.000808258	0.766567	up	Molecular Function: catalytic activity (GO:0003824);; Biological Process: proteolysis (GO:0006508);; Molecular Function: metal ion binding (GO:0046872);;	K06972|0.0e+00|osa:4330808|K06972 presequence protease [EC:3.4.24.-] | (RefSeq) presequence protease 1, chloroplastic/mitochondrial	--
LOC_Os03g01020	0.00874806	0.691243	up	Cellular Component: plasma membrane (GO:0005886);; Molecular Function: pectinesterase inhibitor activity (GO:0046910);; Cellular Component: apoplast (GO:0048046);;	--	--
LOC_Os12g08564	7.25543e-16	2.26015	up	--	--	--
LOC_Os12g37610	0.00170031	0.657903	up	Molecular Function: structural constituent of ribosome (GO:0003735);; Cellular Component: ribosome (GO:0005840);; Biological Process: translation (GO:0006412);; Molecular Function: rRNA binding (GO:0019843);;	--	--
LOC_Os02g05550	1.46868e-12	2.22125	up	Molecular Function: nucleic acid binding (GO:0003676);; Biological Process: DNA integration (GO:0015074);;	K01768|1.9e-116|ghi:107911085|K01768 adenylate cyclase [EC:4.6.1.1] | (RefSeq) LOW QUALITY PROTEIN: uncharacterized protein LOC107911085	Purine metabolism (ko00230)
LOC_Os04g09560	0.00130529	1.17972	up	Cellular Component: integral component of membrane (GO:0016021);;	--	--
LOC_Os04g38410	5.65825e-08	1.34312	up	Cellular Component: photosystem I (GO:0009522);; Cellular Component: photosystem II (GO:0009523);; Cellular Component: chloroplast thylakoid membrane (GO:0009535);; Biological Process: photosynthesis, light harvesting (GO:0009765);; Cellular Component: integral component of membrane (GO:0016021);; Molecular Function: chlorophyll binding (GO:0016168);; Biological Process: protein-chromophore linka…	K08917|2.4e-144|dosa:Os04t0457000-01|K08917 light-harvesting complex II chlorophyll a/b binding protein 6 | (RefSeq) Os04g0457000; Similar to Chlorophyll a/b-binding protein CP24, photosystem II (Fragment).	Photosynthesis - antenna proteins (ko00196)
LOC_Os03g33090	5.14856e-12	1.60362	up	Biological Process: regulation of gene expression (GO:0010468);;	--	--
LOC_Os11g38030	3.13934e-08	1.03892	up	Biological Process: tRNA modification (GO:0006400);; Molecular Function: methylthiotransferase activity (GO:0035596);; Molecular Function: 4 iron, 4 sulfur cluster binding (GO:0051539);;	K14441|2.6e-38|gsl:Gasu_36360|K14441 ribosomal protein S12 methylthiotransferase [EC:2.8.4.4] | (RefSeq) hypothetical protein	--
LOC_Os01g45370	0.000749523	0.804277	up	Molecular Function: RNA methyltransferase activity (GO:0008173);; Biological Process: tRNA methylation (GO:0030488);; Molecular Function: iron-sulfur cluster binding (GO:0051536);; Biological Process: rRNA base methylation (GO:0070475);;	K06941|1.3e-235|dosa:Os01t0640800-01|K06941 23S rRNA (adenine2503-C2)-methyltransferase [EC:2.1.1.192] | (RefSeq) Os01g0640800; Similar to radical SAM domain-containing protein.	--
LOC_Os11g04900	4.8999e-05	1.46127	up	--	K00889|1.5e-161|dosa:Os11t0146100-01|K00889 1-phosphatidylinositol-4-phosphate 5-kinase [EC:2.7.1.68] | (RefSeq) Os11g0146100; Similar to AtPIP5K1.	Inositol phosphate metabolism (ko00562);; Phosphatidylinositol signaling system (ko04070);; Endocytosis (ko04144)
LOC_Os05g22920	0.00607068	0.670698	up	Biological Process: maturation of SSU-rRNA from tricistronic rRNA transcript (SSU-rRNA, 5.8S rRNA, LSU-rRNA) (GO:0000462);; Cellular Component: nucleolus (GO:0005730);; Biological Process: rRNA transcription (GO:0009303);; Biological Process: embryo sac development (GO:0009553);; Biological Process: embryo development ending in seed dormancy (GO:0009793);; Molecular Function: rRNA binding (GO:001…	K14774|0.0e+00|osa:4338320|K14774 U3 small nucleolar RNA-associated protein 25 | (RefSeq) U3 small nucleolar RNA-associated protein 25 isoform X1	--
LOC_Os03g15020	6.69221e-08	1.1283	up	Molecular Function: beta-galactosidase activity (GO:0004565);; Biological Process: carbohydrate metabolic process (GO:0005975);; Cellular Component: integral component of membrane (GO:0016021);; Molecular Function: carbohydrate binding (GO:0030246);;	K12309|1.3e-225|brp:103872148|K12309 beta-galactosidase [EC:3.2.1.23] | (RefSeq) beta-galactosidase 2	Galactose metabolism (ko00052);; Other glycan degradation (ko00511);; Glycosaminoglycan degradation (ko00531);; Sphingolipid metabolism (ko00600);; Glycosphingolipid biosynthesis - ganglio series (ko00604)
LOC_Os02g02390	0.00065531	0.815447	up	Molecular Function: nucleic acid binding (GO:0003676);;	--	--
LOC_Os06g20320	0.00792781	0.805794	up	Molecular Function: peptidyl-prolyl cis-trans isomerase activity (GO:0003755);; Cellular Component: chloroplast stroma (GO:0009570);; Cellular Component: chloroplast envelope (GO:0009941);; Biological Process: protein transport (GO:0015031);; Molecular Function: ribosome binding (GO:0043022);; Biological Process: protein unfolding (GO:0043335);; Molecular Function: protein binding involved in pro…	K03545|8.9e-291|dosa:Os06t0308000-01|K03545 trigger factor | (RefSeq) Os06g0308000; Similar to Trigger factor-like protein.	--
LOC_Os03g52640	0.000292801	0.897417	up	--	--	--
LOC_Os07g04430	0.000107044	1.19183	up	Molecular Function: DNA binding (GO:0003677);;	K09422|2.3e-22|osa:4342365|K09422 transcription factor MYB, plant | (RefSeq) myb-like protein L isoform X1	--
LOC_Os12g14070	0.00952831	0.639662	up	Molecular Function: ATP binding (GO:0005524);; Cellular Component: cytoplasm (GO:0005737);; Biological Process: response to unfolded protein (GO:0006986);; Cellular Component: chloroplast (GO:0009507);; Molecular Function: ATPase activity (GO:0016887);; Molecular Function: heat shock protein binding (GO:0031072);; Biological Process: cellular response to unfolded protein (GO:0034620);; Biological…	K03283|0.0e+00|dosa:Os12t0244100-01|K03283 heat shock 70kDa protein 1/2/6/8 | (RefSeq) Os12g0244100; Similar to Heat shock 70 protein.	Spliceosome (ko03040);; Protein processing in endoplasmic reticulum (ko04141);; Endocytosis (ko04144)
LOC_Os04g43390	0.000651801	1.29863	up	Molecular Function: hydrolase activity, hydrolyzing O-glycosyl compounds (GO:0004553);; Biological Process: carbohydrate metabolic process (GO:0005975);;	K05350|6.0e-307|osa:4336389|K05350 beta-glucosidase [EC:3.2.1.21] | (RefSeq) beta-glucosidase 16 isoform X3	Cyanoamino acid metabolism (ko00460);; Starch and sucrose metabolism (ko00500);; Phenylpropanoid biosynthesis (ko00940)
LOC_Os03g58540	0.00334333	0.663083	up	Molecular Function: GTP binding (GO:0005525);;	K03979|9.8e-52|cme:CYME_CMG146C|K03979 GTPase [EC:3.6.5.-] | (RefSeq) GTP-binding protein of Obg family	--
LOC_Os06g15170	0.000415908	1.1052	up	Biological Process: fatty acid biosynthetic process (GO:0006633);; Cellular Component: integral component of membrane (GO:0016021);; Molecular Function: transferase activity, transferring acyl groups other than amino-acyl groups (GO:0016747);;	K15397|9.0e-284|dosa:Os06t0262800-01|K15397 3-ketoacyl-CoA synthase [EC:2.3.1.199] | (RefSeq) Os06g0262800; Similar to Very-long-chain fatty acid condensing enzyme CUT1.	Fatty acid elongation (ko00062);; Plant-pathogen interaction (ko04626)
LOC_Os11g31700	2.32961e-06	1.5712	up	--	--	--
LOC_Os01g67150	7.69477e-10	2.34312	up	--	--	--
LOC_Os02g38130	1.67435e-22	2.78281	up	Molecular Function: DNA binding (GO:0003677);; Cellular Component: nucleus (GO:0005634);; Biological Process: regulation of transcription, DNA-templated (GO:0006355);;	--	--
LOC_Os04g51150	0.00248236	1.06692	up	Molecular Function: alternative oxidase activity (GO:0009916);; Cellular Component: integral component of membrane (GO:0016021);; Molecular Function: metal ion binding (GO:0046872);; Cellular Component: respiratory chain (GO:0070469);; Molecular Function: ubiquinol:oxygen oxidoreductase activity (GO:0102721);;	K17893|1.3e-188|dosa:Os04t0600200-01|K17893 ubiquinol oxidase [EC:1.10.3.11] | (RefSeq) Os04g0600200, AOX1A, ALTERNATIVE_OXIDASE_1A; Homodimeric diiron-carboxylate protein, Cyanide-resistant respiration in mitochondria, Reactive oxygen species (ROS) scavenging	--
LOC_Os04g48410	5.4135e-16	1.42019	up	Biological Process: superoxide metabolic process (GO:0006801);; Biological Process: metal ion transport (GO:0030001);; Molecular Function: metal ion binding (GO:0046872);;	K04565|7.0e-12|smo:SELMODRAFT_233596|K04565 superoxide dismutase, Cu-Zn family [EC:1.15.1.1] | (RefSeq) hypothetical protein	Peroxisome (ko04146)
LOC_Os09g38510	3.07596e-08	1.68358	up	Molecular Function: purine nucleoside transmembrane transporter activity (GO:0015211);; Cellular Component: integral component of membrane (GO:0016021);;	K00850|4.1e-16|cpap:110822059|K00850 6-phosphofructokinase 1 [EC:2.7.1.11] | (RefSeq) ATP-dependent 6-phosphofructokinase 6-like	Glycolysis / Gluconeogenesis (ko00010);; Pentose phosphate pathway (ko00030);; Fructose and mannose metabolism (ko00051);; Galactose metabolism (ko00052);; Carbon metabolism (ko01200);; Biosynthesis of amino acids (ko01230);; RNA degradation (ko03018)
LOC_Os12g39840	4.26576e-06	0.934982	up	Molecular Function: tRNA binding (GO:0000049);; Biological Process: tRNA wobble uridine modification (GO:0002098);; Cellular Component: cytoplasm (GO:0005737);; Biological Process: tRNA thio-modification (GO:0034227);;	K14169|5.3e-257|dosa:Os12t0588900-01|K14169 cytoplasmic tRNA 2-thiolation protein 2 | (RefSeq) Os12g0588900; Rossmann-like alpha/beta/alpha sandwich fold domain containing protein.	Sulfur relay system (ko04122)
LOC_Os10g20780	0.00133938	1.03622	up	--	K17604|1.6e-08|ghi:107892715|K17604 zinc finger SWIM domain-containing protein 3 | (RefSeq) protein FAR1-RELATED SEQUENCE 5-like	--
LOC_Os05g49230	0.00450334	0.641545	up	Biological Process: enzyme-directed rRNA 2'-O-methylation (GO:0000453);; Biological Process: maturation of LSU-rRNA from tricistronic rRNA transcript (SSU-rRNA, 5.8S rRNA, LSU-rRNA) (GO:0000463);; Biological Process: maturation of 5.8S rRNA from tricistronic rRNA transcript (SSU-rRNA, 5.8S rRNA, LSU-rRNA) (GO:0000466);; Biological Process: RNA methylation (GO:0001510);; Cellular Component: nucleo…	K14857|0.0e+00|dosa:Os05t0567400-01|K14857 AdoMet-dependent rRNA methyltransferase SPB1 [EC:2.1.1.-] | (RefSeq) Os05g0567400; Ribosomal RNA methyltransferase J domain containing protein.	--
LOC_Os06g04510	0.000196726	1.3485	up	Cellular Component: phosphopyruvate hydratase complex (GO:0000015);; Molecular Function: magnesium ion binding (GO:0000287);; Molecular Function: phosphopyruvate hydratase activity (GO:0004634);; Biological Process: glycolytic process (GO:0006096);;	K01689|2.5e-253|dosa:Os06t0136600-01|K01689 enolase [EC:4.2.1.11] | (RefSeq) Os06g0136600; Similar to Enolase 1 (EC 4.2.1.11) (2-phosphoglycerate dehydratase 1) (2-phospho- D-glycerate hydro-lyase 1).	Glycolysis / Gluconeogenesis (ko00010);; Carbon metabolism (ko01200);; Biosynthesis of amino acids (ko01230);; RNA degradation (ko03018)
Oryza_sativa_newGene_3817	0.00181656	0.771931	up	--	--	--
LOC_Os11g04240	2.31466e-11	2.08131	up	Molecular Function: RNA polymerase II core binding (GO:0000993);; Biological Process: transcriptional open complex formation at RNA polymerase II promoter (GO:0001113);; Molecular Function: translation initiation factor activity (GO:0003743);; Cellular Component: transcription factor TFIIE complex (GO:0005673);; Biological Process: regulation of transcription from RNA polymerase II promoter (GO:0…	K03136|1.9e-41|osa:107278090|K03136 transcription initiation factor TFIIE subunit alpha | (RefSeq) general transcription factor IIE subunit 1-like	Basal transcription factors (ko03022)
LOC_Os07g36930	7.80141e-11	2.43379	up	--	--	--
LOC_Os11g31705	5.83509e-05	1.44175	up	--	K14289|4.8e-37|bdi:100833381|K14289 exportin-5 | (RefSeq) protein HASTY 1 isoform X2	RNA transport (ko03013)
LOC_Os03g51900	0.00020178	0.689497	up	Molecular Function: nucleic acid binding (GO:0003676);; Molecular Function: ATP binding (GO:0005524);;	K14810|0.0e+00|dosa:Os03t0728800-01|K14810 ATP-dependent RNA helicase DDX56/DBP9 [EC:3.6.4.13] | (RefSeq) Os03g0728800; Similar to RNA helicase (Fragment).	--
LOC_Os07g42880	0.00820775	0.767412	up	Molecular Function: molecular_function (GO:0003674);; Molecular Function: nucleic acid binding (GO:0003676);; Molecular Function: RNA binding (GO:0003723);; Molecular Function: catalytic activity (GO:0003824);; Molecular Function: nuclease activity (GO:0004518);; Molecular Function: endonuclease activity (GO:0004519);; Molecular Function: binding (GO:0005488);; Cellular Component: cellular_compon…	K01076|1.8e-07|pda:103707179|K01076 abhydrolase domain-containing protein 17 [EC:3.1.2.22] | (RefSeq) pentatricopeptide repeat-containing protein At4g28010	--
LOC_Os12g18550	0.00791322	0.747844	up	--	--	--
LOC_Os02g14929	0.00163592	0.766675	up	Molecular Function: ATP binding (GO:0005524);; Cellular Component: cytoplasm (GO:0005737);; Biological Process: protein folding (GO:0006457);; Molecular Function: unfolded protein binding (GO:0051082);;	K09495|0.0e+00|dosa:Os02t0247200-01|K09495 T-complex protein 1 subunit gamma | (RefSeq) Os02g0247200; Similar to T-complex protein 1, gamma subunit (TCP-1-gamma) (CCT-gamma) (Matricin) (mTRiC-P5).	--
LOC_Os01g03660	0.00786124	0.606878	up	--	K22824|4.2e-06|gmx:102665113|K22824 pre-mRNA-splicing regulator WTAP | (RefSeq) FKBP12-interacting protein of 37 kDa-like	--
LOC_Os12g31370	9.63197e-14	2.22181	up	Molecular Function: recombinase activity (GO:0000150);; Biological Process: DNA recombinase assembly (GO:0000730);; Cellular Component: condensed nuclear chromosome (GO:0000794);; Molecular Function: double-stranded DNA binding (GO:0003690);; Molecular Function: single-stranded DNA binding (GO:0003697);; Molecular Function: ATP binding (GO:0005524);; Biological Process: mitotic recombination (GO:…	K04482|9.2e-179|dosa:Os12t0497300-00|K04482 DNA repair protein RAD51 | (RefSeq) Os12g0497300, RAD51A2, DNA_REPAIR_PROTEIN_RAD51A2; Similar to DNA repair protein RAD51 homolog.	Homologous recombination (ko03440)
LOC_Os07g09330	0.00257526	0.623399	up	Molecular Function: histidinol-phosphatase activity (GO:0004401);; Biological Process: inositol phosphate dephosphorylation (GO:0046855);;	K18649|1.6e-194|dosa:Os07t0191000-01|K18649 inositol-phosphate phosphatase / L-galactose 1-phosphate phosphatase / histidinol-phosphatase [EC:3.1.3.25 3.1.3.93 3.1.3.15] | (RefSeq) Os07g0191000; Inositol monophosphatase family protein.	Ascorbate and aldarate metabolism (ko00053);; Histidine metabolism (ko00340);; Inositol phosphate metabolism (ko00562);; Biosynthesis of amino acids (ko01230);; Phosphatidylinositol signaling system (ko04070)
LOC_Os01g57630	0.00248414	0.732725	up	Molecular Function: molecular_function (GO:0003674);; Molecular Function: nucleic acid binding (GO:0003676);; Molecular Function: RNA binding (GO:0003723);; Molecular Function: catalytic activity (GO:0003824);; Molecular Function: nuclease activity (GO:0004518);; Molecular Function: endonuclease activity (GO:0004519);; Molecular Function: binding (GO:0005488);; Cellular Component: cellular_compon…	--	--
LOC_Os03g31150	0.000159059	0.859241	up	Molecular Function: RNA binding (GO:0003723);; Cellular Component: chloroplast (GO:0009507);; Cellular Component: plastid nucleoid (GO:0042646);; Biological Process: chloroplast rRNA processing (GO:1901259);;	--	--
LOC_Os10g22730	7.69866e-11	2.00096	up	--	--	--
LOC_Os04g28620	0.00160127	1.09739	up	Biological Process: lipid metabolic process (GO:0006629);; Biological Process: suberin biosynthetic process (GO:0010345);; Biological Process: long-chain fatty-acyl-CoA metabolic process (GO:0035336);; Cellular Component: intracellular membrane-bounded organelle (GO:0043231);; Molecular Function: fatty-acyl-CoA reductase (alcohol-forming) activity (GO:0080019);;	K13356|1.6e-288|dosa:Os04t0354600-01|K13356 alcohol-forming fatty acyl-CoA reductase [EC:1.2.1.84] | (RefSeq) Os04g0354600; Similar to Acyl CoA reductase-like protein.	Cutin, suberine and wax biosynthesis (ko00073);; Peroxisome (ko04146)
LOC_Os01g41930	0.000970975	0.756063	up	--	K13466|1.9e-72|cic:CICLE_v10007014mg|K13466 EIX receptor 1/2 | (RefSeq) hypothetical protein	Plant-pathogen interaction (ko04626)
LOC_Os11g34320	0.000467744	0.678862	up	--	K10615|3.7e-17|ppp:112282946|K10615 E3 ubiquitin-protein ligase HERC4 [EC:2.3.2.26] | (RefSeq) probable E3 ubiquitin-protein ligase HERC4 isoform X1	Ubiquitin mediated proteolysis (ko04120)
LOC_Os04g43380	0.00707329	0.865788	up	Molecular Function: hydrolase activity, hydrolyzing O-glycosyl compounds (GO:0004553);; Biological Process: carbohydrate metabolic process (GO:0005975);;	K05350|4.9e-106|osa:4336389|K05350 beta-glucosidase [EC:3.2.1.21] | (RefSeq) beta-glucosidase 16 isoform X3	Cyanoamino acid metabolism (ko00460);; Starch and sucrose metabolism (ko00500);; Phenylpropanoid biosynthesis (ko00940)
LOC_Os11g06590	6.28885e-05	0.974561	up	--	K07512|6.6e-43|osa:9272332|K07512 mitochondrial enoyl-[acyl-carrier protein] reductase / trans-2-enoyl-CoA reductase [EC:1.3.1.- 1.3.1.38] | (RefSeq) probable trans-2-enoyl-CoA reductase, mitochondrial	Fatty acid biosynthesis (ko00061);; Fatty acid elongation (ko00062);; Fatty acid metabolism (ko01212)
LOC_Os07g42080	8.40786e-05	0.953509	up	Biological Process: transcription from RNA polymerase III promoter (GO:0006383);;	K03024|4.2e-88|dosa:Os07t0611600-01|K03024 DNA-directed RNA polymerase III subunit RPC7 | (RefSeq) Os07g0611600; DNA-directed RNA polymerase III, subunit Rpc31 domain containing protein.	RNA polymerase (ko03020)
LOC_Os10g14180	6.39959e-16	2.09406	up	Molecular Function: oxidoreductase activity (GO:0016491);; Molecular Function: metal ion binding (GO:0046872);;	--	--
Oryza_sativa_newGene_2929	0.00448191	1.08178	up	--	--	--
LOC_Os12g01150	0.00272134	0.647542	up	--	--	--
LOC_Os02g08490	2.07427e-10	1.6536	up	Molecular Function: ATP binding (GO:0005524);; Cellular Component: mitochondrion (GO:0005739);; Biological Process: response to heat (GO:0009408);; Cellular Component: chloroplast stroma (GO:0009570);; Cellular Component: chloroplast envelope (GO:0009941);; Biological Process: protein refolding (GO:0042026);;	K03695|0.0e+00|dosa:Os02t0181900-01|K03695 ATP-dependent Clp protease ATP-binding subunit ClpB | (RefSeq) Os02g0181900, CLPB-M, CLASS_I_CLP_ATPASE_B-M; Similar to ClpB.	--
LOC_Os12g38880	0.00270091	0.750497	up	Molecular Function: molecular_function (GO:0003674);; Molecular Function: nucleic acid binding (GO:0003676);; Molecular Function: RNA binding (GO:0003723);; Molecular Function: catalytic activity (GO:0003824);; Molecular Function: nuclease activity (GO:0004518);; Molecular Function: endonuclease activity (GO:0004519);; Molecular Function: binding (GO:0005488);; Cellular Component: cellular_compon…	K10683|2.3e-66|cic:CICLE_v10014038mg|K10683 BRCA1-associated RING domain protein 1 | (RefSeq) hypothetical protein	Homologous recombination (ko03440)
LOC_Os09g21360	0.000298226	1.16105	up	--	--	--
LOC_Os10g05700	2.19796e-28	3.98254	up	--	K02111|2.3e-19|mdm:114822316|K02111 F-type H+/Na+-transporting ATPase subunit alpha [EC:7.1.2.2 7.2.2.1] | (RefSeq) LOW QUALITY PROTEIN: uncharacterized protein LOC114822316	Oxidative phosphorylation (ko00190);; Photosynthesis (ko00195)
LOC_Os12g07880	0.00839137	0.736218	up	Molecular Function: GTPase activity (GO:0003924);; Molecular Function: GTP binding (GO:0005525);; Cellular Component: cytoplasm (GO:0005737);; Cellular Component: peroxisome (GO:0005777);; Biological Process: circadian rhythm (GO:0007623);; Molecular Function: microtubule binding (GO:0008017);; Cellular Component: chloroplast outer membrane (GO:0009707);; Biological Process: chloroplast fission (…	K17065|1.1e-11|cme:CYME_CME019C|K17065 dynamin 1-like protein [EC:3.6.5.5] | (RefSeq) dynamin-related protein involved in mitochondrial division CmDnm1/DRP3	--
LOC_Os05g43770	3.02588e-07	1.37757	up	Molecular Function: molecular_function (GO:0003674);; Molecular Function: catalytic activity (GO:0003824);; Molecular Function: phosphoprotein phosphatase activity (GO:0004721);; Cellular Component: cellular_component (GO:0005575);; Cellular Component: intracellular (GO:0005622);; Cellular Component: cell (GO:0005623);; Cellular Component: cytoplasm (GO:0005737);; Cellular Component: mitochondrio…	K17496|4.7e-171|dosa:Os05t0513200-00|K17496 mitochondrial import inner membrane translocase subunit TIM50 | (RefSeq) Os05g0513200; NLI interacting factor domain containing protein.	--
LOC_Os07g10910	1.26244e-06	1.50132	up	Cellular Component: exocyst (GO:0000145);; Biological Process: exocytosis (GO:0006887);; Biological Process: protein transport (GO:0015031);;	K07195|1.5e-53|sita:111257188|K07195 exocyst complex component 7 | (RefSeq) exocyst complex component EXO70B1-like	--
LOC_Os10g07470	0.00187663	0.942211	up	--	--	--
LOC_Os12g31800	0.00811624	0.595668	up	Molecular Function: RNA binding (GO:0003723);;	K12741|6.3e-61|dosa:Os12t0502200-01|K12741 heterogeneous nuclear ribonucleoprotein A1/A3 | (RefSeq) Os12g0502200, GRP6, GLYCINE-RICH_RNA-BINDING_PROTEIN_6; Similar to Low temperature-responsive RNA-binding protein.	Spliceosome (ko03040)
LOC_Os01g42030	5.81701e-07	1.30413	up	Molecular Function: ATP binding (GO:0005524);;	K08900|9.1e-188|osa:4339775|K08900 mitochondrial chaperone BCS1 | (RefSeq) AAA-ATPase At3g50940	--
LOC_Os02g48570	0.000458502	0.716957	up	Cellular Component: integral component of membrane (GO:0016021);; Molecular Function: transmembrane transporter activity (GO:0022857);;	K14638|7.6e-306|bdi:100835414|K14638 solute carrier family 15 (peptide/histidine transporter), member 3/4 | (RefSeq) protein NRT1/ PTR FAMILY 7.3	--
LOC_Os01g68524	0.00350675	0.813919	up	Molecular Function: nucleic acid binding (GO:0003676);;	K22262|1.7e-73|qsu:112034235|K22262 WD repeat and FYVE domain-containing protein 3 | (RefSeq) protein SPIRRIG	--
LOC_Os11g24590	0.008089	0.632003	up	Molecular Function: hydrolase activity, acting on ester bonds (GO:0016788);;	K22503|1.3e-63|lsv:111885850|K22503 aspartyl-tRNA synthetase [EC:6.1.1.12] | (RefSeq) aspartate--tRNA ligase 2, cytoplasmic-like	Aminoacyl-tRNA biosynthesis (ko00970)
LOC_Os11g39670	0.00458514	0.778318	up	Molecular Function: serine-tRNA ligase activity (GO:0004828);; Molecular Function: ATP binding (GO:0005524);; Cellular Component: mitochondrion (GO:0005739);; Biological Process: seryl-tRNA aminoacylation (GO:0006434);; Cellular Component: chloroplast (GO:0009507);; Biological Process: plant ovule development (GO:0048481);;	K01875|2.4e-277|dosa:Os11t0610900-01|K01875 seryl-tRNA synthetase [EC:6.1.1.11] | (RefSeq) Os11g0610900; Similar to Seryl-tRNA synthetase (EC 6.1.1.11) (Fragment).	Aminoacyl-tRNA biosynthesis (ko00970)
LOC_Os07g11100	1.86246e-11	2.5593	up	--	--	--
LOC_Os02g34380	0.000222153	1.40759	up	--	--	--
LOC_Os09g10770	0.00367661	0.66566	up	Biological Process: cell morphogenesis (GO:0000902);; Molecular Function: DNA binding (GO:0003677);; Molecular Function: DNA topoisomerase type II (ATP-hydrolyzing) activity (GO:0003918);; Molecular Function: ATP binding (GO:0005524);; Cellular Component: nucleus (GO:0005634);; Biological Process: DNA topological change (GO:0006265);; Biological Process: pattern specification process (GO:0007389)…	K03167|0.0e+00|dosa:Os09t0279600-01|K03167 DNA topoisomerase VI subunit B [EC:5.6.2.2] | (RefSeq) Os09g0279600, TOP6B, TOPOISOMERASE_6_SUBUNIT_B; Similar to Topoisomerase 6 subunit B.	--
LOC_Os09g07150	0.00188926	1.00833	up	--	--	--
LOC_Os04g07590	2.25997e-08	2.08077	up	--	--	--
LOC_Os11g06440	1.8092e-08	1.33972	up	--	--	--
LOC_Os03g38740	1.58187e-05	0.911659	up	Molecular Function: RNA binding (GO:0003723);; Molecular Function: ribonuclease III activity (GO:0004525);; Molecular Function: ATP binding (GO:0005524);; Biological Process: maintenance of DNA methylation (GO:0010216);; Biological Process: production of ta-siRNAs involved in RNA interference (GO:0010267);; Biological Process: RNA virus induced gene silencing (GO:0051214);;	K11592|0.0e+00|dosa:Os03t0583900-01|K11592 endoribonuclease Dicer [EC:3.1.26.-] | (RefSeq) Os03g0583900, DICER-LIKE_2A, DCL2A; DEAD-like helicase, N-terminal domain containing protein.	--
LOC_Os03g10420	0.00174816	0.711321	up	Molecular Function: molecular_function (GO:0003674);; Molecular Function: nucleic acid binding (GO:0003676);; Molecular Function: RNA binding (GO:0003723);; Molecular Function: catalytic activity (GO:0003824);; Molecular Function: nuclease activity (GO:0004518);; Molecular Function: endonuclease activity (GO:0004519);; Molecular Function: binding (GO:0005488);; Cellular Component: cellular_compon…	--	--
LOC_Os10g05780	0.00806911	0.913107	up	Cellular Component: integral component of membrane (GO:0016021);; Molecular Function: transmembrane transporter activity (GO:0022857);;	K14638|6.5e-158|dosa:Os01t0872100-01|K14638 solute carrier family 15 (peptide/histidine transporter), member 3/4 | (RefSeq) Os01g0872100; TGF-beta receptor, type I/II extracellular region family protein.	--
LOC_Os03g11120	0.00298403	0.723862	up	Molecular Function: methionine-tRNA ligase activity (GO:0004825);; Molecular Function: ATP binding (GO:0005524);; Cellular Component: mitochondrion (GO:0005739);; Biological Process: methionyl-tRNA aminoacylation (GO:0006431);; Cellular Component: chloroplast stroma (GO:0009570);; Biological Process: plant ovule development (GO:0048481);;	K01874|0.0e+00|dosa:Os03t0209600-01|K01874 methionyl-tRNA synthetase [EC:6.1.1.10] | (RefSeq) Os03g0209600; Similar to MEtRS (EC 6.1.1.10).	Selenocompound metabolism (ko00450);; Aminoacyl-tRNA biosynthesis (ko00970)
LOC_Os11g31770	0.00028311	0.667014	up	--	K14289|7.6e-192|sbi:8057624|K14289 exportin-5 | (RefSeq) protein HASTY 1 isoform X1	RNA transport (ko03013)
LOC_Os05g13960	0.00392687	0.74521	up	--	K00943|4.3e-28|qsu:112021668|K00943 dTMP kinase [EC:2.7.4.9] | (RefSeq) glutathione S-transferase T3-like	Pyrimidine metabolism (ko00240)
LOC_Os02g57010	8.29849e-05	1.01532	up	Molecular Function: RNA binding (GO:0003723);;	K11294|1.8e-46|ppp:112289952|K11294 nucleolin | (RefSeq) 31 kDa ribonucleoprotein, chloroplastic-like	--
LOC_Os10g20810	8.13049e-05	1.28279	up	--	K13947|1.1e-12|ats:109763941|K13947 auxin efflux carrier family protein | (RefSeq) LOC109763941; probable auxin efflux carrier component 5b	--
LOC_Os11g28720	1.41992e-20	2.94192	up	--	--	--
LOC_Os12g34340	7.36312e-05	0.797071	up	Cellular Component: mitochondrion (GO:0005739);;	--	--
LOC_Os09g21520	0.00477582	0.724934	up	Molecular Function: nucleic acid binding (GO:0003676);; Molecular Function: ATP binding (GO:0005524);; Cellular Component: chloroplast (GO:0009507);;	K14805|5.4e-21|mtr:MTR_7g057250|K14805 ATP-dependent RNA helicase DDX24/MAK5 [EC:3.6.4.13] | (RefSeq) DEAD-box ATP-dependent RNA helicase	--
LOC_Os03g40550	0.0095346	0.836889	up	Molecular Function: kinase activity (GO:0016301);;	K00847|3.1e-41|mesc:110616528|K00847 fructokinase [EC:2.7.1.4] | (RefSeq) probable fructokinase-7	Fructose and mannose metabolism (ko00051);; Starch and sucrose metabolism (ko00500);; Amino sugar and nucleotide sugar metabolism (ko00520)
LOC_Os08g28080	4.08865e-11	2.06521	up	Molecular Function: DNA binding (GO:0003677);; Cellular Component: cellular_component (GO:0005575);; Cellular Component: intracellular (GO:0005622);; Cellular Component: cell (GO:0005623);; Cellular Component: cytoplasm (GO:0005737);; Cellular Component: cytosol (GO:0005829);; Cellular Component: cell-cell junction (GO:0005911);; Cellular Component: plasmodesma (GO:0009506);; Cellular Component: …	K20471|1.1e-284|osa:9267932|K20471 coatomer subunit delta | (RefSeq) coatomer subunit delta-4	--
LOC_Os09g07154	7.08552e-06	1.24254	up	--	--	--
LOC_Os02g28980	0.00076754	0.643333	up	Molecular Function: peptidyl-prolyl cis-trans isomerase activity (GO:0003755);; Cellular Component: integral component of membrane (GO:0016021);;	K09571|0.0e+00|dosa:Os02t0491400-01|K09571 FK506-binding protein 4/5 [EC:5.2.1.8] | (RefSeq) Os02g0491400; Similar to Peptidylprolyl isomerase.	--
LOC_Os02g10390	0.000229395	0.895214	up	Biological Process: response to light stimulus (GO:0009416);; Cellular Component: photosystem I (GO:0009522);; Cellular Component: photosystem II (GO:0009523);; Cellular Component: chloroplast thylakoid membrane (GO:0009535);; Biological Process: photosynthesis, light harvesting in photosystem I (GO:0009768);; Cellular Component: plastoglobule (GO:0010287);; Cellular Component: integral component…	K08909|2.1e-154|dosa:Os02t0197600-01|K08909 light-harvesting complex I chlorophyll a/b binding protein 3 | (RefSeq) Os02g0197600; Chlorophyll a/b-binding protein type III (Fragment).	Photosynthesis - antenna proteins (ko00196)
LOC_Os12g02589	8.50978e-07	0.683581	up	Cellular Component: chloroplast envelope (GO:0009941);; Molecular Function: hydrolase activity (GO:0016787);;	K21867|4.1e-24|dosa:Os07t0175400-00|K21867 potassium channel | (RefSeq) Os07g0175400; Hypothetical conserved gene.	--
LOC_Os08g42560	5.69523e-05	0.759712	up	Molecular Function: glycine-tRNA ligase activity (GO:0004820);; Molecular Function: ATP binding (GO:0005524);; Cellular Component: cytoplasm (GO:0005737);; Biological Process: glycyl-tRNA aminoacylation (GO:0006426);;	K01880|0.0e+00|osa:4346171|K01880 glycyl-tRNA synthetase [EC:6.1.1.14] | (RefSeq) glycine--tRNA ligase, mitochondrial 1	Aminoacyl-tRNA biosynthesis (ko00970)
LOC_Os01g40280	0.00272377	0.602075	up	Biological Process: phosphatidylcholine biosynthetic process (GO:0006656);; Cellular Component: integral component of membrane (GO:0016021);;	--	--
LOC_Os05g50980	0.000351944	0.798968	up	Cellular Component: plastid-encoded plastid RNA polymerase complex (GO:0000427);; Biological Process: response to light stimulus (GO:0009416);; Cellular Component: plastid chromosome (GO:0009508);; Cellular Component: chloroplast thylakoid (GO:0009534);; Biological Process: chloroplast organization (GO:0009658);; Biological Process: thylakoid membrane organization (GO:0010027);; Cellular Componen…	K00592|2.0e-14|psom:113300303|K00592 [ribulose-bisphosphate carboxylase]/[fructose-bisphosphate aldolase]-lysine N-methyltransferase [EC:2.1.1.127 2.1.1.259] | (RefSeq) fructose-bisphosphate aldolase-lysine N-methyltransferase, chloroplastic-like	--
LOC_Os03g36540	0.00780913	0.642622	up	Molecular Function: ATP binding (GO:0005524);; Cellular Component: chloroplast (GO:0009507);; Biological Process: photosynthesis (GO:0015979);; Biological Process: chlorophyll biosynthetic process (GO:0015995);; Molecular Function: magnesium chelatase activity (GO:0016851);;	K03405|7.6e-227|dosa:Os03t0563300-01|K03405 magnesium chelatase subunit I [EC:6.6.1.1] | (RefSeq) Os03g0563300; Similar to Mg-chelatase subunit (Fragment).	Porphyrin and chlorophyll metabolism (ko00860)
LOC_Os03g53845	0.00814328	0.602262	up	--	--	--
LOC_Os08g41620	2.77412e-05	1.48152	up	Biological Process: ubiquitin-dependent protein catabolic process (GO:0006511);; Molecular Function: zinc ion binding (GO:0008270);; Biological Process: protein deubiquitination (GO:0016579);; Molecular Function: thiol-dependent ubiquitinyl hydrolase activity (GO:0036459);;	K11844|0.0e+00|dosa:Os08t0527900-00|K11844 ubiquitin carboxyl-terminal hydrolase 16/45 [EC:3.4.19.12] | (RefSeq) Os08g0527900; Peptidase C19, ubiquitin carboxyl-terminal hydrolase 2 family protein.	--
LOC_Os06g30970	0.00310482	0.609205	up	Molecular Function: ATP binding (GO:0005524);; Molecular Function: transferase activity (GO:0016740);;	K06689|1.2e-83|osa:4341133|K06689 ubiquitin-conjugating enzyme E2 D [EC:2.3.2.23] | (RefSeq) ubiquitin-conjugating enzyme E2-17 kDa	Ubiquitin mediated proteolysis (ko04120);; Protein processing in endoplasmic reticulum (ko04141)
LOC_Os06g21590	4.14552e-06	1.18982	up	Cellular Component: photosystem I (GO:0009522);; Cellular Component: photosystem II (GO:0009523);; Cellular Component: chloroplast thylakoid membrane (GO:0009535);; Biological Process: photosynthesis, light harvesting (GO:0009765);; Cellular Component: integral component of membrane (GO:0016021);; Molecular Function: chlorophyll binding (GO:0016168);; Biological Process: protein-chromophore linka…	K08907|1.5e-142|dosa:Os06t0320500-01|K08907 light-harvesting complex I chlorophyll a/b binding protein 1 | (RefSeq) Os06g0320500; Similar to Light-harvesting complex I (Fragment).	Photosynthesis - antenna proteins (ko00196)
LOC_Os08g03870	7.41796e-05	0.841544	up	Molecular Function: oxidoreductase activity, acting on single donors with incorporation of molecular oxygen, incorporation of two atoms of oxygen (GO:0016702);;	K23953|2.6e-160|dosa:Os08t0133000-01|K23953 plant cysteine oxidase [EC:1.13.11.-] | (RefSeq) Os08g0133000; Protein of unknown function DUF1637 family protein.	--
LOC_Os11g26920	0.000203652	1.22292	up	--	K22772|1.3e-83|dosa:Os11t0457300-01|K22772 flavonol-3-O-glucoside L-rhamnosyltransferase [EC:2.4.1.159] | (RefSeq) Os11g0457300; UDP-glucuronosyl/UDP-glucosyltransferase family protein.	Flavone and flavonol biosynthesis (ko00944)
LOC_Os11g41910	0.00156231	0.746003	up	Molecular Function: GTP binding (GO:0005525);;	K03977|6.9e-89|apro:F751_0087|K03977 GTPase | (RefSeq) GTPase Der	--
LOC_Os06g51160	0.00270668	0.913066	up	Cellular Component: Golgi membrane (GO:0000139);; Biological Process: pectin biosynthetic process (GO:0045489);; Molecular Function: polygalacturonate 4-alpha-galacturonosyltransferase activity (GO:0047262);; Biological Process: cell wall organization (GO:0071555);;	K13648|0.0e+00|osa:4342125|K13648 alpha-1,4-galacturonosyltransferase [EC:2.4.1.43] | (RefSeq) probable galacturonosyltransferase 3 isoform X1	Amino sugar and nucleotide sugar metabolism (ko00520)
LOC_Os01g31360	0.00373203	0.857186	up	Biological Process: regulation of transcription, DNA-templated (GO:0006355);; Biological Process: circadian rhythm (GO:0007623);;	--	--
LOC_Os01g50160	2.47855e-05	1.35489	up	Molecular Function: ATP binding (GO:0005524);; Cellular Component: integral component of membrane (GO:0016021);; Molecular Function: ATPase activity (GO:0016887);; Molecular Function: ATPase activity, coupled to transmembrane movement of substances (GO:0042626);;	K05658|0.0e+00|osa:4325290|K05658 ATP-binding cassette, subfamily B (MDR/TAP), member 1 [EC:7.6.2.2] | (RefSeq) ABC transporter B family member 9	ABC transporters (ko02010)
LOC_Os07g11090	1.33086e-14	2.91774	up	Molecular Function: nucleic acid binding (GO:0003676);; Molecular Function: zinc ion binding (GO:0008270);; Biological Process: DNA integration (GO:0015074);;	K06228|4.6e-71|eus:EUTSA_v10011182mg|K06228 fused [EC:2.7.11.1] | (RefSeq) hypothetical protein	--
Oryza_sativa_newGene_2253	0.000374039	0.77748	up	--	K00053|3.7e-08|psom:113297036|K00053 ketol-acid reductoisomerase [EC:1.1.1.86] | (RefSeq) uncharacterized protein LOC113297036 isoform X1	Valine, leucine and isoleucine biosynthesis (ko00290);; Pantothenate and CoA biosynthesis (ko00770);; 2-Oxocarboxylic acid metabolism (ko01210);; Biosynthesis of amino acids (ko01230)
LOC_Os01g46120	0.00317498	0.785322	up	Molecular Function: hydrolase activity, acting on ester bonds (GO:0016788);;	K01206|4.0e-38|thj:104825554|K01206 alpha-L-fucosidase [EC:3.2.1.51] | (RefSeq) alpha-L-fucosidase 3	Other glycan degradation (ko00511)
LOC_Os01g12230	0.00114117	0.687306	up	--	--	--
LOC_Os04g33450	0.000380524	0.694009	up	--	K00850|1.1e-07|brp:103868514|K00850 6-phosphofructokinase 1 [EC:2.7.1.11] | (RefSeq) ATP-dependent 6-phosphofructokinase 5, chloroplastic-like	Glycolysis / Gluconeogenesis (ko00010);; Pentose phosphate pathway (ko00030);; Fructose and mannose metabolism (ko00051);; Galactose metabolism (ko00052);; Carbon metabolism (ko01200);; Biosynthesis of amino acids (ko01230);; RNA degradation (ko03018)
LOC_Os10g35010	0.0014153	0.610243	up	Cellular Component: chloroplast (GO:0009507);;	--	--
LOC_Os11g04894	4.32593e-07	1.10536	up	--	--	--
LOC_Os01g29870	4.32861e-20	2.97788	up	Molecular Function: ATP binding (GO:0005524);; Cellular Component: integral component of membrane (GO:0016021);;	K05658|6.8e-36|bdi:100827568|K05658 ATP-binding cassette, subfamily B (MDR/TAP), member 1 [EC:7.6.2.2] | (RefSeq) ABC transporter B family member 4	ABC transporters (ko02010)
LOC_Os12g03822	0.000426904	0.760956	up	Cellular Component: nucleus (GO:0005634);;	K14848|9.9e-275|osa:4351421|K14848 ribosome assembly protein RRB1 | (RefSeq) glutamate-rich WD repeat-containing protein 1	--
LOC_Os04g40470	0.00020037	1.11228	up	Molecular Function: iron ion binding (GO:0005506);; Cellular Component: membrane (GO:0016020);; Molecular Function: oxidoreductase activity, acting on paired donors, with incorporation or reduction of molecular oxygen, NAD(P)H as one donor, and incorporation of one atom of oxygen (GO:0016709);; Molecular Function: heme binding (GO:0020037);;	K20617|3.2e-292|dosa:Os04t0480700-01|K20617 cytochrome P450 family 71 subfamily A | (RefSeq) Os04g0480700; Cytochrome P450 family protein.	--
Oryza_sativa_newGene_4447	3.41813e-06	1.65191	up	Molecular Function: molecular_function (GO:0003674);; Molecular Function: catalytic activity (GO:0003824);; Molecular Function: protein kinase activity (GO:0004672);; Molecular Function: protein serine/threonine kinase activity (GO:0004674);; Cellular Component: cellular_component (GO:0005575);; Cellular Component: intracellular (GO:0005622);; Cellular Component: cell (GO:0005623);; Biological Pr…	--	--
LOC_Os01g32350	0.0063653	0.615564	up	Molecular Function: serine-type endopeptidase activity (GO:0004252);;	K01358|1.6e-169|dosa:Os01t0507900-01|K01358 ATP-dependent Clp protease, protease subunit [EC:3.4.21.92] | (RefSeq) Os01g0507900; Similar to NClpP3 (ATP-dependent Clp protease proteolytic subunit ClpP3).	--
LOC_Os02g46473	0.00749314	0.669903	up	--	--	--
LOC_Os11g42540	2.67649e-06	0.796203	up	--	K14521|7.6e-99|vcn:VOLCADRAFT_98273|K14521 N-acetyltransferase 10 [EC:2.3.1.-] | (RefSeq) hypothetical protein	Ribosome biogenesis in eukaryotes (ko03008)
LOC_Os04g12669	0.000382874	1.35127	up	--	K13691|4.0e-17|sita:101764815|K13691 pathogen-inducible salicylic acid glucosyltransferase [EC:2.4.1.-] | (RefSeq) UDP-glycosyltransferase 74F2	--
LOC_Os01g26370	6.77578e-05	0.748894	up	--	--	--
LOC_Os04g08190	0.000250477	0.800827	up	Cellular Component: integral component of membrane (GO:0016021);;	K01728|9.0e-17|zju:107419134|K01728 pectate lyase [EC:4.2.2.2] | (RefSeq) pectate lyase 1-like	Pentose and glucuronate interconversions (ko00040)
LOC_Os09g31486	0.00392511	1.04165	up	Molecular Function: ATP binding (GO:0005524);; Biological Process: protein folding (GO:0006457);; Molecular Function: unfolded protein binding (GO:0051082);;	K04043|0.0e+00|dosa:Os09t0491772-01|K04043 molecular chaperone DnaK | (RefSeq) Os09g0491772; Similar to Heat shock protein 70 (Hsc70-5).	RNA degradation (ko03018)
LOC_Os04g02730	7.24418e-05	0.603563	up	Cellular Component: vacuole (GO:0005773);; Molecular Function: tRNA dihydrouridine synthase activity (GO:0017150);; Molecular Function: metal ion binding (GO:0046872);; Molecular Function: flavin adenine dinucleotide binding (GO:0050660);;	K05544|0.0e+00|dosa:Os04t0117600-01|K05544 tRNA-dihydrouridine synthase 3 [EC:1.3.1.89] | (RefSeq) Os04g0117600; Similar to H0613H07.1 protein.	--
LOC_Os01g13150	0.00262497	0.6837	up	Molecular Function: endoribonuclease activity, producing 5'-phosphomonoesters (GO:0016891);; Biological Process: tRNA 3'-trailer cleavage (GO:0042779);;	K00784|0.0e+00|osa:4324278|K00784 ribonuclease Z [EC:3.1.26.11] | (RefSeq) uncharacterized protein LOC4324278	RNA transport (ko03013)
LOC_Os05g49920	0.000210148	1.17811	up	Molecular Function: zinc ion binding (GO:0008270);;	K22262|2.2e-128|qsu:112034235|K22262 WD repeat and FYVE domain-containing protein 3 | (RefSeq) protein SPIRRIG	--
LOC_Os10g32348	0.00013933	0.856603	up	Cellular Component: integral component of membrane (GO:0016021);;	K02717|1.7e-114|dosa:Os10t0461100-01|K02717 photosystem II oxygen-evolving enhancer protein 2 | (RefSeq) Os10g0461100; Similar to Keratin, type II cytoskeletal 1 (Cytokeratin 1) (K1) (CK 1) (67 kDa cytokeratin) (Hair alpha protein).	Photosynthesis (ko00195)
LOC_Os03g11310	0.00213426	0.708839	up	Molecular Function: molecular_function (GO:0003674);; Molecular Function: nucleic acid binding (GO:0003676);; Molecular Function: RNA binding (GO:0003723);; Molecular Function: catalytic activity (GO:0003824);; Molecular Function: nuclease activity (GO:0004518);; Molecular Function: endonuclease activity (GO:0004519);; Molecular Function: binding (GO:0005488);; Cellular Component: cellular_compon…	--	--
LOC_Os06g18990	2.73313e-05	0.714154	up	Cellular Component: integral component of membrane (GO:0016021);;	K11267|3.5e-26|zma:100284656|K11267 sister chromatid cohesion protein PDS5 | (RefSeq) embryogenesis transmembrane protein	--
LOC_Os06g13050	0.000881405	0.768683	up	Molecular Function: peroxidase activity (GO:0004601);; Biological Process: response to oxidative stress (GO:0006979);; Molecular Function: heme binding (GO:0020037);; Biological Process: hydrogen peroxide catabolic process (GO:0042744);; Molecular Function: metal ion binding (GO:0046872);;	K00430|1.8e-175|dosa:Os06t0237600-00|K00430 peroxidase [EC:1.11.1.7] | (RefSeq) Os06g0237600; Haem peroxidase family protein.	Phenylpropanoid biosynthesis (ko00940)
LOC_Os11g13620	3.41388e-08	1.93199	up	--	--	--
LOC_Os12g28750	2.56296e-05	1.31339	up	--	--	--
LOC_Os06g02380	0.00256571	0.915129	up	Molecular Function: ATP binding (GO:0005524);; Biological Process: protein refolding (GO:0042026);;	K04077|0.0e+00|osa:4339910|K04077 chaperonin GroEL | (RefSeq) ruBisCO large subunit-binding protein subunit beta, chloroplastic	RNA degradation (ko03018)
LOC_Os07g40120	4.97541e-05	1.08612	up	Molecular Function: molecular_function (GO:0003674);; Molecular Function: nucleic acid binding (GO:0003676);; Molecular Function: RNA binding (GO:0003723);; Molecular Function: catalytic activity (GO:0003824);; Molecular Function: nuclease activity (GO:0004518);; Molecular Function: endonuclease activity (GO:0004519);; Molecular Function: binding (GO:0005488);; Cellular Component: cellular_compon…	K17710|3.3e-14|pda:103701530|K17710 pentatricopeptide repeat domain-containing protein 1 | (RefSeq) pentatricopeptide repeat-containing protein At2g18940, chloroplastic	--
LOC_Os03g04740	1.69355e-11	2.56058	up	--	--	--
LOC_Os08g43500	3.90521e-15	2.73324	up	Biological Process: cell surface receptor signaling pathway (GO:0007166);;	K00276|9.8e-89|pvu:PHAVU_003G204000g|K00276 primary-amine oxidase [EC:1.4.3.21] | (RefSeq) hypothetical protein	Glycine, serine and threonine metabolism (ko00260);; Tyrosine metabolism (ko00350);; Phenylalanine metabolism (ko00360);; beta-Alanine metabolism (ko00410);; Isoquinoline alkaloid biosynthesis (ko00950);; Tropane, piperidine and pyridine alkaloid biosynthesis (ko00960)
LOC_Os03g14642	0.000181444	1.42049	up	--	--	--
LOC_Os10g05180	5.17799e-14	2.81087	up	Cellular Component: proteasome complex (GO:0000502);;	K03029|1.0e-171|osa:4348083|K03029 26S proteasome regulatory subunit N10 | (RefSeq) 26S proteasome non-ATPase regulatory subunit 4 homolog	Proteasome (ko03050)
LOC_Os08g07290	0.00141639	0.933481	up	--	--	--
LOC_Os07g06940	0.00198178	0.848713	up	Molecular Function: aminoacyl-tRNA editing activity (GO:0002161);; Molecular Function: valine-tRNA ligase activity (GO:0004832);; Molecular Function: ATP binding (GO:0005524);; Biological Process: valyl-tRNA aminoacylation (GO:0006438);; Cellular Component: chloroplast stroma (GO:0009570);; Biological Process: embryo development ending in seed dormancy (GO:0009793);;	K01873|1.6e-288|osa:4342467|K01873 valyl-tRNA synthetase [EC:6.1.1.9] | (RefSeq) valine--tRNA ligase, chloroplastic/mitochondrial 2	Aminoacyl-tRNA biosynthesis (ko00970)
LOC_Os03g13850	0.000401791	1.05115	up	Biological Process: DNA repair (GO:0006281);; Cellular Component: host cell nucleus (GO:0042025);;	K06662|2.6e-305|osa:4332216|K06662 cell cycle checkpoint protein | (RefSeq) cell cycle checkpoint protein RAD17 isoform X1	--
LOC_Os08g03310	0.00115633	1.14813	up	Molecular Function: RNA binding (GO:0003723);; Molecular Function: metal ion binding (GO:0046872);;	--	--
LOC_Os05g49610	0.00174953	0.860056	up	Biological Process: Group II intron splicing (GO:0000373);; Biological Process: RNA splicing, via transesterification reactions (GO:0000375);; Biological Process: RNA splicing, via transesterification reactions with bulged adenosine as nucleophile (GO:0000377);; Molecular Function: molecular_function (GO:0003674);; Molecular Function: nucleic acid binding (GO:0003676);; Molecular Function: RNA bi…	K15111|6.7e-38|spen:107015750|K15111 solute carrier family 25 (mitochondrial S-adenosylmethionine transporter), member 26 | (RefSeq) LOW QUALITY PROTEIN: protein MITOFERRINLIKE 1, chloroplastic	--
LOC_Os07g43950	0.00038124	0.836765	up	Biological Process: regulation of alternative mRNA splicing, via spliceosome (GO:0000381);; Molecular Function: RNA binding (GO:0003723);; Cellular Component: nucleus (GO:0005634);; Cellular Component: cytoplasm (GO:0005737);; Cellular Component: nuclear speck (GO:0016607);; Biological Process: mRNA cis splicing, via spliceosome (GO:0045292);;	K12900|4.1e-100|dosa:Os07t0633200-01|K12900 FUS-interacting serine-arginine-rich protein 1 | (RefSeq) Os07g0633200; Similar to SC35-like splicing factor SCL30a, 30a kD.	Spliceosome (ko03040)
LOC_Os02g24020	0.00360918	0.608178	up	Molecular Function: 4-hydroxy-tetrahydrodipicolinate reductase (GO:0008839);; Biological Process: lysine biosynthetic process via diaminopimelate (GO:0009089);; Molecular Function: NADPH binding (GO:0070402);;	K00215|1.1e-193|dosa:Os02t0436400-01|K00215 4-hydroxy-tetrahydrodipicolinate reductase [EC:1.17.1.8] | (RefSeq) Os02g0436400; NAD(P)-binding domain containing protein.	Monobactam biosynthesis (ko00261);; Lysine biosynthesis (ko00300);; Biosynthesis of amino acids (ko01230)
LOC_Os03g06920	1.39166e-08	1.87074	up	Molecular Function: DNA binding (GO:0003677);; Molecular Function: transcription factor activity, sequence-specific DNA binding (GO:0003700);; Molecular Function: ATP binding (GO:0005524);; Cellular Component: nucleus (GO:0005634);;	K10875|0.0e+00|dosa:Os03t0165266-00|K10875 DNA repair and recombination protein RAD54 and RAD54-like protein [EC:3.6.4.-] | (RefSeq) Os03g0165266; Hypothetical conserved gene.	Homologous recombination (ko03440)
LOC_Os07g34750	0.00150485	0.742051	up	--	K13457|5.8e-94|ats:109763291|K13457 disease resistance protein RPM1 | (RefSeq) LOC109763291; disease resistance protein RPM1-like	Plant-pathogen interaction (ko04626)
LOC_Os08g33670	0.0024403	1.04172	up	Molecular Function: DNA binding (GO:0003677);; Cellular Component: nucleus (GO:0005634);; Biological Process: regulation of transcription, DNA-templated (GO:0006355);;	K00521|1.0e-20|cmos:111447866|K00521 ferric-chelate reductase [EC:1.16.1.7] | (RefSeq) ferric reduction oxidase 7, chloroplastic-like	--
Oryza_sativa_newGene_3119	0.000130384	1.29669	up	--	K08099|4.1e-15|dosa:Os10t0419600-00|K08099 chlorophyllase [EC:3.1.1.14] | (RefSeq) Os10g0419600, CHLOROPHYLL_A_DEGRADING_ENZYME, CHL; Chlorophyllase family protein.	Porphyrin and chlorophyll metabolism (ko00860)
LOC_Os06g43280	4.04481e-05	0.766234	up	Biological Process: tRNA wobble uridine modification (GO:0002098);; Cellular Component: Elongator holoenzyme complex (GO:0033588);;	K11375|3.9e-129|dosa:Os06t0639600-01|K11375 elongator complex protein 4 | (RefSeq) Os06g0639600; Similar to Elongator component.	--
LOC_Os03g51260	0.00114487	0.62959	up	--	--	--
LOC_Os01g37820	0.000113818	0.874396	up	--	--	--
LOC_Os03g18810	0.0019675	0.639069	up	Molecular Function: copper ion binding (GO:0005507);; Biological Process: biosynthetic process (GO:0009058);; Cellular Component: chloroplast stroma (GO:0009570);; Biological Process: systemic acquired resistance, salicylic acid mediated signaling pathway (GO:0009862);; Molecular Function: L,L-diaminopimelate aminotransferase activity (GO:0010285);; Molecular Function: pyridoxal phosphate binding…	K10206|2.3e-265|dosa:Os03t0299900-01|K10206 LL-diaminopimelate aminotransferase [EC:2.6.1.83] | (RefSeq) Os03g0299900; Similar to Plastid aminotransferase (Fragment).	Lysine biosynthesis (ko00300);; Biosynthesis of amino acids (ko01230)
LOC_Os12g03094	0.000517189	0.760502	up	--	--	--
LOC_Os01g48130	0.00337818	0.740577	up	Molecular Function: DNA binding (GO:0003677);; Cellular Component: nucleus (GO:0005634);; Biological Process: regulation of transcription, DNA-templated (GO:0006355);;	--	--
LOC_Os04g39410	0.00151376	0.965317	up	Molecular Function: zinc ion binding (GO:0008270);;	K22262|2.0e-274|qsu:112034235|K22262 WD repeat and FYVE domain-containing protein 3 | (RefSeq) protein SPIRRIG	--
LOC_Os01g48720	5.17677e-09	1.10171	up	Molecular Function: single-stranded DNA binding (GO:0003697);; Molecular Function: DNA-directed 5'-3' RNA polymerase activity (GO:0003899);; Cellular Component: DNA-directed RNA polymerase III complex (GO:0005666);; Biological Process: transcription, DNA-templated (GO:0006351);;	K03023|2.3e-290|dosa:Os01t0679000-01|K03023 DNA-directed RNA polymerase III subunit RPC3 | (RefSeq) Os01g0679000; RNA polymerase III Rpc82, C -terminal domain containing protein.	RNA polymerase (ko03020)
LOC_Os12g21798	0.00666802	0.712493	up	Molecular Function: structural constituent of ribosome (GO:0003735);; Cellular Component: cytosol (GO:0005829);; Biological Process: translation (GO:0006412);; Cellular Component: cytosolic small ribosomal subunit (GO:0022627);;	K02984|8.1e-143|dosa:Os12t0406200-01|K02984 small subunit ribosomal protein S3Ae | (RefSeq) Os12g0406200; Similar to 40S ribosomal protein S3a (CYC07 protein).	Ribosome (ko03010)
LOC_Os06g50360	0.000413875	0.809393	up	Biological Process: pseudouridine synthesis (GO:0001522);; Molecular Function: RNA binding (GO:0003723);; Molecular Function: pseudouridine synthase activity (GO:0009982);;	K06180|1.6e-255|dosa:Os06t0717400-01|K06180 23S rRNA pseudouridine1911/1915/1917 synthase [EC:5.4.99.23] | (RefSeq) Os06g0717400; Pseudouridine synthase domain containing protein.	--
LOC_Os03g29240	1.49773e-15	1.76568	up	Biological Process: cell redox homeostasis (GO:0045454);;	K17609|0.0e+00|dosa:Os03t0405900-01|K17609 nucleoredoxin [EC:1.8.1.8] | (RefSeq) Os03g0405900; Hypothetical conserved gene.	--
LOC_Os01g52070	0.000215749	1.17051	up	Molecular Function: voltage-gated potassium channel activity (GO:0005249);; Cellular Component: integral component of membrane (GO:0016021);;	K21867|0.0e+00|osa:107276718|K21867 potassium channel | (RefSeq) LOW QUALITY PROTEIN: potassium channel KAT6-like	--
LOC_Os12g37740	1.74066e-05	0.987189	up	Biological Process: defense response (GO:0006952);; Molecular Function: ADP binding (GO:0043531);;	K13457|2.9e-145|sbi:8076342|K13457 disease resistance protein RPM1 | (RefSeq) putative disease resistance RPP13-like protein 3	Plant-pathogen interaction (ko04626)
LOC_Os08g05880	0.00488425	0.592412	up	Cellular Component: nucleolus (GO:0005730);; Biological Process: rRNA processing (GO:0006364);; Molecular Function: snoRNA binding (GO:0030515);; Cellular Component: small-subunit processome (GO:0032040);; Cellular Component: Mpp10 complex (GO:0034457);;	K14561|4.2e-164|dosa:Os08t0155000-01|K14561 U3 small nucleolar ribonucleoprotein protein IMP4 | (RefSeq) Os08g0155000; Similar to predicted protein.	Ribosome biogenesis in eukaryotes (ko03008)
LOC_Os07g22310	0.00787206	0.851775	up	--	K19525|6.2e-66|dct:110098611|K19525 vacuolar protein sorting-associated protein 13A/C | (RefSeq) uncharacterized protein LOC110098611	--
LOC_Os01g71180	0.00842875	0.973136	up	Molecular Function: molecular_function (GO:0003674);; Molecular Function: nucleic acid binding (GO:0003676);; Molecular Function: RNA binding (GO:0003723);; Molecular Function: catalytic activity (GO:0003824);; Molecular Function: nuclease activity (GO:0004518);; Molecular Function: endonuclease activity (GO:0004519);; Molecular Function: binding (GO:0005488);; Cellular Component: cellular_compon…	K22262|1.7e-94|qsu:112034235|K22262 WD repeat and FYVE domain-containing protein 3 | (RefSeq) protein SPIRRIG	--
LOC_Os05g48070	4.04028e-05	0.887983	up	Biological Process: regulation of cell cycle (GO:0051726);;	K21626|1.1e-204|dosa:Os05t0554500-01|K21626 cyclin-D1-binding protein 1 | (RefSeq) Os05g0554500; Conserved hypothetical protein.	--
LOC_Os08g19850	0.00062132	0.720497	up	Molecular Function: aminoacyl-tRNA ligase activity (GO:0004812);; Molecular Function: threonine-tRNA ligase activity (GO:0004829);; Molecular Function: ATP binding (GO:0005524);; Cellular Component: mitochondrion (GO:0005739);; Biological Process: tRNA aminoacylation for protein translation (GO:0006418);; Biological Process: threonyl-tRNA aminoacylation (GO:0006435);; Cellular Component: chloropl…	K01868|0.0e+00|dosa:Os08t0295300-01|K01868 threonyl-tRNA synthetase [EC:6.1.1.3] | (RefSeq) Os08g0295300; Similar to Threonyl-tRNA synthetase, cytoplasmic (EC 6.1.1.3) (Threonine--tRNA ligase) (ThrRS).	Aminoacyl-tRNA biosynthesis (ko00970)
LOC_Os08g03630	0.0002602	0.852986	up	Biological Process: fatty acid metabolic process (GO:0006631);; Molecular Function: medium-chain fatty acid-CoA ligase activity (GO:0031956);;	K14760|4.7e-155|dosa:Os08t0130400-01|K14760 acyl-activating enzyme 14 [EC:6.2.1.26] | (RefSeq) Os08g0130400; AMP-dependent synthetase/ligase domain containing protein.	Ubiquinone and other terpenoid-quinone biosynthesis (ko00130)
LOC_Os03g42350	0.00013423	1.45169	up	--	K24194|2.0e-32|osa:4326215|K24194 boron transporter | (RefSeq) uncharacterized protein LOC4326215	--
LOC_Os04g30200	0.000686667	0.706245	up	Molecular Function: protein binding (GO:0005515);;	K10268|2.9e-234|dosa:Os04t0370500-00|K10268 F-box and leucine-rich repeat protein 2/20 | (RefSeq) Os04g0370500; Similar to OSIGBa0107E14.10 protein.	--
LOC_Os06g02340	0.000825131	0.69069	up	--	--	--
LOC_Os12g03050	7.33585e-27	3.09982	up	Molecular Function: DNA binding (GO:0003677);; Cellular Component: nucleus (GO:0005634);; Biological Process: regulation of transcription, DNA-templated (GO:0006355);;	K00521|4.4e-31|cmos:111447866|K00521 ferric-chelate reductase [EC:1.16.1.7] | (RefSeq) ferric reduction oxidase 7, chloroplastic-like	--
LOC_Os05g41800	0.00941223	0.708536	up	Molecular Function: protein methyltransferase activity (GO:0008276);;	--	--
LOC_Os08g44770	9.88447e-11	1.70893	up	Molecular Function: superoxide dismutase activity (GO:0004784);; Cellular Component: chloroplast stroma (GO:0009570);; Cellular Component: thylakoid (GO:0009579);; Biological Process: response to iron ion (GO:0010039);; Biological Process: gene silencing by miRNA (GO:0035195);; Biological Process: response to copper ion (GO:0046688);; Molecular Function: metal ion binding (GO:0046872);; Cellular …	K04565|5.1e-111|dosa:Os08t0561700-01|K04565 superoxide dismutase, Cu-Zn family [EC:1.15.1.1] | (RefSeq) Os08g0561700; Similar to Superoxide dismutase.	Peroxisome (ko04146)
LOC_Os04g54002	0.00448527	0.66485	up	Molecular Function: protein serine/threonine kinase activity (GO:0004674);; Molecular Function: ATP binding (GO:0005524);; Cellular Component: plasma membrane (GO:0005886);; Biological Process: protein phosphorylation (GO:0006468);; Cellular Component: integral component of membrane (GO:0016021);; Biological Process: recognition of pollen (GO:0048544);;	K24104|9.7e-73|thj:104799061|K24104 GPN-loop GTPase | (RefSeq) LOW QUALITY PROTEIN: uncharacterized protein LOC104799061	--
Oryza_sativa_newGene_3767	1.82243e-42	3.10726	up	--	--	--
LOC_Os11g34210	0.0013741	0.869035	up	Molecular Function: ATP binding (GO:0005524);; Cellular Component: mitochondrion (GO:0005739);; Cellular Component: chloroplast (GO:0009507);; Cellular Component: glutamyl-tRNA(Gln) amidotransferase complex (GO:0030956);; Biological Process: mitochondrial translation (GO:0032543);; Molecular Function: glutaminyl-tRNA synthase (glutamine-hydrolyzing) activity (GO:0050567);; Biological Process: glu…	K02434|2.2e-307|dosa:Os11t0544800-01|K02434 aspartyl-tRNA(Asn)/glutamyl-tRNA(Gln) amidotransferase subunit B [EC:6.3.5.6 6.3.5.7] | (RefSeq) Os11g0544800; Similar to GATB (GLU-ADT SUBUNIT B); carbon-nitrogen ligase, with glutamine as amido-N-donor / glutaminyl-tRNA synthase (glutamine-hydrolyzing)/ ligase.	Aminoacyl-tRNA biosynthesis (ko00970)
LOC_Os07g47700	0.00165274	0.988717	up	Cellular Component: integral component of membrane (GO:0016021);;	K08678|5.8e-258|osa:4344260|K08678 UDP-glucuronate decarboxylase [EC:4.1.1.35] | (RefSeq) UDP-glucuronic acid decarboxylase 2	Amino sugar and nucleotide sugar metabolism (ko00520)
LOC_Os05g49220	0.00684969	0.716779	up	Molecular Function: RNA binding (GO:0003723);; Molecular Function: GTP binding (GO:0005525);; Cellular Component: chloroplast (GO:0009507);;	K03595|4.5e-167|osa:9271571|K03595 GTPase | (RefSeq) GTPase Era	--
LOC_Os12g35490	0.0023155	1.16062	up	--	K01309|6.6e-60|obr:107303419|K01309 ubiquitin carboxyl-terminal hydrolase MINDY-1/2 [EC:3.4.19.12] | (RefSeq) uncharacterized LOC107303419	--
LOC_Os01g63220	0.00454373	0.636484	up	Molecular Function: molecular_function (GO:0003674);; Molecular Function: binding (GO:0005488);; Molecular Function: protein binding (GO:0005515);; Cellular Component: cellular_component (GO:0005575);; Cellular Component: intracellular (GO:0005622);; Cellular Component: cell (GO:0005623);; Cellular Component: nucleus (GO:0005634);; Cellular Component: cytoplasm (GO:0005737);; Biological Process: …	K00847|1.5e-50|mus:103981792|K00847 fructokinase [EC:2.7.1.4] | (RefSeq) fructokinase-1-like	Fructose and mannose metabolism (ko00051);; Starch and sucrose metabolism (ko00500);; Amino sugar and nucleotide sugar metabolism (ko00520)
LOC_Os03g12020	0.00759515	0.785629	up	Molecular Function: structural constituent of ribosome (GO:0003735);; Biological Process: translation (GO:0006412);; Cellular Component: large ribosomal subunit (GO:0015934);;	K02876|2.1e-139|dosa:Os03t0219900-01|K02876 large subunit ribosomal protein L15 | (RefSeq) Os03g0219900; Similar to 50S ribosomal protein L15, chloroplast precursor (CL15) (Fragment).	Ribosome (ko03010)
LOC_Os02g10120	9.37716e-09	1.81338	up	Molecular Function: oxidoreductase activity, acting on single donors with incorporation of molecular oxygen, incorporation of two atoms of oxygen (GO:0016702);; Biological Process: oxylipin biosynthetic process (GO:0031408);; Molecular Function: metal ion binding (GO:0046872);;	K00454|0.0e+00|dosa:Os02t0194700-01|K00454 lipoxygenase [EC:1.13.11.12] | (RefSeq) Os02g0194700, LIPOXYGENASE_1, LOX1; Similar to Lipoxygenase 2.3, chloroplast precursor (EC 1.13.11.12) (LOX2:Hv:3).	Linoleic acid metabolism (ko00591);; alpha-Linolenic acid metabolism (ko00592)
LOC_Os04g37470	0.000824242	0.686937	up	Molecular Function: oxidoreductase activity (GO:0016491);;	K22374|1.6e-188|dosa:Os04t0447500-01|K22374 3''-deamino-3''-oxonicotianamine reductase [EC:1.1.1.285] | (RefSeq) Os04g0447500; Similar to NADPH-dependent codeinone reductase (EC 1.1.1.247).	--
LOC_Os02g54920	0.00624272	1.00145	up	--	--	--
LOC_Os03g14334	0.00028835	0.982685	up	Cellular Component: integral component of membrane (GO:0016021);;	--	--
LOC_Os02g47360	0.00237083	0.803108	up	Biological Process: Group II intron splicing (GO:0000373);; Molecular Function: endonuclease activity (GO:0004519);; Biological Process: tRNA splicing, via endonucleolytic cleavage and ligation (GO:0006388);; Cellular Component: chloroplast (GO:0009507);; Biological Process: chloroplast mRNA processing (GO:0010239);; Biological Process: mRNA cis splicing, via spliceosome (GO:0045292);; Biological…	--	--
LOC_Os06g33530	0.00580623	0.711201	up	Molecular Function: protein serine/threonine phosphatase activity (GO:0004722);;	K17506|3.9e-172|dosa:Os06t0526700-00|K17506 protein phosphatase 1L [EC:3.1.3.16] | (RefSeq) Os06g0526700; Probable protein phosphatase 2C 55.	--
LOC_Os10g14170	2.57145e-09	2.09574	up	--	--	--
LOC_Os05g25600	0.00119108	0.642861	up	--	K11816|1.5e-79|ats:109783187|K11816 indole-3-pyruvate monooxygenase [EC:1.14.13.168] | (RefSeq) uncharacterized protein LOC109783187	Tryptophan metabolism (ko00380)
LOC_Os02g58650	0.000241976	0.679829	up	--	--	--
LOC_Os06g47760	0.00203435	0.659647	up	Cellular Component: integral component of membrane (GO:0016021);;	K13420|1.8e-08|lang:109362662|K13420 LRR receptor-like serine/threonine-protein kinase FLS2 [EC:2.7.11.1] | (RefSeq) LRR receptor-like serine/threonine-protein kinase FLS2	MAPK signaling pathway - plant (ko04016);; Plant-pathogen interaction (ko04626)
LOC_Os05g29020	2.98895e-05	0.637963	up	--	--	--
LOC_Os09g21370	0.0018054	1.04168	up	Molecular Function: cysteine-type endopeptidase activity (GO:0004197);; Cellular Component: extracellular space (GO:0005615);; Cellular Component: lysosome (GO:0005764);; Biological Process: proteolysis involved in cellular protein catabolic process (GO:0051603);;	K16292|4.1e-76|vvi:100247167|K16292 KDEL-tailed cysteine endopeptidase [EC:3.4.22.-] | (RefSeq) senescence-specific cysteine protease SAG39	--
LOC_Os07g01920	4.85632e-05	0.993115	up	Molecular Function: GTP binding (GO:0005525);; Cellular Component: nucleolus (GO:0005730);; Biological Process: ribosome biogenesis (GO:0042254);;	K06943|0.0e+00|osa:4342225|K06943 nucleolar GTP-binding protein | (RefSeq) nucleolar GTP-binding protein 1	Ribosome biogenesis in eukaryotes (ko03008)
Oryza_sativa_newGene_4054	0.007218	0.87597	up	Molecular Function: hydrolase activity, hydrolyzing O-glycosyl compounds (GO:0004553);; Biological Process: carbohydrate metabolic process (GO:0005975);;	--	--
LOC_Os11g04954	0.00883109	0.670135	up	Molecular Function: recombinase activity (GO:0000150);; Molecular Function: DNA binding (GO:0003677);; Molecular Function: ATP binding (GO:0005524);; Cellular Component: nucleus (GO:0005634);; Biological Process: DNA repair (GO:0006281);; Biological Process: reciprocal meiotic recombination (GO:0007131);; Molecular Function: DNA-dependent ATPase activity (GO:0008094);;	K10872|1.7e-192|dosa:Os11t0146800-00|K10872 meiotic recombination protein DMC1 | (RefSeq) Os11g0146800, MEIOTIC_PROTEIN_DMC1B, DMC1B; Similar to Disrupted meiotic cDNA 1 protein (Fragment).	--
LOC_Os03g45400	0.000106349	0.948282	up	Molecular Function: RNA binding (GO:0003723);; Biological Process: DNA-templated transcription, termination (GO:0006353);; Biological Process: regulation of transcription, DNA-templated (GO:0006355);; Cellular Component: chloroplast (GO:0009507);;	--	--
LOC_Os07g39060	7.14258e-08	2.05136	up	Cellular Component: integral component of membrane (GO:0016021);;	--	--
LOC_Os02g02770	0.00133298	0.819284	up	Molecular Function: molecular_function (GO:0003674);; Molecular Function: nucleic acid binding (GO:0003676);; Molecular Function: RNA binding (GO:0003723);; Molecular Function: catalytic activity (GO:0003824);; Molecular Function: nuclease activity (GO:0004518);; Molecular Function: endonuclease activity (GO:0004519);; Molecular Function: binding (GO:0005488);; Cellular Component: cellular_compon…	--	--
LOC_Os03g40020	2.5027e-05	0.936658	up	Biological Process: reproduction (GO:0000003);; Biological Process: developmental process involved in reproduction (GO:0003006);; Molecular Function: molecular_function (GO:0003674);; Molecular Function: nucleic acid binding (GO:0003676);; Molecular Function: RNA binding (GO:0003723);; Molecular Function: catalytic activity (GO:0003824);; Molecular Function: nuclease activity (GO:0004518);; Molec…	--	--
LOC_Os02g04460	0.00482739	0.776263	up	--	--	--
LOC_Os12g32986	6.52059e-13	1.1039	up	Molecular Function: ATP binding (GO:0005524);; Cellular Component: cell wall (GO:0005618);; Cellular Component: mitochondrion (GO:0005739);; Biological Process: protein folding (GO:0006457);; Cellular Component: chloroplast stroma (GO:0009570);; Molecular Function: unfolded protein binding (GO:0051082);;	K09487|0.0e+00|dosa:Os12t0514500-01|K09487 heat shock protein 90kDa beta | (RefSeq) Os12g0514500; Similar to Heat-shock protein precursor.	Protein processing in endoplasmic reticulum (ko04141);; Plant-pathogen interaction (ko04626)
Oryza_sativa_newGene_1673	4.24202e-07	1.8306	up	--	--	--
LOC_Os08g23430	0.0024592	0.920814	up	Molecular Function: RNA binding (GO:0003723);; Molecular Function: ribonuclease activity (GO:0004540);; Biological Process: RNA processing (GO:0006396);; Molecular Function: starch binding (GO:2001070);;	K08301|8.3e-48|rcu:8267648|K08301 ribonuclease G [EC:3.1.26.-] | (RefSeq) uncharacterized protein LOC8267648	--
LOC_Os01g15690	0.000132221	1.3748	up	Molecular Function: nucleic acid binding (GO:0003676);; Molecular Function: zinc ion binding (GO:0008270);; Biological Process: DNA integration (GO:0015074);;	K03006|2.5e-215|adu:107466525|K03006 DNA-directed RNA polymerase II subunit RPB1 [EC:2.7.7.6] | (RefSeq) LOW QUALITY PROTEIN: DNA-directed RNA polymerase II subunit 1-like	RNA polymerase (ko03020)
LOC_Os07g45620	7.21196e-09	1.50111	up	Molecular Function: nucleic acid binding (GO:0003676);; Molecular Function: RNA-DNA hybrid ribonuclease activity (GO:0004523);; Biological Process: DNA integration (GO:0015074);;	K10523|2.5e-122|obr:107305228|K10523 speckle-type POZ protein | (RefSeq) uncharacterized LOC107305228	--
LOC_Os07g12110	0.00016244	0.718959	up	Biological Process: formation of cytoplasmic translation initiation complex (GO:0001732);; Molecular Function: translation initiation factor activity (GO:0003743);; Cellular Component: eukaryotic 43S preinitiation complex (GO:0016282);; Cellular Component: eukaryotic 48S preinitiation complex (GO:0033290);; Cellular Component: eukaryotic translation initiation factor 3 complex, eIF3e (GO:0071540)…	K03250|1.2e-252|dosa:Os07t0222300-01|K03250 translation initiation factor 3 subunit E | (RefSeq) Os07g0222300; Similar to EIF3e.	RNA transport (ko03013)
LOC_Os01g25800	4.52581e-09	2.20431	up	Cellular Component: integral component of membrane (GO:0016021);;	--	--
LOC_Os08g26180	7.53811e-14	2.79752	up	Cellular Component: apoplast (GO:0048046);;	--	--
LOC_Os07g11070	3.56544e-05	0.886593	up	--	K01834|2.3e-07|ccaj:109792874|K01834 2,3-bisphosphoglycerate-dependent phosphoglycerate mutase [EC:5.4.2.11] | (RefSeq) uncharacterized protein LOC109792874	Glycolysis / Gluconeogenesis (ko00010);; Glycine, serine and threonine metabolism (ko00260);; Carbon metabolism (ko01200);; Biosynthesis of amino acids (ko01230)
LOC_Os04g29090	0.00012515	1.34355	up	Molecular Function: D-arabinono-1,4-lactone oxidase activity (GO:0003885);; Cellular Component: integral component of membrane (GO:0016021);; Molecular Function: FAD binding (GO:0071949);;	K00103|1.9e-236|dosa:Os08t0114300-01|K00103 L-gulonolactone oxidase [EC:1.1.3.8] | (RefSeq) Os08g0114300; D-arabinono-1,4-lactone oxidase domain containing protein.	Ascorbate and aldarate metabolism (ko00053)
LOC_Os07g33200	0.000663198	0.934646	up	Molecular Function: protein binding (GO:0005515);;	--	--
LOC_Os02g48220	0.000648216	0.865133	up	--	--	--
LOC_Os10g38214	0.0072124	0.947133	up	Molecular Function: structural constituent of ribosome (GO:0003735);; Biological Process: translation (GO:0006412);; Cellular Component: chloroplast (GO:0009507);; Cellular Component: small ribosomal subunit (GO:0015935);; Molecular Function: rRNA binding (GO:0019843);;	K02986|1.5e-107|osa:3131457|K02986 small subunit ribosomal protein S4 | (RefSeq) rps4, OrsajCp027; ribosomal protein S4	Ribosome (ko03010)
LOC_Os01g50470	0.000203066	0.848725	up	Molecular Function: metal ion binding (GO:0046872);;	K10615|7.8e-35|mis:MICPUN_60437|K10615 E3 ubiquitin-protein ligase HERC4 [EC:2.3.2.26] | (RefSeq) E3 ubiquitin-protein ligase	Ubiquitin mediated proteolysis (ko04120)
ChrUn.fgenesh.gene.69	0.000110538	0.864494	up	--	--	--
LOC_Os03g38470	0.00100127	1.25417	up	Molecular Function: hydrolase activity, acting on ester bonds (GO:0016788);;	K00679|3.6e-35|cic:CICLE_v10027727mg|K00679 phospholipid:diacylglycerol acyltransferase [EC:2.3.1.158] | (RefSeq) hypothetical protein	Glycerolipid metabolism (ko00561)
LOC_Os07g02280	0.000141204	1.05271	up	Molecular Function: zinc ion binding (GO:0008270);;	K23541|7.9e-107|pda:103710599|K23541 Ca2+/H+ antiporter, TMEM165/GDT1 family | (RefSeq) pentatricopeptide repeat-containing protein At5g04780, mitochondrial-like	--
LOC_Os01g53350	0.00139577	0.67189	up	Molecular Function: UDP-glycosyltransferase activity (GO:0008194);;	K22845|1.5e-249|obr:102704012|K22845 phlorizin synthase [EC:2.4.1.357] | (RefSeq) UDP-glycosyltransferase 88A1-like	Flavonoid biosynthesis (ko00941)
LOC_Os08g05490	0.00253008	0.65061	up	Molecular Function: aminoacyl-tRNA ligase activity (GO:0004812);; Molecular Function: ATP binding (GO:0005524);; Biological Process: tRNA aminoacylation for protein translation (GO:0006418);;	K01866|1.6e-217|dosa:Os08t0150800-01|K01866 tyrosyl-tRNA synthetase [EC:6.1.1.1] | (RefSeq) Os08g0150800; Similar to Tyrosyl-tRNA synthetase (Tyrosyl-tRNA ligase; TyrRS). class-I aaRS.	Aminoacyl-tRNA biosynthesis (ko00970)
LOC_Os04g25560	0.00176365	0.686885	up	Molecular Function: serine-type carboxypeptidase activity (GO:0004185);; Molecular Function: transferase activity, transferring acyl groups other than amino-acyl groups (GO:0016747);; Biological Process: secondary metabolic process (GO:0019748);;	K16296|2.3e-290|dosa:Os04t0321700-01|K16296 serine carboxypeptidase-like clade I [EC:3.4.16.-] | (RefSeq) Os04g0321700; Similar to Serine carboxypeptidase I precursor (EC 3.4.16.5) (Carboxypeptidase C).	--
LOC_Os06g09679	0.00967383	0.756446	up	Molecular Function: ATP binding (GO:0005524);; Biological Process: protein folding (GO:0006457);; Molecular Function: transition metal ion binding (GO:0046914);; Biological Process: positive regulation of superoxide dismutase activity (GO:1901671);;	K04078|1.3e-132|osa:4340394|K04078 chaperonin GroES | (RefSeq) 20 kDa chaperonin, chloroplastic isoform X1	--
LOC_Os02g05610	5.01184e-47	4.31143	up	Biological Process: mRNA processing (GO:0006397);;	K01537|2.0e-140|sita:101775448|K01537 P-type Ca2+ transporter type 2C [EC:7.2.2.10] | (RefSeq) calcium-transporting ATPase 5, plasma membrane-type	--
LOC_Os03g44780	0.00304769	0.696568	up	Molecular Function: translation elongation factor activity (GO:0003746);; Molecular Function: GTPase activity (GO:0003924);; Molecular Function: GTP binding (GO:0005525);; Biological Process: mature ribosome assembly (GO:0042256);; Molecular Function: ribosome binding (GO:0043022);; Cellular Component: ribonucleoprotein complex (GO:1990904);;	K14536|0.0e+00|dosa:Os03t0650700-01|K14536 ribosome assembly protein 1 [EC:3.6.5.-] | (RefSeq) Os03g0650700; Translation elongation factor EFG/EF2, C-terminal domain containing protein.	Ribosome biogenesis in eukaryotes (ko03008)
LOC_Os07g24820	0.00280991	1.09204	up	--	--	--
LOC_Os09g36680	5.06565e-12	2.54522	up	Molecular Function: RNA binding (GO:0003723);; Molecular Function: ribonuclease T2 activity (GO:0033897);;	K01166|4.9e-151|dosa:Os09t0537700-02|K01166 ribonuclease T2 [EC:4.6.1.19] | (RefSeq) Os09g0537700; Ribonuclease T2 family protein.	--
LOC_Os11g34770	0.00478435	0.772078	up	Molecular Function: nucleoside-triphosphate diphosphatase activity (GO:0047429);;	K06287|7.3e-110|dosa:Os11t0549655-01|K06287 septum formation protein | (RefSeq) Os11g0549655; Similar to maf-like protein CV_0124.	--
LOC_Os05g03490	0.000608524	0.763242	up	--	--	--
LOC_Os11g07270	6.21519e-05	1.49175	up	Molecular Function: protein kinase activity (GO:0004672);; Molecular Function: ATP binding (GO:0005524);; Cellular Component: integral component of membrane (GO:0016021);;	K20181|1.3e-82|mtr:MTR_5g026090|K20181 vacuolar protein sorting-associated protein 18 | (RefSeq) vacuolar sorting-associated-like protein	--
LOC_Os03g54040	0.00436626	0.939091	up	Molecular Function: structural constituent of ribosome (GO:0003735);; Cellular Component: ribosome (GO:0005840);; Biological Process: translation (GO:0006412);; Molecular Function: rRNA binding (GO:0019843);;	K02933|4.7e-124|dosa:Os03t0751400-01|K02933 large subunit ribosomal protein L6 | (RefSeq) Os03g0751400; Similar to 50S ribosomal protein l6.	Ribosome (ko03010)
LOC_Os01g29804	5.81513e-17	2.58833	up	--	--	--
LOC_Os07g11080	5.18696e-19	3.33347	up	Molecular Function: nucleic acid binding (GO:0003676);; Molecular Function: zinc ion binding (GO:0008270);;	K02111|3.9e-13|mdm:114822316|K02111 F-type H+/Na+-transporting ATPase subunit alpha [EC:7.1.2.2 7.2.2.1] | (RefSeq) LOW QUALITY PROTEIN: uncharacterized protein LOC114822316	Oxidative phosphorylation (ko00190);; Photosynthesis (ko00195)
LOC_Os03g27770	0.000145705	0.923004	up	Molecular Function: heme oxygenase (decyclizing) activity (GO:0004392);; Biological Process: heme oxidation (GO:0006788);; Cellular Component: chloroplast (GO:0009507);; Biological Process: phytochromobilin biosynthetic process (GO:0010024);;	K21480|3.2e-70|qsu:112034774|K21480 heme oxygenase (biliverdin-producing, ferredoxin) [EC:1.14.15.20] | (RefSeq) probable inactive heme oxygenase 2, chloroplastic	Porphyrin and chlorophyll metabolism (ko00860)
LOC_Os10g32540	0.000267099	0.965144	up	Molecular Function: molecular_function (GO:0003674);; Molecular Function: nucleic acid binding (GO:0003676);; Molecular Function: RNA binding (GO:0003723);; Molecular Function: catalytic activity (GO:0003824);; Molecular Function: nuclease activity (GO:0004518);; Molecular Function: endonuclease activity (GO:0004519);; Molecular Function: binding (GO:0005488);; Cellular Component: cellular_compon…	K02717|1.7e-22|osa:9268431|K02717 photosystem II oxygen-evolving enhancer protein 2 | (RefSeq) psbP-like protein 1, chloroplastic	Photosynthesis (ko00195)
LOC_Os09g30466	0.00781242	0.803284	up	Molecular Function: 3'-tRNA processing endoribonuclease activity (GO:0042781);;	K00784|4.7e-195|dosa:Os09t0482680-01|K00784 ribonuclease Z [EC:3.1.26.11] | (RefSeq) Os09g0482680; Similar to Ribonuclease Z, chloroplast precursor (EC 3.1.26.11) (RNase Z) (tRNase Z) (tRNA 3 endonuclease) (Zinc phosphodiesterase CPZ).	RNA transport (ko03013)
LOC_Os06g04340	0.000427119	1.0888	up	--	--	--
LOC_Os01g74000	0.000256251	0.92336	up	Molecular Function: glycerol-3-phosphate dehydrogenase [NAD+] activity (GO:0004367);; Cellular Component: cytosol (GO:0005829);; Biological Process: carbohydrate metabolic process (GO:0005975);; Biological Process: glycerol-3-phosphate metabolic process (GO:0006072);; Biological Process: NADH oxidation (GO:0006116);; Cellular Component: glycerol-3-phosphate dehydrogenase complex (GO:0009331);; Mo…	K00006|1.5e-200|dosa:Os01t0971600-01|K00006 glycerol-3-phosphate dehydrogenase (NAD+) [EC:1.1.1.8] | (RefSeq) Os01g0971600; Similar to Sn-glycerol-3-phosphate dehydrogenase (Fragment).	Glycerophospholipid metabolism (ko00564)
LOC_Os06g41380	3.56061e-09	2.05996	up	Cellular Component: nucleus (GO:0005634);; Biological Process: DNA repair (GO:0006281);; Biological Process: DNA recombination (GO:0006310);; Cellular Component: Smc5-Smc6 complex (GO:0030915);;	K22825|3.3e-212|dosa:Os06t0618000-01|K22825 non-structural maintenance of chromosomes element 4 | (RefSeq) Os06g0618000; Nse4 domain containing protein.	--
LOC_Os02g17360	0.000482324	0.81225	up	--	K18213|0.0e+00|dosa:Os02t0273800-01|K18213 proteinaceous RNase P [EC:3.1.26.5] | (RefSeq) Os02g0273800; Multi antimicrobial extrusion protein MatE domain containing protein.	RNA transport (ko03013)
LOC_Os08g32690	0.000139805	0.871405	up	Cellular Component: cellular_component (GO:0005575);; Cellular Component: intracellular (GO:0005622);; Cellular Component: cell (GO:0005623);; Cellular Component: nucleus (GO:0005634);; Cellular Component: nucleoplasm (GO:0005654);; Cellular Component: nucleolus (GO:0005730);; Cellular Component: mediator complex (GO:0016592);; Cellular Component: membrane-enclosed lumen (GO:0031974);; Cellular C…	--	--
LOC_Os01g62810	0.00680783	0.811423	up	--	K10615|7.2e-27|ppp:112282946|K10615 E3 ubiquitin-protein ligase HERC4 [EC:2.3.2.26] | (RefSeq) probable E3 ubiquitin-protein ligase HERC4 isoform X1	Ubiquitin mediated proteolysis (ko04120)
LOC_Os01g37360	3.44117e-20	2.84264	up	--	K08081|1.0e-35|osa:107276940|K08081 tropinone reductase I [EC:1.1.1.206] | (RefSeq) tropinone reductase homolog At5g06060-like	Tropane, piperidine and pyridine alkaloid biosynthesis (ko00960)
LOC_Os03g10460	0.000915776	0.84095	up	Biological Process: tRNA wobble uridine modification (GO:0002098);; Cellular Component: Elongator holoenzyme complex (GO:0033588);;	K11376|4.5e-214|dosa:Os03t0201700-01|K11376 elongator complex protein 5 | (RefSeq) Os03g0201700; Histone acetylation protein 2 domain containing protein.	--
LOC_Os01g15300	9.43804e-05	0.988145	up	Molecular Function: mRNA binding (GO:0003729);; Molecular Function: ATP binding (GO:0005524);; Molecular Function: metal ion binding (GO:0046872);;	K14442|8.2e-53|soe:110794780|K14442 ATP-dependent RNA helicase DHX36 [EC:3.6.4.13] | (RefSeq) DExH-box ATP-dependent RNA helicase DExH1	RNA degradation (ko03018)
LOC_Os02g53169	0.00481103	0.874498	up	--	K14376|9.2e-20|osa:4324242|K14376 poly(A) polymerase [EC:2.7.7.19] | (RefSeq) nuclear poly(A) polymerase 4	mRNA surveillance pathway (ko03015)
LOC_Os01g73040	0.00109902	0.661723	up	Cellular Component: integral component of membrane (GO:0016021);;	K13436|1.9e-14|cam:105851362|K13436 pto-interacting protein 1 [EC:2.7.11.1] | (RefSeq) probable receptor-like protein kinase At2g47060	Plant-pathogen interaction (ko04626)
LOC_Os02g33944	0.000195238	1.22833	up	--	--	--
LOC_Os04g50700	1.41127e-05	1.32731	up	Biological Process: defense response (GO:0006952);;	--	--
LOC_Os03g14010	0.00154517	0.754228	up	Molecular Function: hydrolase activity, hydrolyzing O-glycosyl compounds (GO:0004553);; Biological Process: carbohydrate metabolic process (GO:0005975);;	K01181|2.6e-80|nta:107811288|K01181 endo-1,4-beta-xylanase [EC:3.2.1.8] | (RefSeq) probable endo-1,4-beta-xylanase C	--
LOC_Os06g36560	0.00970167	0.868348	up	Molecular Function: iron ion binding (GO:0005506);; Cellular Component: cytoplasm (GO:0005737);; Biological Process: inositol catabolic process (GO:0019310);; Molecular Function: inositol oxygenase activity (GO:0050113);;	K00469|1.2e-185|dosa:Os06t0561000-01|K00469 inositol oxygenase [EC:1.13.99.1] | (RefSeq) Os06g0561000; Similar to Myo-inositol oxygenase.	Ascorbate and aldarate metabolism (ko00053);; Inositol phosphate metabolism (ko00562)
LOC_Os04g33610	0.00300721	0.88031	up	Biological Process: blue light signaling pathway (GO:0009785);;	K01166|1.0e-13|dzi:111302682|K01166 ribonuclease T2 [EC:4.6.1.19] | (RefSeq) uncharacterized protein LOC111302682	--
LOC_Os07g09400	0.00280157	0.598427	up	Molecular Function: translation elongation factor activity (GO:0003746);; Molecular Function: RNA ligase (ATP) activity (GO:0003972);; Biological Process: tRNA splicing, via endonucleolytic cleavage and ligation (GO:0006388);;	--	--
LOC_Os09g09690	4.60975e-29	3.05357	up	--	--	--
ChrSy.fgenesh.gene.28	4.25489e-05	1.29532	up	Molecular Function: ATP binding (GO:0005524);; Biological Process: protein folding (GO:0006457);; Cellular Component: chloroplast stroma (GO:0009570);; Cellular Component: chloroplast envelope (GO:0009941);; Biological Process: protein refolding (GO:0042026);;	K04077|1.6e-305|osa:107279834|K04077 chaperonin GroEL | (RefSeq) LOW QUALITY PROTEIN: chaperonin 60 subunit beta 4, chloroplastic-like	RNA degradation (ko03018)
Oryza_sativa_newGene_3699	0.000353635	1.23745	up	Molecular Function: protein serine/threonine kinase activity (GO:0004674);; Molecular Function: ATP binding (GO:0005524);; Cellular Component: integral component of membrane (GO:0016021);;	K16224|9.0e-74|bna:106356473|K16224 senescence-induced receptor-like serine/threonine-protein kinase | (RefSeq) senescence-induced receptor-like serine/threonine-protein kinase	MAPK signaling pathway - plant (ko04016);; Plant-pathogen interaction (ko04626)
LOC_Os10g38630	0.000398196	0.631955	up	Molecular Function: transferase activity (GO:0016740);;	K00799|5.8e-135|dosa:Os10t0529800-00|K00799 glutathione S-transferase [EC:2.5.1.18] | (RefSeq) Os10g0529800, GSTU2, TAU_GLUTATHIONE_S-TRANSFERASE_2; Similar to Tau class GST protein 4.	Glutathione metabolism (ko00480)
LOC_Os07g46320	2.03638e-23	3.23737	up	Cellular Component: integral component of membrane (GO:0016021);;	--	--
LOC_Os11g06800	0.00930647	0.899674	up	--	K01247|5.7e-18|sita:101783346|K01247 DNA-3-methyladenine glycosylase II [EC:3.2.2.21] | (RefSeq) uncharacterized protein LOC101783346	Base excision repair (ko03410)
LOC_Os03g05390	0.00636126	0.615262	up	Cellular Component: integral component of membrane (GO:0016021);; Biological Process: transmembrane transport (GO:0055085);;	--	--
LOC_Os02g02860	3.86021e-05	0.914771	up	Molecular Function: tRNA binding (GO:0000049);; Molecular Function: glutamate-tRNA ligase activity (GO:0004818);; Molecular Function: ATP binding (GO:0005524);; Cellular Component: mitochondrion (GO:0005739);; Biological Process: glutamyl-tRNA aminoacylation (GO:0006424);; Molecular Function: zinc ion binding (GO:0008270);; Cellular Component: chloroplast stroma (GO:0009570);; Biological Process:…	K01885|0.0e+00|dosa:Os02t0121000-01|K01885 glutamyl-tRNA synthetase [EC:6.1.1.17] | (RefSeq) Os02g0121000; Similar to Glutamyl-tRNA synthetase (EC 6.1.1.17) (Glutamate--tRNA ligase) (GluRS).	Porphyrin and chlorophyll metabolism (ko00860);; Aminoacyl-tRNA biosynthesis (ko00970)
LOC_Os07g42354	0.00418055	0.788709	up	Cellular Component: integral component of membrane (GO:0016021);;	--	--
LOC_Os08g23280	0.00256871	0.732937	up	Molecular Function: nucleic acid binding (GO:0003676);;	K14948|7.4e-10|bvg:104895478|K14948 polypyrimidine tract-binding protein 2 | (RefSeq) polypyrimidine tract-binding protein homolog 3	--
LOC_Os03g42790	2.04231e-06	1.73194	up	Cellular Component: ubiquitin ligase complex (GO:0000151);; Biological Process: protein polyubiquitination (GO:0000209);; Cellular Component: cytoplasm (GO:0005737);; Biological Process: ubiquitin-dependent protein catabolic process (GO:0006511);; Molecular Function: ubiquitin conjugating enzyme binding (GO:0031624);; Biological Process: positive regulation of proteasomal ubiquitin-dependent prot…	K11968|2.1e-308|dosa:Os03t0626100-01|K11968 ariadne-1 [EC:2.3.2.31] | (RefSeq) Os03g0626100; Zinc finger, C6HC-type domain containing protein.	--
LOC_Os07g30240	5.32678e-29	2.60547	up	Molecular Function: ATP binding (GO:0005524);; Biological Process: mismatch repair (GO:0006298);; Molecular Function: mismatched DNA binding (GO:0030983);;	K08740|0.0e+00|osa:9266513|K08740 DNA mismatch repair protein MSH4 | (RefSeq) DNA mismatch repair protein MSH4 isoform X1	--
LOC_Os01g57350	0.00090846	0.93995	up	Molecular Function: lipid kinase activity (GO:0001727);; Molecular Function: NAD+ kinase activity (GO:0003951);; Cellular Component: cytoplasm (GO:0005737);; Biological Process: sphingolipid metabolic process (GO:0006665);; Cellular Component: membrane (GO:0016020);; Cellular Component: integral component of membrane (GO:0016021);; Biological Process: phosphorylation (GO:0016310);; Molecular Func…	K04718|4.1e-295|osa:4327845|K04718 sphingosine kinase [EC:2.7.1.91] | (RefSeq) sphingosine kinase 2 isoform X1	Sphingolipid metabolism (ko00600)
LOC_Os09g24530	0.00634597	0.684772	up	Cellular Component: chloroplast stroma (GO:0009570);; Molecular Function: protein-lysine N-methyltransferase activity (GO:0016279);; Biological Process: peptidyl-lysine trimethylation (GO:0018023);; Biological Process: peptidyl-lysine monomethylation (GO:0018026);; Molecular Function: [ribulose-bisphosphate carboxylase]-lysine N-methyltransferase activity (GO:0030785);;	K00592|3.6e-264|dosa:Os09t0411650-01|K00592 [ribulose-bisphosphate carboxylase]/[fructose-bisphosphate aldolase]-lysine N-methyltransferase [EC:2.1.1.127 2.1.1.259] | (RefSeq) Os09g0411650; Similar to Ribulose-1,5 bisphosphate carboxylase/oxygenase large subunit N- methyltransferase, chloroplast precursor (EC 2.1.1.127) ([Ribulose- bisphosphate carboxylase]-lysine N-methyltransferase) (RuBisCO me…	--
LOC_Os11g19730	0.00163201	0.878785	up	--	--	--
LOC_Os02g10990	0.000328049	0.983416	up	Molecular Function: DNA (6-4) photolyase activity (GO:0003914);; Biological Process: response to UV (GO:0009411);;	K02295|0.0e+00|dosa:Os02t0204400-00|K02295 cryptochrome | (RefSeq) Os02g0204400; Similar to (6-4)DNA photolyase.	--
LOC_Os02g56020	0.000673049	0.641601	up	Cellular Component: nucleolus (GO:0005730);; Biological Process: maintenance of root meristem identity (GO:0010078);; Molecular Function: rRNA (guanine) methyltransferase activity (GO:0016435);; Biological Process: lateral root development (GO:0048527);; Biological Process: rRNA (guanine-N7)-methylation (GO:0070476);; Biological Process: callus formation (GO:1990110);;	K19306|8.2e-166|dosa:Os02t0804300-01|K19306 18S rRNA (guanine1575-N7)-methyltransferase [EC:2.1.1.309] | (RefSeq) Os02g0804300; Methyltransferase type 11 domain containing protein.	--
LOC_Os02g50805	1.92068e-08	1.71244	up	--	K02218|5.4e-10|sbi:8069780|K02218 casein kinase 1 [EC:2.7.11.1] | (RefSeq) uncharacterized protein LOC8069780	--
LOC_Os04g52680	0.00656457	0.840317	up	--	--	--
LOC_Os11g31450	0.000803369	1.08606	up	--	--	--
LOC_Os02g33030	0.00508695	0.664544	up	Molecular Function: carbonate dehydratase activity (GO:0004089);; Molecular Function: zinc ion binding (GO:0008270);;	K01674|3.8e-156|dosa:Os02t0533300-01|K01674 carbonic anhydrase [EC:4.2.1.1] | (RefSeq) Os02g0533300; Carbonic anhydrase, CAH1-like domain containing protein.	Nitrogen metabolism (ko00910)
LOC_Os04g11970	4.15373e-06	1.44924	up	Molecular Function: O-methyltransferase activity (GO:0008171);; Biological Process: methylation (GO:0032259);; Molecular Function: protein dimerization activity (GO:0046983);;	K16040|1.7e-83|sbi:8070360|K16040 trans-resveratrol di-O-methyltransferase [EC:2.1.1.240] | (RefSeq) acetylserotonin O-methyltransferase 2	Stilbenoid, diarylheptanoid and gingerol biosynthesis (ko00945)
LOC_Os07g39530	2.67195e-15	2.5741	up	--	--	--
LOC_Os06g01400	0.00132005	0.88527	up	Molecular Function: glycine-tRNA ligase activity (GO:0004820);; Molecular Function: ATP binding (GO:0005524);; Cellular Component: cytoplasm (GO:0005737);; Biological Process: glycyl-tRNA aminoacylation (GO:0006426);;	K14164|0.0e+00|dosa:Os06t0103600-01|K14164 glycyl-tRNA synthetase [EC:6.1.1.14] | (RefSeq) Os06g0103600; Similar to Aminoacyl-t-RNA synthetase precursor.	Aminoacyl-tRNA biosynthesis (ko00970)
LOC_Os09g04990	0.000155181	0.635783	up	Molecular Function: protein binding (GO:0005515);;	--	--
LOC_Os08g33820	2.8695e-06	1.35812	up	Biological Process: response to light stimulus (GO:0009416);; Cellular Component: photosystem I (GO:0009522);; Cellular Component: photosystem II (GO:0009523);; Cellular Component: chloroplast thylakoid membrane (GO:0009535);; Biological Process: photosynthesis, light harvesting in photosystem I (GO:0009768);; Cellular Component: integral component of membrane (GO:0016021);; Molecular Function: c…	K08910|2.7e-140|dosa:Os08t0435900-01|K08910 light-harvesting complex I chlorophyll a/b binding protein 4 | (RefSeq) Os08g0435900; Similar to LHC I type IV chlorophyll binding protein (Fragment).	Photosynthesis - antenna proteins (ko00196)
LOC_Os04g40650	5.23525e-06	1.05104	up	Molecular Function: metalloendopeptidase activity (GO:0004222);; Cellular Component: extrinsic component of mitochondrial inner membrane (GO:0031314);; Biological Process: mitochondrial proton-transporting ATP synthase complex assembly (GO:0033615);; Biological Process: mitochondrial protein processing (GO:0034982);; Molecular Function: metal ion binding (GO:0046872);;	K18156|2.9e-119|dosa:Os04t0482700-01|K18156 mitochondrial inner membrane protease ATP23 [EC:3.4.24.-] | (RefSeq) Os04g0482700; Similar to H0525D09.10 protein.	--
LOC_Os02g50280	0.0011002	0.782469	up	--	K23541|8.1e-59|egu:105049642|K23541 Ca2+/H+ antiporter, TMEM165/GDT1 family | (RefSeq) pentatricopeptide repeat-containing protein At3g24000, mitochondrial-like	--
LOC_Os03g20700	1.59452e-05	1.07924	up	Biological Process: chlorophyll biosynthetic process (GO:0015995);; Molecular Function: magnesium chelatase activity (GO:0016851);;	K03403|0.0e+00|osa:4332690|K03403 magnesium chelatase subunit H [EC:6.6.1.1] | (RefSeq) magnesium-chelatase subunit ChlH, chloroplastic	Porphyrin and chlorophyll metabolism (ko00860)
LOC_Os05g10630	0.00085926	0.698796	up	Cellular Component: EKC/KEOPS complex (GO:0000408);; Biological Process: tRNA threonylcarbamoyladenosine modification (GO:0002949);; Cellular Component: nucleus (GO:0005634);; Cellular Component: cytoplasm (GO:0005737);; Molecular Function: metal ion binding (GO:0046872);; Molecular Function: N(6)-L-threonylcarbamoyladenine synthase (GO:0061711);;	K01409|6.6e-254|osa:4338033|K01409 N6-L-threonylcarbamoyladenine synthase [EC:2.3.1.234] | (RefSeq) probable tRNA N6-adenosine threonylcarbamoyltransferase	--
LOC_Os06g05400	3.30657e-09	1.48939	up	Molecular Function: structural molecule activity (GO:0005198);; Molecular Function: iron-sulfur cluster binding (GO:0051536);; Biological Process: protein maturation by iron-sulfur cluster transfer (GO:0097428);;	K22063|1.4e-99|dosa:Os06t0146400-01|K22063 iron-sulfur cluster assembly 1 | (RefSeq) Os06g0146400; FeS cluster insertion domain containing protein.	--
LOC_Os06g46930	0.00760885	0.816899	up	Molecular Function: structural constituent of ribosome (GO:0003735);; Biological Process: translation (GO:0006412);; Cellular Component: chloroplast stroma (GO:0009570);; Cellular Component: chloroplast envelope (GO:0009941);; Cellular Component: cytosolic large ribosomal subunit (GO:0022625);; Biological Process: plastid translation (GO:0032544);;	K02895|2.3e-102|dosa:Os06t0683200-01|K02895 large subunit ribosomal protein L24 | (RefSeq) Os06g0683200; Similar to 50S ribosomal protein L24, chloroplast precursor (CL24).	Ribosome (ko03010)
LOC_Os01g60780	0.0014435	0.897545	up	Cellular Component: integral component of membrane (GO:0016021);;	K15285|1.0e-89|dosa:Os01t0823200-01|K15285 solute carrier family 35, member E3 | (RefSeq) Os01g0823200; Similar to Integral membrane protein like.	--
LOC_Os10g32400	0.00877171	0.739429	up	Molecular Function: calcium ion binding (GO:0005509);; Cellular Component: photosystem II oxygen evolving complex (GO:0009654);; Biological Process: photosynthesis (GO:0015979);; Cellular Component: integral component of membrane (GO:0016021);; Cellular Component: extrinsic component of membrane (GO:0019898);;	K02717|4.2e-127|dosa:Os10t0461100-01|K02717 photosystem II oxygen-evolving enhancer protein 2 | (RefSeq) Os10g0461100; Similar to Keratin, type II cytoskeletal 1 (Cytokeratin 1) (K1) (CK 1) (67 kDa cytokeratin) (Hair alpha protein).	Photosynthesis (ko00195)
LOC_Os05g34470	0.00589982	0.603863	up	Biological Process: regulation of transcription, DNA-templated (GO:0006355);; Cellular Component: chloroplast stroma (GO:0009570);; Biological Process: chloroplast organization (GO:0009658);;	--	--
LOC_Os07g09814	2.60736e-09	1.2794	up	Molecular Function: protein binding (GO:0005515);;	--	--
LOC_Os04g47010	5.05004e-15	2.22344	up	--	--	--
LOC_Os08g09270	0.00561004	0.820278	up	Cellular Component: nucleus (GO:0005634);; Cellular Component: chloroplast (GO:0009507);;	--	--
LOC_Os10g22170	5.67975e-06	0.750467	up	--	--	--
LOC_Os02g18980	5.2086e-10	2.12697	up	Molecular Function: nucleic acid binding (GO:0003676);; Molecular Function: zinc ion binding (GO:0008270);; Biological Process: DNA integration (GO:0015074);;	K01873|1.8e-35|nau:109209380|K01873 valyl-tRNA synthetase [EC:6.1.1.9] | (RefSeq) valine--tRNA ligase, mitochondrial 1-like	Aminoacyl-tRNA biosynthesis (ko00970)
LOC_Os06g16140	3.61236e-05	1.21778	up	--	--	--
LOC_Os09g21450	6.23066e-05	0.943129	up	Cellular Component: host cell nucleus (GO:0042025);;	K18810|5.8e-123|osa:4346937|K18810 cyclin D1/2/4, plant | (RefSeq) cyclin-D2-1	--
LOC_Os12g22110	0.00560062	0.897531	up	Molecular Function: ATP binding (GO:0005524);; Cellular Component: integral component of membrane (GO:0016021);; Molecular Function: ATPase activity (GO:0016887);;	K05681|6.1e-50|aip:107621880|K05681 ATP-binding cassette, subfamily G (WHITE), member 2 | (RefSeq) ABC transporter G family member 5-like	ABC transporters (ko02010)
LOC_Os02g51480	0.00269106	0.755077	up	Biological Process: reproduction (GO:0000003);; Biological Process: Group II intron splicing (GO:0000373);; Biological Process: RNA splicing, via transesterification reactions (GO:0000375);; Biological Process: RNA splicing, via transesterification reactions with bulged adenosine as nucleophile (GO:0000377);; Biological Process: developmental process involved in reproduction (GO:0003006);; Molecu…	K01183|2.8e-11|zju:107406488|K01183 chitinase [EC:3.2.1.14] | (RefSeq) pentatricopeptide repeat-containing protein At1g62350-like isoform X1	Amino sugar and nucleotide sugar metabolism (ko00520)
LOC_Os03g63074	2.06211e-05	0.986868	up	Molecular Function: acid phosphatase activity (GO:0003993);; Molecular Function: metal ion binding (GO:0046872);;	K22390|1.4e-308|osa:4334779|K22390 acid phosphatase type 7 | (RefSeq) purple acid phosphatase 15	--
LOC_Os03g17800	1.1586e-13	1.86529	up	Molecular Function: phospholipid transporter activity (GO:0005548);;	K15322|3.2e-19|oeu:111405910|K15322 tRNA-splicing endonuclease subunit Sen2 [EC:4.6.1.16] | (RefSeq) tRNA-splicing endonuclease subunit Sen2-1-like isoform X1	--
LOC_Os05g06510	0.000322288	0.684671	up	Biological Process: ribosomal subunit export from nucleus (GO:0000054);; Molecular Function: iron ion binding (GO:0005506);; Molecular Function: ATP binding (GO:0005524);; Biological Process: translational initiation (GO:0006413);; Biological Process: translational termination (GO:0006415);; Molecular Function: ribosomal small subunit binding (GO:0043024);;	--	--
LOC_Os08g40630	5.328e-05	0.949925	up	Molecular Function: double-stranded DNA binding (GO:0003690);; Biological Process: regulation of transcription, DNA-templated (GO:0006355);;	K15032|4.5e-09|lja:Lj0g3v0204989.1|K15032 mTERF domain-containing protein, mitochondrial | (RefSeq) Lj0g3v0204989.1; -	--
LOC_Os01g17170	0.00375311	0.773692	up	Biological Process: photosynthesis (GO:0015979);; Biological Process: chlorophyll biosynthetic process (GO:0015995);; Molecular Function: metal ion binding (GO:0046872);; Molecular Function: magnesium-protoporphyrin IX monomethyl ester (oxidative) cyclase activity (GO:0048529);;	K04035|2.9e-233|dosa:Os01t0279100-01|K04035 magnesium-protoporphyrin IX monomethyl ester (oxidative) cyclase [EC:1.14.13.81] | (RefSeq) Os01g0279100, PHARBITIS_NIL_LEUCINE_ZIPPER, PNZIP; Similar to Basic leucine zipper transcription factor CAT103 (Fragment).	Porphyrin and chlorophyll metabolism (ko00860)
LOC_Os07g47300	0.00250874	0.635477	up	Molecular Function: magnesium ion binding (GO:0000287);; Molecular Function: GTPase activity (GO:0003924);; Molecular Function: GTP binding (GO:0005525);; Biological Process: rRNA processing (GO:0006364);; Biological Process: response to light stimulus (GO:0009416);; Cellular Component: chloroplast stroma (GO:0009570);; Biological Process: chloroplast organization (GO:0009658);; Cellular Componen…	K03979|2.2e-127|vcn:VOLCADRAFT_65003|K03979 GTPase [EC:3.6.5.-] | (RefSeq) hypothetical protein	--
LOC_Os06g10530	0.00910707	0.949246	up	Cellular Component: integral component of membrane (GO:0016021);;	--	--
LOC_Os04g40140	6.74923e-27	3.46118	up	Molecular Function: DNA binding (GO:0003677);; Cellular Component: nucleus (GO:0005634);; Biological Process: regulation of transcription, DNA-templated (GO:0006355);;	--	--
LOC_Os03g01830	0.0064359	0.710112	up	Molecular Function: nucleic acid binding (GO:0003676);; Molecular Function: ATP binding (GO:0005524);;	K13179|0.0e+00|osa:4331339|K13179 ATP-dependent RNA helicase DDX18/HAS1 [EC:3.6.4.13] | (RefSeq) DEAD-box ATP-dependent RNA helicase 50	--
LOC_Os08g05690	0.000120767	1.29664	up	Molecular Function: ATP binding (GO:0005524);; Cellular Component: integral component of membrane (GO:0016021);; Molecular Function: ATPase activity (GO:0016887);; Molecular Function: ATPase activity, coupled to transmembrane movement of substances (GO:0042626);;	K05658|0.0e+00|osa:107278184|K05658 ATP-binding cassette, subfamily B (MDR/TAP), member 1 [EC:7.6.2.2] | (RefSeq) ABC transporter B family member 10-like	ABC transporters (ko02010)
LOC_Os11g20384	0.000988315	0.683702	up	Cellular Component: endoplasmic reticulum (GO:0005783);; Cellular Component: integral component of membrane (GO:0016021);; Molecular Function: phosphatidylinositol-4-phosphate phosphatase activity (GO:0043812);; Biological Process: phosphatidylinositol dephosphorylation (GO:0046856);;	K21797|0.0e+00|dosa:Os11t0309000-01|K21797 phosphatidylinositol 4-phosphatase [EC:3.1.3.-] | (RefSeq) Os11g0309000; Synaptojanin, N-terminal domain containing protein.	Inositol phosphate metabolism (ko00562);; Phosphatidylinositol signaling system (ko04070)
LOC_Os01g10800	2.94803e-05	1.19206	up	Molecular Function: zinc ion binding (GO:0008270);; Cellular Component: chloroplast (GO:0009507);; Biological Process: phloem or xylem histogenesis (GO:0010087);; Biological Process: leaf vascular tissue pattern formation (GO:0010305);; Biological Process: cotyledon vascular tissue pattern formation (GO:0010588);; Biological Process: chloroplast RNA modification (GO:1900865);;	K22262|1.1e-172|qsu:112034235|K22262 WD repeat and FYVE domain-containing protein 3 | (RefSeq) protein SPIRRIG	--
LOC_Os01g06020	0.000410732	0.903689	up	Molecular Function: nucleic acid binding (GO:0003676);; Molecular Function: aminoacyl-tRNA ligase activity (GO:0004812);; Molecular Function: ATP binding (GO:0005524);; Cellular Component: mitochondrion (GO:0005739);; Biological Process: tRNA aminoacylation for protein translation (GO:0006418);; Cellular Component: chloroplast (GO:0009507);;	K01876|4.8e-224|dosa:Os01t0153400-01|K01876 aspartyl-tRNA synthetase [EC:6.1.1.12] | (RefSeq) Os01g0153400; Similar to tRNA synthetase class II (D, K and N) family protein.	Aminoacyl-tRNA biosynthesis (ko00970)
LOC_Os01g38490	0.0012126	0.675804	up	--	--	--
LOC_Os11g06290	1.8349e-05	1.03285	up	Molecular Function: ADP binding (GO:0043531);;	K15078|1.7e-15|tcc:18614561|K15078 structure-specific endonuclease subunit SLX1 [EC:3.6.1.-] | (RefSeq) putative disease resistance protein RGA3	--
LOC_Os08g19105	0.000225794	0.699849	up	Cellular Component: integral component of membrane (GO:0016021);;	--	--
LOC_Os04g39060	0.00822293	0.602401	up	Molecular Function: RNA binding (GO:0003723);;	K01148|2.8e-21|mus:103974050|K01148 poly(A)-specific ribonuclease [EC:3.1.13.4] | (RefSeq) uncharacterized CRM domain-containing protein At3g25440, chloroplastic isoform X1	RNA degradation (ko03018)
LOC_Os12g27060	0.00868967	0.601455	up	Molecular Function: molecular_function (GO:0003674);; Molecular Function: nucleic acid binding (GO:0003676);; Molecular Function: RNA binding (GO:0003723);; Molecular Function: catalytic activity (GO:0003824);; Molecular Function: nuclease activity (GO:0004518);; Molecular Function: endonuclease activity (GO:0004519);; Molecular Function: binding (GO:0005488);; Cellular Component: cellular_compon…	--	--
LOC_Os11g08110	0.00393069	0.651158	up	--	--	--
LOC_Os05g05370	7.7919e-06	1.61275	up	--	--	--
LOC_Os02g49820	0.000611254	0.735269	up	Molecular Function: RNA binding (GO:0003723);; Biological Process: cytidine to uridine editing (GO:0016554);;	K13195|1.2e-18|cpap:110818741|K13195 cold-inducible RNA-binding protein | (RefSeq) organelle RRM domain-containing protein 1, chloroplastic-like	--
LOC_Os07g22950	0.0028429	0.634868	up	Molecular Function: adenylate kinase activity (GO:0004017);; Molecular Function: ATP binding (GO:0005524);; Cellular Component: nucleus (GO:0005634);; Biological Process: unidimensional cell growth (GO:0009826);; Molecular Function: ATPase activity (GO:0016887);; Biological Process: nucleotide phosphorylation (GO:0046939);; Biological Process: developmental vegetative growth (GO:0080186);;	K18532|2.5e-112|osa:4343011|K18532 adenylate kinase [EC:2.7.4.3] | (RefSeq) adenylate kinase isoenzyme 6 homolog	Purine metabolism (ko00230);; Ribosome biogenesis in eukaryotes (ko03008)
LOC_Os04g53810	0.000125441	1.27602	up	Molecular Function: catalytic activity (GO:0003824);;	K08695|2.2e-196|dosa:Os04t0630400-01|K08695 anthocyanidin reductase [EC:1.3.1.77] | (RefSeq) Os04g0630400; NAD(P)-binding domain containing protein.	Flavonoid biosynthesis (ko00941)
LOC_Os10g36530	0.0022078	0.647851	up	Molecular Function: endonuclease activity (GO:0004519);; Molecular Function: ATP binding (GO:0005524);; Biological Process: mismatch repair (GO:0006298);; Molecular Function: ATPase activity (GO:0016887);; Molecular Function: mismatched DNA binding (GO:0030983);; Biological Process: negative regulation of DNA recombination (GO:0045910);;	K07456|3.4e-58|ppp:112294459|K07456 DNA mismatch repair protein MutS2 | (RefSeq) uncharacterized protein LOC112294459 isoform X1	Mismatch repair (ko03430)
LOC_Os03g59430	5.11849e-07	1.56941	up	Molecular Function: raffinose alpha-galactosidase activity (GO:0052692);;	K06617|2.9e-298|dosa:Os03t0808900-01|K06617 raffinose synthase [EC:2.4.1.82] | (RefSeq) Os03g0808900; Similar to Seed imbibition protein (Fragment).	Galactose metabolism (ko00052)
LOC_Os10g03850	3.9793e-15	2.0319	up	Molecular Function: protein binding (GO:0005515);;	K01322|2.8e-07|csat:104767606|K01322 prolyl oligopeptidase [EC:3.4.21.26] | (RefSeq) putative F-box/LRR-repeat protein At3g18150	--
LOC_Os02g17940	0.000144646	0.830187	up	Molecular Function: metal ion binding (GO:0046872);; Molecular Function: dioxygenase activity (GO:0051213);;	K05658|2.4e-57|cpep:111781709|K05658 ATP-binding cassette, subfamily B (MDR/TAP), member 1 [EC:7.6.2.2] | (RefSeq) uncharacterized protein LOC111781709	ABC transporters (ko02010)
LOC_Os05g01970	7.16228e-05	0.809779	up	Molecular Function: copper ion binding (GO:0005507);; Cellular Component: chloroplast (GO:0009507);; Cellular Component: chloroplast stroma (GO:0009570);; Cellular Component: thylakoid (GO:0009579);; Biological Process: defense response to bacterium (GO:0042742);; Cellular Component: apoplast (GO:0048046);;	K08956|1.2e-116|gra:105797721|K08956 AFG3 family protein [EC:3.4.24.-] | (RefSeq) ATP-dependent zinc metalloprotease FTSH 10, mitochondrial	--
LOC_Os10g38340	5.77576e-07	1.79219	up	Molecular Function: glutathione transferase activity (GO:0004364);; Cellular Component: cytoplasm (GO:0005737);; Biological Process: glutathione metabolic process (GO:0006749);;	K00799|1.3e-131|dosa:Os10t0527400-01|K00799 glutathione S-transferase [EC:2.5.1.18] | (RefSeq) Os10g0527400, GSTU19, TAU_GLUTATHIONE_S-TRANSFERASE_19; Similar to Tau class GST protein 3.	Glutathione metabolism (ko00480)
LOC_Os03g33240	1.60683e-05	1.52308	up	Molecular Function: nucleic acid binding (GO:0003676);; Molecular Function: zinc ion binding (GO:0008270);; Biological Process: DNA integration (GO:0015074);;	K00924|8.9e-20|cqi:110687152|K00924 kinase [EC:2.7.1.-] | (RefSeq) receptor protein kinase CLAVATA1-like	--
LOC_Os07g04390	0.00328799	1.09001	up	--	--	--
LOC_Os05g03740	1.14576e-08	1.7859	up	Molecular Function: transcription factor activity, sequence-specific DNA binding (GO:0003700);; Cellular Component: nucleus (GO:0005634);; Molecular Function: sequence-specific DNA binding (GO:0043565);;	--	--
LOC_Os07g43120	0.000735177	0.590569	up	Molecular Function: DNA binding (GO:0003677);; Molecular Function: protein dimerization activity (GO:0046983);;	K10398|3.5e-16|eus:EUTSA_v10016147mg|K10398 kinesin family member 11 | (RefSeq) hypothetical protein	--
LOC_Os09g13940	3.92572e-22	1.80004	up	Molecular Function: DNA binding (GO:0003677);; Molecular Function: transcription factor activity, sequence-specific DNA binding (GO:0003700);; Cellular Component: nucleus (GO:0005634);;	K13434|6.5e-17|zju:107411595|K13434 pathogenesis-related genes transcriptional activator PTI6 | (RefSeq) pathogenesis-related genes transcriptional activator PTI6-like	Plant-pathogen interaction (ko04626)
LOC_Os07g38110	0.000117446	0.854729	up	Cellular Component: integral component of membrane (GO:0016021);; Cellular Component: chloroplast membrane (GO:0031969);;	--	--
LOC_Os01g04250	0.000508779	1.21775	up	--	--	--
LOC_Os11g03370	1.25896e-08	1.95464	up	Molecular Function: DNA binding (GO:0003677);; Cellular Component: nucleus (GO:0005634);; Biological Process: regulation of transcription, DNA-templated (GO:0006355);;	K00521|1.0e-31|cmos:111447866|K00521 ferric-chelate reductase [EC:1.16.1.7] | (RefSeq) ferric reduction oxidase 7, chloroplastic-like	--
LOC_Os03g12000	0.000213185	0.763377	up	Molecular Function: nucleic acid binding (GO:0003676);; Molecular Function: ATP binding (GO:0005524);;	K12858|4.1e-38|vcn:VOLCADRAFT_77867|K12858 ATP-dependent RNA helicase DDX23/PRP28 [EC:3.6.4.13] | (RefSeq) hypothetical protein	Spliceosome (ko03040)
LOC_Os02g12010	8.36021e-05	1.31069	up	Molecular Function: protein kinase activity (GO:0004672);; Molecular Function: ATP binding (GO:0005524);; Cellular Component: integral component of membrane (GO:0016021);;	K20181|1.9e-65|mtr:MTR_5g026090|K20181 vacuolar protein sorting-associated protein 18 | (RefSeq) vacuolar sorting-associated-like protein	--
LOC_Os03g18010	0.00979367	0.927396	up	Molecular Function: phosphatidylinositol phospholipase C activity (GO:0004435);; Biological Process: lipid catabolic process (GO:0016042);; Biological Process: intracellular signal transduction (GO:0035556);;	K05857|1.6e-288|osa:4332497|K05857 phosphatidylinositol phospholipase C, delta [EC:3.1.4.11] | (RefSeq) phosphoinositide phospholipase C 4 isoform X1	Inositol phosphate metabolism (ko00562);; Phosphatidylinositol signaling system (ko04070)
LOC_Os07g08150	1.13138e-33	3.37818	up	Cellular Component: cellular_component (GO:0005575);; Cellular Component: intracellular (GO:0005622);; Cellular Component: cell (GO:0005623);; Cellular Component: cytoplasm (GO:0005737);; Biological Process: transport (GO:0006810);; Biological Process: response to stress (GO:0006950);; Biological Process: biological_process (GO:0008150);; Biological Process: response to temperature stimulus (GO:0…	K17290|3.4e-08|apro:F751_3177|K17290 oxidoreductase [EC:1.1.1.-] | (RefSeq) Oxidoreductase HTATIP2	--
LOC_Os07g02210	0.000259077	0.7091	up	Molecular Function: translation elongation factor activity (GO:0003746);; Biological Process: translational frameshifting (GO:0006452);; Molecular Function: ribosome binding (GO:0043022);; Biological Process: positive regulation of translational elongation (GO:0045901);; Biological Process: positive regulation of translational termination (GO:0045905);;	K03263|5.5e-89|dosa:Os07t0112800-01|K03263 translation initiation factor 5A | (RefSeq) Os07g0112800; Similar to Eukaryotic translation initiation factor 5A-4 (eIF-5A-4).	--
LOC_Os03g10410	3.18101e-05	0.910653	up	--	--	--
LOC_Os04g36580	5.43272e-107	4.79667	up	Molecular Function: nucleic acid binding (GO:0003676);; Molecular Function: zinc ion binding (GO:0008270);; Biological Process: DNA integration (GO:0015074);;	K06228|5.0e-82|eus:EUTSA_v10011182mg|K06228 fused [EC:2.7.11.1] | (RefSeq) hypothetical protein	--
LOC_Os02g48130	0.00721571	0.608145	up	Cellular Component: cellular_component (GO:0005575);; Cellular Component: intracellular (GO:0005622);; Cellular Component: cell (GO:0005623);; Cellular Component: cytoplasm (GO:0005737);; Cellular Component: chloroplast (GO:0009507);; Cellular Component: plastid stroma (GO:0009532);; Cellular Component: plastid (GO:0009536);; Cellular Component: chloroplast stroma (GO:0009570);; Cellular Componen…	--	--
LOC_Os04g28300	0.000380036	0.87435	up	Biological Process: mitochondrial RNA metabolic process (GO:0000959);; Biological Process: mitochondrial RNA processing (GO:0000963);; Biological Process: RNA 5'-end processing (GO:0000966);; Molecular Function: molecular_function (GO:0003674);; Molecular Function: nucleic acid binding (GO:0003676);; Molecular Function: RNA binding (GO:0003723);; Molecular Function: catalytic activity (GO:0003824…	K19044|6.7e-37|ats:109756571|K19044 E3 ubiquitin-protein ligase XBAT32/33 [EC:2.3.2.27] | (RefSeq) LOC109756571; probable E3 ubiquitin-protein ligase XBOS32	--
LOC_Os03g26530	0.0020095	1.1358	up	Biological Process: fatty acid biosynthetic process (GO:0006633);; Cellular Component: membrane (GO:0016020);; Molecular Function: transferase activity, transferring acyl groups other than amino-acyl groups (GO:0016747);;	K15397|3.5e-269|dosa:Os03t0382100-01|K15397 3-ketoacyl-CoA synthase [EC:2.3.1.199] | (RefSeq) Os03g0382100; Thiolase-like, subgroup domain containing protein.	Fatty acid elongation (ko00062);; Plant-pathogen interaction (ko04626)
LOC_Os05g45950	7.744e-05	0.67233	up	Cellular Component: mitochondrial outer membrane (GO:0005741);; Molecular Function: voltage-gated anion channel activity (GO:0008308);;	K15040|7.4e-151|dosa:Os05t0536200-01|K15040 voltage-dependent anion channel protein 2 | (RefSeq) Os05g0536200; Voltage-dependent anion channel.	--
LOC_Os01g14410	1.83264e-14	2.36421	up	Cellular Component: chloroplast thylakoid membrane (GO:0009535);;	K17290|1.6e-08|apro:F751_3177|K17290 oxidoreductase [EC:1.1.1.-] | (RefSeq) Oxidoreductase HTATIP2	--
LOC_Os02g51080	0.000313094	0.853888	up	Cellular Component: chloroplast thylakoid membrane (GO:0009535);; Cellular Component: chloroplast envelope (GO:0009941);; Biological Process: photosynthesis (GO:0015979);; Biological Process: chlorophyll biosynthetic process (GO:0015995);; Molecular Function: oxidoreductase activity, acting on the CH-CH group of donors, NAD or NADP as acceptor (GO:0016628);; Molecular Function: geranylgeranyl red…	K10960|1.9e-262|dosa:Os02t0744900-01|K10960 geranylgeranyl diphosphate/geranylgeranyl-bacteriochlorophyllide a reductase [EC:1.3.1.83 1.3.1.111] | (RefSeq) Os02g0744900; Similar to Geranylgeranyl reductase (Fragment).	Porphyrin and chlorophyll metabolism (ko00860);; Terpenoid backbone biosynthesis (ko00900)
LOC_Os01g43120	0.000162485	1.04935	up	Molecular Function: nucleic acid binding (GO:0003676);; Molecular Function: helicase activity (GO:0004386);; Molecular Function: ATP binding (GO:0005524);;	K17679|1.9e-270|obr:102713320|K17679 ATP-dependent RNA helicase MSS116, mitochondrial [EC:3.6.4.13] | (RefSeq) DEAD-box ATP-dependent RNA helicase 25	--
LOC_Os01g73550	3.3351e-05	0.912869	up	Molecular Function: catalytic activity (GO:0003824);; Molecular Function: metal ion binding (GO:0046872);;	K01412|1.8e-279|dosa:Os01t0966300-01|K01412 mitochondrial-processing peptidase subunit alpha [EC:3.4.24.64] | (RefSeq) Os01g0966300; Similar to Mitochondrial processing peptidase.	--
LOC_Os10g24980	0.00355619	1.02143	up	--	--	--
LOC_Os10g30550	0.00209962	0.859293	up	Molecular Function: phosphoglycerate kinase activity (GO:0004618);; Biological Process: glycolytic process (GO:0006096);; Molecular Function: tRNA (guanine-N7-)-methyltransferase activity (GO:0008176);;	K00927|0.0e+00|osa:4348728|K00927 phosphoglycerate kinase [EC:2.7.2.3] | (RefSeq) phosphoglycerate kinase isoform X1	Glycolysis / Gluconeogenesis (ko00010);; Carbon fixation in photosynthetic organisms (ko00710);; Carbon metabolism (ko01200);; Biosynthesis of amino acids (ko01230)
LOC_Os06g39960	0.00225782	0.988924	up	Molecular Function: transcription factor activity, sequence-specific DNA binding (GO:0003700);;	K16241|8.2e-65|osa:9268301|K16241 transcription factor HY5 | (RefSeq) transcription factor HY5 isoform X1	Circadian rhythm - plant (ko04712)
LOC_Os04g54759	4.38894e-05	1.10778	up	--	--	--
LOC_Os02g42210	0.000820369	0.887284	up	Biological Process: mitochondrial RNA metabolic process (GO:0000959);; Molecular Function: molecular_function (GO:0003674);; Molecular Function: nucleic acid binding (GO:0003676);; Molecular Function: RNA binding (GO:0003723);; Molecular Function: mRNA binding (GO:0003729);; Molecular Function: catalytic activity (GO:0003824);; Molecular Function: nuclease activity (GO:0004518);; Molecular Functi…	--	--
Oryza_sativa_newGene_534	0.0024964	0.649679	up	Molecular Function: 5-amino-6-(5-phosphoribosylamino)uracil reductase activity (GO:0008703);; Molecular Function: diaminohydroxyphosphoribosylaminopyrimidine deaminase activity (GO:0008835);; Biological Process: riboflavin biosynthetic process (GO:0009231);; Molecular Function: NADP binding (GO:0050661);;	K11752|8.5e-232|dosa:Os02t0473000-01|K11752 diaminohydroxyphosphoribosylaminopyrimidine deaminase / 5-amino-6-(5-phosphoribosylamino)uracil reductase [EC:3.5.4.26 1.1.1.193] | (RefSeq) Os02g0473000; Riboflavin biosynthesis protein RibD family protein.	Riboflavin metabolism (ko00740)
LOC_Os09g38100	0.00218763	1.04761	up	Biological Process: response to salt stress (GO:0009651);; Cellular Component: integral component of membrane (GO:0016021);;	K15102|7.9e-180|osa:4347806|K15102 solute carrier family 25 (mitochondrial phosphate transporter), member 3 | (RefSeq) mitochondrial phosphate carrier protein 1, mitochondrial	--
LOC_Os01g50730	9.47075e-05	0.909171	up	Molecular Function: polynucleotide adenylyltransferase activity (GO:0004652);; Biological Process: RNA polyadenylation (GO:0043631);;	K14376|2.0e-71|osa:4324242|K14376 poly(A) polymerase [EC:2.7.7.19] | (RefSeq) nuclear poly(A) polymerase 4	mRNA surveillance pathway (ko03015)
LOC_Os06g11610	0.00817891	0.98984	up	Biological Process: response to stress (GO:0006950);; Biological Process: biological_process (GO:0008150);; Biological Process: response to temperature stimulus (GO:0009266);; Biological Process: response to heat (GO:0009408);; Biological Process: response to abiotic stimulus (GO:0009628);; Biological Process: response to inorganic substance (GO:0010035);; Biological Process: response to metal io…	K13993|4.8e-113|osa:4340508|K13993 HSP20 family protein | (RefSeq) 26.2 kDa heat shock protein, mitochondrial	Protein processing in endoplasmic reticulum (ko04141)
LOC_Os05g15150	0.00146847	0.887843	up	Molecular Function: aminoacyl-tRNA editing activity (GO:0002161);; Molecular Function: leucine-tRNA ligase activity (GO:0004823);; Molecular Function: ATP binding (GO:0005524);; Biological Process: leucyl-tRNA aminoacylation (GO:0006429);;	K01869|1.1e-281|osa:9272228|K01869 leucyl-tRNA synthetase [EC:6.1.1.4] | (RefSeq) leucine--tRNA ligase, cytoplasmic	Aminoacyl-tRNA biosynthesis (ko00970)
LOC_Os01g52250	1.23424e-05	1.49224	up	Molecular Function: glycogen (starch) synthase activity (GO:0004373);; Cellular Component: amyloplast (GO:0009501);; Cellular Component: chloroplast (GO:0009507);; Biological Process: starch biosynthetic process (GO:0019252);;	K00703|0.0e+00|dosa:Os01t0720600-01|K00703 starch synthase [EC:2.4.1.21] | (RefSeq) Os01g0720600; Similar to Starch synthase IV.	Starch and sucrose metabolism (ko00500)
LOC_Os09g14610	1.54633e-07	0.906451	up	Molecular Function: RNA binding (GO:0003723);; Molecular Function: ribonuclease III activity (GO:0004525);; Molecular Function: ATP binding (GO:0005524);; Biological Process: RNA processing (GO:0006396);; Biological Process: gene silencing by RNA (GO:0031047);;	K11592|0.0e+00|osa:4346696|K11592 endoribonuclease Dicer [EC:3.1.26.-] | (RefSeq) endoribonuclease Dicer homolog 2b	--
LOC_Os04g40520	2.45685e-06	0.746603	up	Molecular Function: catalytic activity (GO:0003824);;	K06617|6.6e-201|brp:103841656|K06617 raffinose synthase [EC:2.4.1.82] | (RefSeq) probable galactinol--sucrose galactosyltransferase 2	Galactose metabolism (ko00052)
LOC_Os10g31864	0.00236253	0.865967	up	Biological Process: ribosomal large subunit assembly (GO:0000027);; Molecular Function: ATP binding (GO:0005524);; Cellular Component: nucleus (GO:0005634);; Molecular Function: ATPase activity (GO:0016887);;	K14572|0.0e+00|osa:4348797|K14572 midasin | (RefSeq) midasin isoform X1	Ribosome biogenesis in eukaryotes (ko03008)
LOC_Os01g40110	2.42227e-05	0.792166	up	Biological Process: negative regulation of transcription from RNA polymerase II promoter (GO:0000122);; Molecular Function: DNA binding (GO:0003677);; Cellular Component: nucleolus (GO:0005730);; Biological Process: rRNA processing (GO:0006364);; Molecular Function: zinc ion binding (GO:0008270);;	K15263|4.2e-167|dosa:Os01t0583200-01|K15263 cell growth-regulating nucleolar protein | (RefSeq) Os01g0583200; Zinc finger, C2H2, LYAR-type domain containing protein.	--
LOC_Os06g20050	0.00595276	0.95852	up	Molecular Function: ADP binding (GO:0043531);;	K15078|1.6e-79|vvi:100255136|K15078 structure-specific endonuclease subunit SLX1 [EC:3.6.1.-] | (RefSeq) putative disease resistance protein RGA1	--
LOC_Os10g32550	0.0022453	1.05833	up	Molecular Function: ATP binding (GO:0005524);; Biological Process: protein refolding (GO:0042026);;	K04077|0.0e+00|osa:4348824|K04077 chaperonin GroEL | (RefSeq) chaperonin CPN60-2, mitochondrial	RNA degradation (ko03018)
LOC_Os03g12820	3.17059e-05	0.907873	up	Molecular Function: NAD+ ADP-ribosyltransferase activity (GO:0003950);;	--	--
LOC_Os12g37830	0.000388981	1.32336	up	Molecular Function: protein dimerization activity (GO:0046983);;	K10251|1.5e-07|oeu:111404819|K10251 17beta-estradiol 17-dehydrogenase / very-long-chain 3-oxoacyl-CoA reductase [EC:1.1.1.62 1.1.1.330] | (RefSeq) uncharacterized protein LOC111404819	Fatty acid elongation (ko00062);; Biosynthesis of unsaturated fatty acids (ko01040);; Fatty acid metabolism (ko01212)
LOC_Os11g04910	1.94635e-12	1.95655	up	--	--	--
LOC_Os08g23730	0.00226656	0.845753	up	Molecular Function: GMP synthase activity (GO:0003921);; Molecular Function: GMP synthase (glutamine-hydrolyzing) activity (GO:0003922);; Molecular Function: ATP binding (GO:0005524);; Cellular Component: cytosol (GO:0005829);; Biological Process: GMP biosynthetic process (GO:0006177);; Biological Process: glutamine metabolic process (GO:0006541);; Molecular Function: pyrophosphatase activity (GO…	K01951|0.0e+00|dosa:Os08t0326600-01|K01951 GMP synthase (glutamine-hydrolysing) [EC:6.3.5.2] | (RefSeq) Os08g0326600; Similar to GMP synthetase.	Purine metabolism (ko00230)
LOC_Os12g14140	6.93251e-06	1.3752	up	Molecular Function: molecular_function (GO:0003674);; Molecular Function: nucleic acid binding (GO:0003676);; Molecular Function: DNA binding (GO:0003677);; Molecular Function: chromatin binding (GO:0003682);; Molecular Function: binding (GO:0005488);; Molecular Function: chromatin DNA binding (GO:0031490);; Molecular Function: organic cyclic compound binding (GO:0097159);; Molecular Function: he…	K14972|4.0e-27|sita:101783450|K14972 PAX-interacting protein 1 | (RefSeq) mediator of RNA polymerase II transcription subunit 15a isoform X1	--
LOC_Os09g13650	9.7897e-06	1.13443	up	Cellular Component: spindle (GO:0005819);; Cellular Component: microtubule (GO:0005874);; Biological Process: activation of protein kinase activity (GO:0032147);; Biological Process: regulation of mitotic spindle organization (GO:0060236);;	K16812|3.0e-09|zma:100383389|K16812 targeting protein for Xklp2 | (RefSeq) uncharacterized protein LOC100383389	--
LOC_Os01g56350	0.00382812	0.79886	up	Cellular Component: plastid-encoded plastid RNA polymerase complex (GO:0000427);; Cellular Component: nucleus (GO:0005634);; Cellular Component: plastid chromosome (GO:0009508);; Biological Process: response to blue light (GO:0009637);; Biological Process: response to red light (GO:0010114);; Biological Process: response to far red light (GO:0010218);; Cellular Component: chloroplast nucleoid (GO…	--	--
LOC_Os03g19650	0.00180925	0.644037	up	Biological Process: reproduction (GO:0000003);; Biological Process: developmental process involved in reproduction (GO:0003006);; Molecular Function: molecular_function (GO:0003674);; Molecular Function: nucleic acid binding (GO:0003676);; Molecular Function: RNA binding (GO:0003723);; Molecular Function: catalytic activity (GO:0003824);; Molecular Function: nuclease activity (GO:0004518);; Molec…	K01183|4.3e-10|tcc:18602411|K01183 chitinase [EC:3.2.1.14] | (RefSeq) pentatricopeptide repeat-containing protein At1g62350	Amino sugar and nucleotide sugar metabolism (ko00520)
LOC_Os04g50660	0.00520008	0.773672	up	Biological Process: endonucleolytic cleavage to generate mature 5'-end of SSU-rRNA from (SSU-rRNA, 5.8S rRNA, LSU-rRNA) (GO:0000472);; Biological Process: endonucleolytic cleavage in 5'-ETS of tricistronic rRNA transcript (SSU-rRNA, 5.8S rRNA, LSU-rRNA) (GO:0000480);; Cellular Component: nucleolus (GO:0005730);; Biological Process: embryo development ending in seed dormancy (GO:0009793);; Biologi…	K14555|0.0e+00|dosa:Os04t0592700-01|K14555 U3 small nucleolar RNA-associated protein 13 | (RefSeq) Os04g0592700; WD40 repeat-like domain containing protein.	Ribosome biogenesis in eukaryotes (ko03008)
LOC_Os05g38530	5.29446e-05	1.39433	up	Molecular Function: ATP binding (GO:0005524);;	K03283|0.0e+00|dosa:Os05t0460000-01|K03283 heat shock 70kDa protein 1/2/6/8 | (RefSeq) Os05g0460000; Similar to 70 kDa heat shock cognate protein 1.	Spliceosome (ko03040);; Protein processing in endoplasmic reticulum (ko04141);; Endocytosis (ko04144)
LOC_Os02g58120	1.42105e-05	0.975838	up	--	--	--
LOC_Os03g25050	0.00121453	0.96547	up	Cellular Component: mitochondrial matrix (GO:0005759);; Molecular Function: metal ion binding (GO:0046872);; Molecular Function: unfolded protein binding (GO:0051082);; Biological Process: chaperone mediated protein folding requiring cofactor (GO:0051085);; Molecular Function: chaperone binding (GO:0051087);;	K04078|1.1e-47|dosa:Os03t0366000-01|K04078 chaperonin GroES | (RefSeq) Os03g0366000; Similar to Chaperonin.	--
LOC_Os04g16080	0.00434718	1.08624	up	--	K14300|3.4e-54|pda:103721930|K14300 nuclear pore complex protein Nup133 | (RefSeq) LOW QUALITY PROTEIN: nuclear pore complex protein NUP133	RNA transport (ko03013)
LOC_Os07g44230	7.32135e-05	0.703733	up	--	--	--
LOC_Os04g39840	0.00543792	0.678812	up	Molecular Function: hydrolase activity, hydrolyzing O-glycosyl compounds (GO:0004553);; Biological Process: carbohydrate metabolic process (GO:0005975);;	K01188|1.4e-292|osa:4336142|K01188 beta-glucosidase [EC:3.2.1.21] | (RefSeq) beta-glucosidase 10 isoform X1	Cyanoamino acid metabolism (ko00460);; Starch and sucrose metabolism (ko00500);; Phenylpropanoid biosynthesis (ko00940)
LOC_Os03g14920	0.000745402	1.12031	up	--	--	--
LOC_Os08g17294	0.000525086	0.700961	up	Cellular Component: nucleus (GO:0005634);; Biological Process: DNA replication (GO:0006260);;	K10734|3.1e-107|dosa:Os08t0274700-01|K10734 GINS complex subunit 3 | (RefSeq) Os08g0274700, PARTNER_OF_SLD_FIVE_3, PSF3; Similar to TTN10.	--
LOC_Os03g62040	0.00331009	1.06078	up	--	K18482|7.9e-27|ats:109754604|K18482 4-amino-4-deoxychorismate lyase [EC:4.1.3.38] | (RefSeq) LOC109754604; D-amino-acid transaminase, chloroplastic isoform X1	Folate biosynthesis (ko00790)
LOC_Os01g16940	0.00168049	0.635158	up	Biological Process: histidine biosynthetic process (GO:0000105);; Molecular Function: phosphoribosyl-AMP cyclohydrolase activity (GO:0004635);; Molecular Function: phosphoribosyl-ATP diphosphatase activity (GO:0004636);;	K11755|4.1e-152|dosa:Os01t0276500-01|K11755 phosphoribosyl-AMP cyclohydrolase / phosphoribosyl-ATP pyrophosphohydrolase [EC:3.5.4.19 3.6.1.31] | (RefSeq) Os01g0276500; Similar to Histidine biosynthesis bifunctional protein hisIE, chloroplast precursor [Includes: Phosphoribosyl-AMP cyclohydrolase (EC 3.5.4.19) (PRA-CH); Phosphoribosyl-ATP pyrophosphatase (EC 3.6.1.31) (PRA-PH)].	Histidine metabolism (ko00340);; Biosynthesis of amino acids (ko01230)
LOC_Os01g58194	5.05664e-06	1.30973	up	Molecular Function: molecular_function (GO:0003674);; Molecular Function: catalytic activity (GO:0003824);; Molecular Function: thioredoxin-disulfide reductase activity (GO:0004791);; Cellular Component: cellular_component (GO:0005575);; Cellular Component: intracellular (GO:0005622);; Cellular Component: cell (GO:0005623);; Cellular Component: cytoplasm (GO:0005737);; Biological Process: biologi…	K17609|5.6e-236|dosa:Os01t0794400-01|K17609 nucleoredoxin [EC:1.8.1.8] | (RefSeq) Os01g0794400; Thioredoxin domain 2 containing protein.	--
LOC_Os04g03180	3.09123e-13	1.7627	up	Molecular Function: protein binding (GO:0005515);;	K13466|8.4e-07|fve:101293084|K13466 EIX receptor 1/2 | (RefSeq) probable leucine-rich repeat receptor-like protein kinase At1g35710	Plant-pathogen interaction (ko04626)
LOC_Os07g18960	0.00677468	0.895081	up	--	--	--
LOC_Os01g52240	2.30327e-40	4.82559	up	Biological Process: response to light stimulus (GO:0009416);; Cellular Component: photosystem I (GO:0009522);; Cellular Component: photosystem II (GO:0009523);; Cellular Component: chloroplast thylakoid membrane (GO:0009535);; Biological Process: photosynthesis, light harvesting in photosystem I (GO:0009768);; Cellular Component: chloroplast envelope (GO:0009941);; Cellular Component: plastoglobu…	K08912|4.4e-153|dosa:Os01t0720500-01|K08912 light-harvesting complex II chlorophyll a/b binding protein 1 | (RefSeq) Os01g0720500; Similar to Type I chlorophyll a/b-binding protein b (Fragment).	Photosynthesis - antenna proteins (ko00196)
LOC_Os05g04120	0.0038782	0.836731	up	Molecular Function: iron ion transmembrane transporter activity (GO:0005381);; Cellular Component: integral component of membrane (GO:0016021);;	K14685|2.4e-12|ppp:112273634|K14685 solute carrier family 40 (iron-regulated transporter), member 1 | (RefSeq) solute carrier family 40 member 1-like	--
LOC_Os07g38000	0.00515702	0.685359	up	Molecular Function: electron carrier activity (GO:0009055);; Molecular Function: heme binding (GO:0020037);; Molecular Function: metal ion binding (GO:0046872);;	K08906|4.9e-81|osa:4343634|K08906 cytochrome c6 | (RefSeq) cytochrome c6, chloroplastic	Photosynthesis (ko00195)
LOC_Os06g06470	7.59296e-09	0.82535	up	Molecular Function: ubiquitin-protein transferase activity (GO:0004842);;	K09553|7.2e-83|ats:109737212|K09553 stress-induced-phosphoprotein 1 | (RefSeq) LOC109737212; hsp70-Hsp90 organizing protein 1-like	--
LOC_Os06g29660	5.28483e-94	5.89176	up	--	K00924|3.4e-22|cqi:110687152|K00924 kinase [EC:2.7.1.-] | (RefSeq) receptor protein kinase CLAVATA1-like	--
LOC_Os10g02410	0.00209947	0.932853	up	--	--	--
LOC_Os02g27070	0.00289174	0.686637	up	--	--	--
LOC_Os04g16940	0.00103806	0.596571	up	--	K15601|2.8e-17|aip:107605295|K15601 [histone H3]-dimethyl-L-lysine9 demethylase [EC:1.14.11.65] | (RefSeq) uncharacterized protein LOC107605295 isoform X2	--
LOC_Os01g70540	0.000677762	0.944452	up	Molecular Function: nucleic acid binding (GO:0003676);; Molecular Function: zinc ion binding (GO:0008270);; Biological Process: DNA integration (GO:0015074);;	K03006|4.8e-182|adu:107466525|K03006 DNA-directed RNA polymerase II subunit RPB1 [EC:2.7.7.6] | (RefSeq) LOW QUALITY PROTEIN: DNA-directed RNA polymerase II subunit 1-like	RNA polymerase (ko03020)
LOC_Os10g36860	0.00527142	0.847403	up	Molecular Function: RNA binding (GO:0003723);;	K07574|5.2e-39|mus:103982792|K07574 RNA-binding protein | (RefSeq) uncharacterized protein LOC103982792	--
LOC_Os03g22890	2.25993e-05	0.599162	up	Molecular Function: GTP binding (GO:0005525);; Cellular Component: nucleolus (GO:0005730);; Molecular Function: hydrolase activity (GO:0016787);;	K14537|2.0e-300|dosa:Os03t0352400-01|K14537 nuclear GTP-binding protein | (RefSeq) Os03g0352400; Similar to Nucleolar GTP-binding protein 2 (Autoantigen NGP-1).	Ribosome biogenesis in eukaryotes (ko03008)
LOC_Os02g06290	0.0013144	1.21417	up	--	K22547|6.0e-70|dosa:Os02t0157600-01|K22547 arsenate reductase [EC:1.20.4.1] | (RefSeq) Os02g0157600; Similar to senescence-associated protein DIN1.	--
LOC_Os11g02379	2.1718e-08	1.56242	up	--	--	--
LOC_Os04g53380	0.00772161	0.661685	up	--	K14861|0.0e+00|osa:4337062|K14861 nucleolar pre-ribosomal-associated protein 1 | (RefSeq) uncharacterized protein LOC4337062 isoform X1	--
Oryza_sativa_newGene_1784	2.83809e-11	2.33775	up	--	--	--
LOC_Os01g55730	0.00562938	0.68088	up	--	--	--
LOC_Os11g05180	0.00809666	0.868936	up	--	--	--
LOC_Os05g15350	0.00107701	1.06174	up	--	--	--
LOC_Os02g16670	0.00980459	0.852109	up	Molecular Function: ATP binding (GO:0005524);; Biological Process: tRNA processing (GO:0008033);; Molecular Function: ligase activity, forming carbon-nitrogen bonds (GO:0016879);;	K04075|1.5e-151|mtr:MTR_6g087530|K04075 tRNA(Ile)-lysidine synthase [EC:6.3.4.19] | (RefSeq) adenine nucleotide alpha hydrolase superfamily protein	--
LOC_Os06g30310	0.00504629	0.60968	up	Molecular Function: ATP binding (GO:0005524);; Cellular Component: mitochondrion (GO:0005739);; Biological Process: starch catabolic process (GO:0005983);; Cellular Component: chloroplast stroma (GO:0009570);; Biological Process: response to symbiotic fungus (GO:0009610);; Biological Process: cold acclimation (GO:0009631);; Cellular Component: chloroplast envelope (GO:0009941);; Molecular Functio…	K08244|0.0e+00|dosa:Os06t0498400-01|K08244 alpha-glucan, water dikinase [EC:2.7.9.4] | (RefSeq) Os06g0498400; Similar to Alpha-glucan water dikinase, chloroplast precursor (EC 2.7.9.4) (Starch-related R1 protein).	--
LOC_Os12g24020	0.0078095	0.731918	up	--	K22547|1.8e-26|bdi:100831483|K22547 arsenate reductase [EC:1.20.4.1] | (RefSeq) thiosulfate sulfurtransferase 16, chloroplastic	--
LOC_Os09g27670	3.93906e-05	1.34342	up	--	--	--
LOC_Os02g49830	0.00209879	1.04121	up	--	K03798|8.5e-69|pda:103716421|K03798 cell division protease FtsH [EC:3.4.24.-] | (RefSeq) ATP-dependent zinc metalloprotease FTSH 6, chloroplastic-like	--
LOC_Os12g28250	0.000734297	0.64258	up	Biological Process: defense response (GO:0006952);; Molecular Function: ADP binding (GO:0043531);;	K13457|4.2e-50|ats:109760587|K13457 disease resistance protein RPM1 | (RefSeq) LOC109760587; putative disease resistance RPP13-like protein 3	Plant-pathogen interaction (ko04626)
LOC_Os09g17740	0.00145911	0.994688	up	Cellular Component: photosystem I (GO:0009522);; Cellular Component: photosystem II (GO:0009523);; Cellular Component: chloroplast thylakoid membrane (GO:0009535);; Biological Process: photosynthesis, light harvesting (GO:0009765);; Cellular Component: integral component of membrane (GO:0016021);; Molecular Function: chlorophyll binding (GO:0016168);; Biological Process: protein-chromophore linka…	K08912|4.8e-151|dosa:Os09t0346500-04|K08912 light-harvesting complex II chlorophyll a/b binding protein 1 | (RefSeq) Os09g0346500, CAB1R, CHLOROPHYLL_A/B_BINDING_PROTEIN_1R; Similar to Chlorophyll a-b binding protein, chloroplast precursor (LHCII type I CAB) (LHCP).	Photosynthesis - antenna proteins (ko00196)
LOC_Os12g01930	2.7675e-06	1.0337	up	--	--	--
LOC_Os02g29210	9.58153e-09	1.44395	up	Molecular Function: protein binding (GO:0005515);;	K24194|1.5e-47|bdi:100824289|K24194 boron transporter | (RefSeq) boron transporter 4	--
LOC_Os03g15870	0.0086112	0.759111	up	Molecular Function: structural constituent of ribosome (GO:0003735);; Cellular Component: nucleus (GO:0005634);; Biological Process: translation (GO:0006412);; Molecular Function: poly(U) RNA binding (GO:0008266);; Cellular Component: chloroplast thylakoid membrane (GO:0009535);; Cellular Component: chloroplast stroma (GO:0009570);; Cellular Component: cytosolic ribosome (GO:0022626);;	K02926|7.5e-154|dosa:Os03t0265400-01|K02926 large subunit ribosomal protein L4 | (RefSeq) Os03g0265400; Similar to 50S ribosomal protein L4, chloroplast precursor (R-protein L4).	Ribosome (ko03010)
LOC_Os01g67550	0.00105008	0.756962	up	Molecular Function: FAD binding (GO:0071949);;	K06126|8.9e-09|ini:109161592|K06126 ubiquinone biosynthesis monooxygenase Coq6 [EC:1.14.13.-] | (RefSeq) ubiquinone biosynthesis monooxygenase COQ6, mitochondrial-like	Ubiquinone and other terpenoid-quinone biosynthesis (ko00130)
LOC_Os03g20570	0.00971007	0.615481	up	Biological Process: tRNA wobble adenosine to inosine editing (GO:0002100);; Cellular Component: nucleus (GO:0005634);; Cellular Component: cytoplasm (GO:0005737);; Molecular Function: zinc ion binding (GO:0008270);; Molecular Function: tRNA-specific adenosine-34 deaminase activity (GO:0052717);; Cellular Component: tRNA-specific adenosine-34 deaminase complex (GO:0052718);;	K15441|2.2e-102|osa:4332682|K15441 tRNA-specific adenosine deaminase 2 [EC:3.5.4.-] | (RefSeq) tRNA-specific adenosine deaminase 2 isoform X1	--
LOC_Os10g10180	0.00534428	0.834091	up	Molecular Function: methyltransferase activity (GO:0008168);;	K18534|9.7e-09|cvr:CHLNCDRAFT_37067|K18534 MPBQ/MSBQ methyltransferase [EC:2.1.1.295] | (RefSeq) hypothetical protein	Ubiquinone and other terpenoid-quinone biosynthesis (ko00130)
LOC_Os08g20486	7.89692e-05	1.1262	up	Biological Process: regulation of transcription, DNA-templated (GO:0006355);; Molecular Function: zinc ion binding (GO:0008270);;	K14509|4.9e-75|obr:102699381|K14509 ethylene receptor [EC:2.7.13.-] | (RefSeq) ethylene receptor 3	MAPK signaling pathway - plant (ko04016);; Plant hormone signal transduction (ko04075)
LOC_Os01g25760	1.25465e-11	2.47432	up	Biological Process: defense response (GO:0006952);; Molecular Function: ADP binding (GO:0043531);;	K15078|1.7e-121|tcc:18614561|K15078 structure-specific endonuclease subunit SLX1 [EC:3.6.1.-] | (RefSeq) putative disease resistance protein RGA3	--
LOC_Os03g56840	0.00340314	0.970769	up	Molecular Function: ATP binding (GO:0005524);; Molecular Function: GTP binding (GO:0005525);; Cellular Component: cytoplasm (GO:0005737);; Molecular Function: ATPase activity (GO:0016887);; Molecular Function: ribosome binding (GO:0043022);; Molecular Function: ribosomal large subunit binding (GO:0043023);;	K19788|1.8e-225|osa:9269534|K19788 obg-like ATPase 1 | (RefSeq) ribosome-binding ATPase YchF	--
Oryza_sativa_newGene_4724	0.00633088	0.643559	up	--	--	--
LOC_Os08g37500	0.000372468	1.05928	up	--	--	--
LOC_Os11g16580	0.000248286	0.866337	up	Molecular Function: oxidized pyrimidine nucleobase lesion DNA N-glycosylase activity (GO:0000703);; Molecular Function: DNA binding (GO:0003677);; Molecular Function: endonuclease activity (GO:0004519);; Cellular Component: nucleus (GO:0005634);; Biological Process: base-excision repair, AP site formation (GO:0006285);; Molecular Function: metal ion binding (GO:0046872);; Molecular Function: 4 ir…	K10773|6.6e-183|osa:9268162|K10773 endonuclease III [EC:4.2.99.18] | (RefSeq) endonuclease III homolog 1, chloroplastic isoform X1	Base excision repair (ko03410)
LOC_Os03g06710	0.00250395	0.822805	up	Molecular Function: molecular_function (GO:0003674);; Molecular Function: nucleic acid binding (GO:0003676);; Molecular Function: RNA binding (GO:0003723);; Molecular Function: catalytic activity (GO:0003824);; Molecular Function: nuclease activity (GO:0004518);; Molecular Function: endonuclease activity (GO:0004519);; Molecular Function: binding (GO:0005488);; Cellular Component: cellular_compon…	K17710|4.6e-06|ath:AT5G25630|K17710 pentatricopeptide repeat domain-containing protein 1 | (RefSeq) Tetratricopeptide repeat (TPR)-like superfamily protein	--
LOC_Os05g51650	0.0013601	0.636652	up	Biological Process: mRNA splicing, via spliceosome (GO:0000398);; Molecular Function: RNA binding (GO:0003723);; Cellular Component: spliceosomal complex (GO:0005681);; Cellular Component: U6 snRNP (GO:0005688);; Cellular Component: cytosol (GO:0005829);; Cellular Component: U4/U6 x U5 tri-snRNP complex (GO:0046540);;	K12627|6.8e-43|dosa:Os05t0594900-01|K12627 U6 snRNA-associated Sm-like protein LSm8 | (RefSeq) Os05g0594900; Similar to U6 snRNA-associated Sm-like protein LSm8.	RNA degradation (ko03018);; Spliceosome (ko03040)
LOC_Os01g66310	0.00324079	0.928777	up	--	--	--
LOC_Os06g10290	0.000320348	1.26391	up	Molecular Function: protein binding (GO:0005515);;	--	--
LOC_Os04g12560	0.00184802	0.613412	up	Molecular Function: protein serine/threonine kinase activity (GO:0004674);; Molecular Function: ATP binding (GO:0005524);; Cellular Component: integral component of membrane (GO:0016021);;	K13416|7.8e-59|aip:107631617|K13416 brassinosteroid insensitive 1-associated receptor kinase 1 [EC:2.7.10.1 2.7.11.1] | (RefSeq) BRASSINOSTEROID INSENSITIVE 1-associated receptor kinase 1 isoform X1	MAPK signaling pathway - plant (ko04016);; Plant hormone signal transduction (ko04075);; Plant-pathogen interaction (ko04626)
LOC_Os01g57910	0.00152309	0.743716	up	Molecular Function: RNA binding (GO:0003723);;	K11884|1.0e-117|dosa:Os01t0788950-01|K11884 RNA-binding protein PNO1 | (RefSeq) Os01g0788950; Similar to partner of Nob1.	--
LOC_Os02g49860	0.00534782	0.924954	up	Cellular Component: integral component of membrane (GO:0016021);;	--	--
LOC_Os01g65400	0.000287722	0.640917	up	Molecular Function: DNA binding (GO:0003677);; Molecular Function: DNA-directed DNA polymerase activity (GO:0003887);; Biological Process: DNA-dependent DNA replication (GO:0006261);;	K02335|9.7e-17|cme:CYME_CMT462C|K02335 DNA polymerase I [EC:2.7.7.7] | (RefSeq) bacterial DNA polymerase I	DNA replication (ko03030);; Base excision repair (ko03410);; Nucleotide excision repair (ko03420);; Homologous recombination (ko03440)
LOC_Os04g48710	1.74329e-06	0.854616	up	Molecular Function: cysteine-type peptidase activity (GO:0008234);;	--	--
LOC_Os03g34040	0.00644157	0.742881	up	Molecular Function: RNA binding (GO:0003723);; Molecular Function: structural constituent of ribosome (GO:0003735);; Biological Process: translation (GO:0006412);; Cellular Component: small ribosomal subunit (GO:0015935);;	K02988|3.6e-170|dosa:Os03t0452300-01|K02988 small subunit ribosomal protein S5 | (RefSeq) Os03g0452300; Ribosomal protein S5, bacterial-type domain containing protein.	Ribosome (ko03010)
LOC_Os03g42464	2.96338e-09	1.84044	up	--	--	--
LOC_Os02g36220	0.000501424	1.32552	up	Molecular Function: magnesium ion binding (GO:0000287);; Molecular Function: terpene synthase activity (GO:0010333);;	K14038|0.0e+00|dosa:Os02t0571300-01|K14038 ent-pimara-8(14),15-diene synthase [EC:4.2.3.30] | (RefSeq) Os02g0571300, KS5, KAURENE_SYNTHASE-LIKE_5, ENT-KAURENE_SYNTHASE_5, KSL5; Terpenoid synthase domain containing protein.	Diterpenoid biosynthesis (ko00904)
LOC_Os01g52100	4.85455e-06	1.57062	up	--	--	--
LOC_Os03g21914	0.00205013	0.601521	up	Molecular Function: GTPase activity (GO:0003924);; Molecular Function: GTP binding (GO:0005525);;	K24104|1.0e-145|dosa:Os03t0337700-01|K24104 GPN-loop GTPase | (RefSeq) Os03g0337700; Protein of unknown function, ATP binding family protein.	--
LOC_Os04g24410	0.00161742	0.789034	up	--	--	--
LOC_Os02g19970	0.00658099	0.689198	up	Biological Process: cellular amino acid metabolic process (GO:0006520);; Molecular Function: transaminase activity (GO:0008483);; Biological Process: biosynthetic process (GO:0009058);; Molecular Function: pyridoxal phosphate binding (GO:0030170);;	K00815|9.2e-267|osa:4329101|K00815 tyrosine aminotransferase [EC:2.6.1.5] | (RefSeq) probable aminotransferase TAT2	Ubiquinone and other terpenoid-quinone biosynthesis (ko00130);; Cysteine and methionine metabolism (ko00270);; Tyrosine metabolism (ko00350);; Phenylalanine metabolism (ko00360);; Phenylalanine, tyrosine and tryptophan biosynthesis (ko00400);; Isoquinoline alkaloid biosynthesis (ko00950);; Tropane, piperidine and pyridine alkaloid biosynthesis (ko00960)
LOC_Os10g32300	0.000270694	0.775909	up	Cellular Component: integral component of membrane (GO:0016021);;	K02717|3.4e-131|osa:4348816|K02717 photosystem II oxygen-evolving enhancer protein 2 | (RefSeq) uncharacterized protein LOC4348816 isoform X1	Photosynthesis (ko00195)
LOC_Os03g60910	0.000179779	0.908445	up	--	K17710|6.7e-08|zju:107403650|K17710 pentatricopeptide repeat domain-containing protein 1 | (RefSeq) pentatricopeptide repeat-containing protein At2g18940, chloroplastic-like	--
LOC_Os11g31470	0.00284088	0.974815	up	Molecular Function: RNA binding (GO:0003723);; Molecular Function: nuclear export signal receptor activity (GO:0005049);; Cellular Component: nucleus (GO:0005634);; Cellular Component: cytoplasm (GO:0005737);; Biological Process: RNA export from nucleus (GO:0006405);; Cellular Component: RNA nuclear export complex (GO:0042565);; Biological Process: regulation of protein export from nucleus (GO:00…	K14289|1.3e-130|sbi:8057624|K14289 exportin-5 | (RefSeq) protein HASTY 1 isoform X1	RNA transport (ko03013)
LOC_Os09g27680	0.00137765	1.19079	up	--	--	--
LOC_Os07g04420	0.00291008	1.04066	up	--	K09422|6.1e-12|obr:102706862|K09422 transcription factor MYB, plant | (RefSeq) uncharacterized LOC102706862	--
LOC_Os09g27040	3.88906e-140	5.57481	up	Cellular Component: integral component of membrane (GO:0016021);;	K18171|3.3e-113|cit:102615919|K18171 COX assembly mitochondrial protein 1 | (RefSeq) protein GAMETE EXPRESSED 1	--
LOC_Os07g25050	2.57643e-05	1.36919	up	--	--	--
LOC_Os03g48780	0.000499731	1.00634	up	Cellular Component: cell wall (GO:0005618);; Molecular Function: oxidoreductase activity (GO:0016491);; Molecular Function: manganese ion binding (GO:0030145);; Molecular Function: nutrient reservoir activity (GO:0045735);; Cellular Component: apoplast (GO:0048046);;	--	--
LOC_Os07g42260	0.00490534	0.650709	up	Molecular Function: endopeptidase activity (GO:0004175);; Molecular Function: threonine-type endopeptidase activity (GO:0004298);; Cellular Component: nucleus (GO:0005634);; Cellular Component: cytoplasm (GO:0005737);; Cellular Component: proteasome core complex (GO:0005839);; Biological Process: proteasomal protein catabolic process (GO:0010498);; Biological Process: proteasomal ubiquitin-indepe…	K02730|7.0e-143|dosa:Os07t0614100-01|K02730 20S proteasome subunit alpha 1 [EC:3.4.25.1] | (RefSeq) Os07g0614100; Alpha 1-2 subunit of 20S proteasome.	Proteasome (ko03050)
LOC_Os02g52150	4.19832e-08	1.90575	up	Biological Process: response to stress (GO:0006950);; Biological Process: response to osmotic stress (GO:0006970);; Biological Process: biological_process (GO:0008150);; Biological Process: response to temperature stimulus (GO:0009266);; Biological Process: response to heat (GO:0009408);; Biological Process: response to abiotic stimulus (GO:0009628);; Biological Process: response to inorganic sub…	K13993|5.7e-114|dosa:Os02t0758000-01|K13993 HSP20 family protein | (RefSeq) Os02g0758000; Similar to Low molecular weight heat shock protein precursor (Mitochondrial small heat shock protein 22).	Protein processing in endoplasmic reticulum (ko04141)
LOC_Os07g40810	8.14828e-06	1.43003	up	Biological Process: defense response (GO:0006952);; Molecular Function: ADP binding (GO:0043531);;	K13457|1.9e-192|obr:102710703|K13457 disease resistance protein RPM1 | (RefSeq) disease resistance protein RPM1-like	Plant-pathogen interaction (ko04626)
LOC_Os04g52820	0.00708849	0.90108	up	--	--	--
LOC_Os01g41710	2.6646e-08	1.57702	up	Cellular Component: photosystem I (GO:0009522);; Cellular Component: photosystem II (GO:0009523);; Cellular Component: chloroplast thylakoid membrane (GO:0009535);; Biological Process: photosynthesis, light harvesting (GO:0009765);; Cellular Component: integral component of membrane (GO:0016021);; Molecular Function: chlorophyll binding (GO:0016168);; Biological Process: protein-chromophore linka…	--	--
LOC_Os01g54540	0.0029662	0.811332	up	Molecular Function: structural constituent of ribosome (GO:0003735);; Cellular Component: ribosome (GO:0005840);; Biological Process: translation (GO:0006412);;	K02871|9.6e-127|dosa:Os01t0749200-01|K02871 large subunit ribosomal protein L13 | (RefSeq) Os01g0749200; Similar to 50S ribosomal protein L13.	Ribosome (ko03010)
LOC_Os01g51450	2.13073e-05	1.62013	up	Cellular Component: nucleus (GO:0005634);; Biological Process: nucleosome assembly (GO:0006334);;	K11279|9.7e-164|osa:9269473|K11279 nucleosome assembly protein 1-like 1 | (RefSeq) nucleosome assembly protein 1;3	--
LOC_Os07g37550	6.34826e-16	1.29848	up	Cellular Component: photosystem I (GO:0009522);; Cellular Component: photosystem II (GO:0009523);; Cellular Component: chloroplast thylakoid membrane (GO:0009535);; Biological Process: photosynthesis, light harvesting (GO:0009765);; Cellular Component: integral component of membrane (GO:0016021);; Molecular Function: chlorophyll binding (GO:0016168);; Biological Process: protein-chromophore linka…	K08914|5.5e-156|dosa:Os07t0562700-01|K08914 light-harvesting complex II chlorophyll a/b binding protein 3 | (RefSeq) Os07g0562700; Similar to Type III chlorophyll a/b-binding protein (Fragment).	Photosynthesis - antenna proteins (ko00196)
LOC_Os08g08030	0.000104739	1.38309	up	Molecular Function: endonuclease activity (GO:0004519);; Biological Process: double-strand break repair (GO:0006302);; Molecular Function: 3'-5' exonuclease activity (GO:0008408);; Molecular Function: manganese ion binding (GO:0030145);; Cellular Component: Mre11 complex (GO:0030870);; Biological Process: meiotic cell cycle (GO:0051321);;	K10865|5.9e-277|dosa:Os08t0177600-00|K10865 double-strand break repair protein MRE11 | (RefSeq) Os08g0177600; Similar to double-strand break repair protein MRE11.	Homologous recombination (ko03440);; Non-homologous end-joining (ko03450)
LOC_Os01g72980	0.00437623	0.676623	up	Biological Process: tRNA wobble uridine modification (GO:0002098);; Molecular Function: flavin adenine dinucleotide binding (GO:0050660);;	K03495|0.0e+00|dosa:Os01t0960300-01|K03495 tRNA uridine 5-carboxymethylaminomethyl modification enzyme | (RefSeq) Os01g0960300; Similar to Glucose inhibited division protein A.	--
LOC_Os01g48900	2.85094e-13	2.69471	up	Molecular Function: GTPase activity (GO:0003924);; Molecular Function: GTP binding (GO:0005525);;	K01528|3.2e-34|aof:109846114|K01528 dynamin 1/3 [EC:3.6.5.5] | (RefSeq) dynamin-2A-like	Endocytosis (ko04144)
LOC_Os04g52100	0.0091004	0.644684	up	Molecular Function: metal ion binding (GO:0046872);; Molecular Function: metalloaminopeptidase activity (GO:0070006);; Biological Process: protein initiator methionine removal (GO:0070084);;	K01265|8.3e-197|dosa:Os04t0610500-01|K01265 methionyl aminopeptidase [EC:3.4.11.18] | (RefSeq) Os04g0610500; Peptidase M24A, methionine aminopeptidase, subfamily 1 protein.	--
Oryza_sativa_newGene_3220	0.00423195	1.08911	up	--	--	--
LOC_Os01g56210	3.52897e-15	2.97282	up	Cellular Component: exocyst (GO:0000145);; Biological Process: exocytosis (GO:0006887);; Biological Process: protein transport (GO:0015031);;	K07195|6.2e-12|ats:109735997|K07195 exocyst complex component 7 | (RefSeq) LOC109735997; exocyst complex component EXO70B1-like	--
LOC_Os02g41630	3.72464e-09	0.894803	up	Cellular Component: cytoplasm (GO:0005737);; Biological Process: L-phenylalanine catabolic process (GO:0006559);; Biological Process: cinnamic acid biosynthetic process (GO:0009800);; Molecular Function: phenylalanine ammonia-lyase activity (GO:0045548);;	K13064|0.0e+00|dosa:Os02t0626100-01|K13064 phenylalanine/tyrosine ammonia-lyase [EC:4.3.1.25] | (RefSeq) Os02g0626100, PAL1, PHENYLALANINE_AMMONIA-LYASE_1; Similar to Phenylalanine ammonia-lyase.	Phenylalanine metabolism (ko00360);; Phenylpropanoid biosynthesis (ko00940)
LOC_Os11g26160	0.00158974	0.807881	up	Molecular Function: DNA binding (GO:0003677);; Molecular Function: transcription factor activity, sequence-specific DNA binding (GO:0003700);; Biological Process: DNA-templated transcription, initiation (GO:0006352);; Cellular Component: chloroplast (GO:0009507);; Molecular Function: sigma factor activity (GO:0016987);;	K01872|3.4e-107|pvu:PHAVU_007G142900g|K01872 alanyl-tRNA synthetase [EC:6.1.1.7] | (RefSeq) hypothetical protein	Aminoacyl-tRNA biosynthesis (ko00970)
LOC_Os08g03990	0.000121448	0.909143	up	--	--	--
LOC_Os03g14654	0.00612987	0.69987	up	--	--	--
LOC_Os08g40430	0.00163216	0.880063	up	Molecular Function: double-stranded DNA binding (GO:0003690);; Molecular Function: catalytic activity (GO:0003824);; Biological Process: regulation of transcription, DNA-templated (GO:0006355);;	K15032|1.3e-104|dosa:Os08t0515800-01|K15032 mTERF domain-containing protein, mitochondrial | (RefSeq) Os08g0515800; Mitochodrial transcription termination factor-related family protein.	--
LOC_Os12g32480	0.000574232	1.31074	up	--	--	--
LOC_Os11g42850	0.000169322	0.901517	up	--	--	--
LOC_Os01g25780	3.57777e-25	3.75283	up	Molecular Function: nucleic acid binding (GO:0003676);; Molecular Function: zinc ion binding (GO:0008270);; Biological Process: DNA integration (GO:0015074);;	K02111|3.0e-19|mdm:114822316|K02111 F-type H+/Na+-transporting ATPase subunit alpha [EC:7.1.2.2 7.2.2.1] | (RefSeq) LOW QUALITY PROTEIN: uncharacterized protein LOC114822316	Oxidative phosphorylation (ko00190);; Photosynthesis (ko00195)
LOC_Os06g27910	0.0018311	1.04572	up	Cellular Component: monolayer-surrounded lipid storage body (GO:0012511);; Cellular Component: integral component of membrane (GO:0016021);;	--	--
LOC_Os03g03990	0.00832095	0.675329	up	Cellular Component: chloroplast thylakoid membrane (GO:0009535);; Biological Process: response to high light intensity (GO:0009644);; Cellular Component: chloroplast envelope (GO:0009941);; Molecular Function: protein binding, bridging (GO:0030674);; Molecular Function: identical protein binding (GO:0042802);; Biological Process: protein import into chloroplast thylakoid membrane (GO:0045038);; B…	K12271|3.5e-198|osa:4331514|K12271 signal recognition particle 43 kDa protein | (RefSeq) probable signal recognition particle 43 kDa protein, chloroplastic	--
LOC_Os12g19590	0.00430447	0.751666	up	Biological Process: regulation of seed germination (GO:0010029);; Biological Process: regulation of growth (GO:0040008);;	--	--
LOC_Os08g41890	3.3388e-07	1.19725	up	Biological Process: microtubule cytoskeleton organization (GO:0000226);; Cellular Component: cytoplasm (GO:0005737);; Cellular Component: spindle (GO:0005819);; Cellular Component: microtubule (GO:0005874);; Molecular Function: microtubule binding (GO:0008017);; Cellular Component: phragmoplast (GO:0009524);;	K16732|1.5e-267|dosa:Os08t0531100-01|K16732 protein regulator of cytokinesis 1 | (RefSeq) Os08g0531100; MAP65/ASE1 family protein.	--
LOC_Os08g09760	4.48542e-05	1.18341	up	Molecular Function: protein binding (GO:0005515);;	--	--
LOC_Os04g21350	2.23988e-08	1.90305	up	Biological Process: regulation of flower development (GO:0009909);;	--	--
LOC_Os01g67580	0.00148356	0.66948	up	Molecular Function: ATP binding (GO:0005524);; Cellular Component: integral component of membrane (GO:0016021);; Molecular Function: ATPase activity (GO:0016887);; Molecular Function: ATPase activity, coupled to transmembrane movement of substances (GO:0042626);;	K05666|0.0e+00|soe:110798290|K05666 ATP-binding cassette, subfamily C (CFTR/MRP), member 2 | (RefSeq) ABC transporter C family member 3-like	ABC transporters (ko02010)
LOC_Os03g05806	0.00124505	0.768836	up	Biological Process: maturation of LSU-rRNA from tetracistronic rRNA transcript (SSU-rRNA, LSU-rRNA, 4.5S-rRNA, 5S-rRNA) (GO:0000488);; Biological Process: maturation of SSU-rRNA from tetracistronic rRNA transcript (SSU-rRNA, LSU-rRNA, 4.5S-rRNA, 5S-rRNA) (GO:0000489);; Biological Process: pseudouridine synthesis (GO:0001522);; Molecular Function: RNA binding (GO:0003723);; Cellular Component: chl…	K06178|2.3e-22|ccaj:109794456|K06178 23S rRNA pseudouridine2605 synthase [EC:5.4.99.22] | (RefSeq) uncharacterized protein LOC109794456	--
LOC_Os02g04945	0.00274326	1.06525	up	Molecular Function: dolichol kinase activity (GO:0004168);; Cellular Component: integral component of endoplasmic reticulum membrane (GO:0030176);; Biological Process: dolichyl monophosphate biosynthetic process (GO:0043048);;	K00902|8.2e-70|osa:4328285|K00902 dolichol kinase [EC:2.7.1.108] | (RefSeq) dolichol kinase EVAN isoform X1	N-Glycan biosynthesis (ko00510)
LOC_Os01g37350	1.66351e-19	2.75021	up	Molecular Function: nucleic acid binding (GO:0003676);; Molecular Function: RNA-DNA hybrid ribonuclease activity (GO:0004523);; Biological Process: DNA integration (GO:0015074);;	K14175|2.6e-42|mcha:111010887|K14175 (3S,6E)-nerolidol synthase [EC:4.2.3.48] | (RefSeq) (3S,6E)-nerolidol synthase 1-like	Sesquiterpenoid and triterpenoid biosynthesis (ko00909)
LOC_Os05g50820	4.35165e-17	2.31171	up	Cellular Component: integral component of membrane (GO:0016021);;	--	--
LOC_Os05g45440	4.11581e-09	1.92257	up	--	--	--
LOC_Os07g01740	1.39937e-12	2.21792	up	Cellular Component: lytic vacuole (GO:0000323);; Cellular Component: plant-type vacuole (GO:0000325);; Biological Process: response to acid chemical (GO:0001101);; Biological Process: immune system process (GO:0002376);; Molecular Function: molecular_function (GO:0003674);; Molecular Function: catalytic activity (GO:0003824);; Molecular Function: endopeptidase activity (GO:0004175);; Molecular Fu…	K16292|8.1e-10|sbi:8067746|K16292 KDEL-tailed cysteine endopeptidase [EC:3.4.22.-] | (RefSeq) senescence-specific cysteine protease SAG39	--
LOC_Os02g27400	0.00398682	0.640082	up	--	--	--
LOC_Os11g31690	0.00111621	1.18788	up	--	--	--
Oryza_sativa_newGene_2086	0.00255306	0.875504	up	--	--	--
LOC_Os07g44740	0.00769074	0.830734	up	Biological Process: protein folding (GO:0006457);;	K04078|1.4e-47|dosa:Os07t0641700-01|K04078 chaperonin GroES | (RefSeq) Os07g0641700; Similar to 10 kDa chaperonin (Protein CPN10) (Protein groES).	--
LOC_Os06g28820	0.0017773	1.12044	up	--	K19011|1.8e-138|obr:102703694|K19011 achilleol B synthase [EC:5.4.99.48] | (RefSeq) achilleol B synthase-like	Sesquiterpenoid and triterpenoid biosynthesis (ko00909)
LOC_Os05g24930	0.00751611	0.733811	up	Molecular Function: molecular_function (GO:0003674);; Molecular Function: nucleic acid binding (GO:0003676);; Molecular Function: RNA binding (GO:0003723);; Molecular Function: catalytic activity (GO:0003824);; Molecular Function: nuclease activity (GO:0004518);; Molecular Function: endonuclease activity (GO:0004519);; Molecular Function: binding (GO:0005488);; Cellular Component: cellular_compon…	--	--
LOC_Os06g27590	2.62812e-08	1.42779	up	--	--	--
Oryza_sativa_newGene_4115	2.92784e-07	1.85569	up	--	--	--
LOC_Os12g41715	0.00458375	0.659763	up	Molecular Function: nucleic acid binding (GO:0003676);; Molecular Function: ATP binding (GO:0005524);;	K16911|5.3e-164|ccaj:109805117|K16911 ATP-dependent RNA helicase DDX21 [EC:3.6.4.13] | (RefSeq) DEAD-box ATP-dependent RNA helicase 53-like	--
LOC_Os06g23040	0.00223821	0.649271	up	--	--	--
LOC_Os03g47720	6.46519e-12	2.60764	up	--	K24194|3.4e-48|osa:4326215|K24194 boron transporter | (RefSeq) uncharacterized protein LOC4326215	--
LOC_Os08g02060	0.00107173	0.630275	up	--	K15255|3.9e-06|lsv:111892960|K15255 ATP-dependent DNA helicase PIF1 [EC:3.6.4.12] | (RefSeq) ATP-dependent DNA helicase PIF1-like	--
LOC_Os09g37690	7.79352e-09	1.4921	up	Molecular Function: N,N-dimethylaniline monooxygenase activity (GO:0004499);; Molecular Function: flavin adenine dinucleotide binding (GO:0050660);; Molecular Function: NADP binding (GO:0050661);;	K22324|1.7e-14|bna:106349044|K22324 aliphatic glucosinolate S-oxygenase [EC:1.14.13.237] | (RefSeq) flavin-containing monooxygenase FMO GS-OX2	--
LOC_Os04g17700	0.00225743	0.706417	up	--	--	--
LOC_Os12g37380	0.00682473	0.662358	up	Biological Process: pseudouridine synthesis (GO:0001522);; Molecular Function: RNA binding (GO:0003723);; Molecular Function: pseudouridine synthase activity (GO:0009982);;	K06180|2.0e-14|mis:MICPUN_96893|K06180 23S rRNA pseudouridine1911/1915/1917 synthase [EC:5.4.99.23] | (RefSeq) predicted protein	--
LOC_Os06g27760	0.00596218	0.753204	up	Biological Process: response to oxidative stress (GO:0006979);; Biological Process: protein repair (GO:0030091);; Molecular Function: peptide-methionine (R)-S-oxide reductase activity (GO:0033743);; Molecular Function: metal ion binding (GO:0046872);;	K07305|9.0e-110|osa:4341018|K07305 peptide-methionine (R)-S-oxide reductase [EC:1.8.4.12] | (RefSeq) peptide methionine sulfoxide reductase B1, chloroplastic	--
LOC_Os06g30380	1.06112e-05	1.06728	up	Molecular Function: GTP binding (GO:0005525);; Cellular Component: mitochondrion (GO:0005739);; Cellular Component: chloroplast stroma (GO:0009570);; Biological Process: response to brassinosteroid (GO:0009741);; Biological Process: brassinosteroid mediated signaling pathway (GO:0009742);; Biological Process: chloroplast rRNA processing (GO:1901259);;	K13427|2.0e-26|vvi:100265605|K13427 nitric-oxide synthase, plant [EC:1.14.13.39] | (RefSeq) putative nitric oxide synthase	Arginine biosynthesis (ko00220);; Arginine and proline metabolism (ko00330);; Plant-pathogen interaction (ko04626)
LOC_Os09g31482	4.33304e-05	0.832867	up	Biological Process: mRNA splicing, via spliceosome (GO:0000398);; Molecular Function: RNA binding (GO:0003723);; Molecular Function: metal ion binding (GO:0046872);; Cellular Component: U2AF (GO:0089701);;	K12836|5.3e-143|dosa:Os09t0491756-01|K12836 splicing factor U2AF 35 kDa subunit | (RefSeq) Os09g0491756, C3H60, ZINC_FINGER_CCCH_DOMAIN-CONTAINING_PROTEIN_60; U2 snRNP auxiliary factor, small subunit.	Spliceosome (ko03040)
LOC_Os03g14400	0.0087216	0.691199	up	Molecular Function: monooxygenase activity (GO:0004497);; Molecular Function: iron ion binding (GO:0005506);; Molecular Function: oxidoreductase activity, acting on paired donors, with incorporation or reduction of molecular oxygen (GO:0016705);; Molecular Function: heme binding (GO:0020037);;	K23810|5.8e-124|vvi:100232891|K23810 (E)-8-carboxylinalool synthase [EC:1.14.14.-] | (RefSeq) GFH2; ripening-related P-450 enzyme-like	Monoterpenoid biosynthesis (ko00902)
LOC_Os12g07380	0.00106561	0.973634	up	--	--	--
Oryza_sativa_newGene_539	4.7301e-06	1.74461	up	--	--	--
LOC_Os12g44170	0.000742607	0.586042	up	Molecular Function: molecular_function (GO:0003674);; Molecular Function: nucleic acid binding (GO:0003676);; Molecular Function: RNA binding (GO:0003723);; Molecular Function: catalytic activity (GO:0003824);; Molecular Function: nuclease activity (GO:0004518);; Molecular Function: endonuclease activity (GO:0004519);; Molecular Function: binding (GO:0005488);; Cellular Component: cellular_compon…	K15710|4.0e-13|smo:SELMODRAFT_438275|K15710 E3 ubiquitin-protein ligase SHPRH [EC:3.6.4.- 2.3.2.27] | (RefSeq) hypothetical protein	--
LOC_Os02g38050	9.3653e-05	0.905726	up	Molecular Function: zinc ion binding (GO:0008270);;	K17987|0.0e+00|dosa:Os02t0593700-01|K17987 next to BRCA1 gene 1 protein | (RefSeq) Os02g0593700; Similar to TA4 protein (Fragment).	--
LOC_Os12g32820	7.39768e-06	0.758349	up	Molecular Function: ATP binding (GO:0005524);; Cellular Component: integral component of membrane (GO:0016021);; Molecular Function: ATPase activity (GO:0016887);;	K08711|3.2e-56|qsu:111987600|K08711 ATP-binding cassette, subfamily G (WHITE), member 2, PDR | (RefSeq) LOW QUALITY PROTEIN: ZEB2-regulated ABC transporter 1-like	ABC transporters (ko02010)
LOC_Os01g07640	4.6762e-16	3.05138	up	Molecular Function: protein binding (GO:0005515);;	K24194|3.5e-55|bdi:100824289|K24194 boron transporter | (RefSeq) boron transporter 4	--
LOC_Os02g54340	0.00113906	0.737983	up	Molecular Function: ATP binding (GO:0005524);; Cellular Component: cytoplasm (GO:0005737);; Cellular Component: proteasome regulatory particle, base subcomplex (GO:0008540);; Molecular Function: hydrolase activity (GO:0016787);; Molecular Function: TBP-class protein binding (GO:0017025);; Biological Process: protein catabolic process (GO:0030163);; Biological Process: positive regulation of RNA p…	K03061|1.3e-246|dosa:Os06t0192600-01|K03061 26S proteasome regulatory subunit T1 | (RefSeq) Os06g0192600; 26S proteasome regulatory particle triple-A ATPase subunit1 (26S protease regulatory subunit 7).	Proteasome (ko03050)
LOC_Os05g29860	0.00593318	0.774664	up	Molecular Function: ATP transmembrane transporter activity (GO:0005347);; Cellular Component: integral component of membrane (GO:0016021);;	K15111|3.7e-161|dosa:Os05t0361900-01|K15111 solute carrier family 25 (mitochondrial S-adenosylmethionine transporter), member 26 | (RefSeq) Os05g0361900; Mitochondrial carrier protein domain containing protein.	--
LOC_Os07g46990	5.39602e-14	1.94764	up	Molecular Function: superoxide dismutase activity (GO:0004784);; Molecular Function: metal ion binding (GO:0046872);;	K04565|3.6e-82|dosa:Os07t0665200-01|K04565 superoxide dismutase, Cu-Zn family [EC:1.15.1.1] | (RefSeq) Os07g0665200; Similar to Superoxide dismutase [Cu-Zn].	Peroxisome (ko04146)
LOC_Os12g33830	2.24018e-09	2.23719	up	Cellular Component: integral component of membrane (GO:0016021);;	--	--
LOC_Os10g11310	0.00757918	0.792217	up	Cellular Component: integral component of membrane (GO:0016021);;	K01728|3.2e-16|zju:107419134|K01728 pectate lyase [EC:4.2.2.2] | (RefSeq) pectate lyase 1-like	Pentose and glucuronate interconversions (ko00040)
LOC_Os03g11510	0.00813026	0.791316	up	Cellular Component: integral component of membrane (GO:0016021);;	K15111|2.1e-36|gsl:Gasu_27310|K15111 solute carrier family 25 (mitochondrial S-adenosylmethionine transporter), member 26 | (RefSeq) mitochondrial carrier (BOU / S-adenosylmethionine carrier)	--
LOC_Os04g53720	0.00107265	1.0244	up	Molecular Function: ATP binding (GO:0005524);; Molecular Function: metal ion binding (GO:0046872);;	K15711|3.8e-98|ppp:112276323|K15711 SWI/SNF-related matrix-associated actin-dependent regulator of chromatin subfamily A3 [EC:3.6.4.- 2.3.2.27] | (RefSeq) putative SWI/SNF-related matrix-associated actin-dependent regulator of chromatin subfamily A member 3-like 1	--
LOC_Os05g32140	0.00916881	0.586731	up	Molecular Function: sulfotransferase activity (GO:0008146);; Molecular Function: zinc ion binding (GO:0008270);; Biological Process: glycolipid biosynthetic process (GO:0009247);; Cellular Component: chloroplast (GO:0009507);; Biological Process: cellular response to phosphate starvation (GO:0016036);; Biological Process: sulfolipid biosynthetic process (GO:0046506);; Molecular Function: UDPsulfo…	K06118|1.8e-281|dosa:Os05t0387200-01|K06118 UDP-sulfoquinovose synthase [EC:3.13.1.1] | (RefSeq) Os05g0387200; Similar to UDP-sulfoquinovose synthase, chloroplast precursor (EC 3.13.1.1) (Sulfite:UDP-glucose sulfotransferase) (Sulfolipid biosynthesis protein) (SoSQD1).	Amino sugar and nucleotide sugar metabolism (ko00520);; Glycerolipid metabolism (ko00561)
LOC_Os05g23740	0.00131744	0.685313	up	Molecular Function: ATP binding (GO:0005524);; Biological Process: protein folding (GO:0006457);; Molecular Function: unfolded protein binding (GO:0051082);;	K03283|0.0e+00|osa:4338354|K03283 heat shock 70kDa protein 1/2/6/8 | (RefSeq) stromal 70 kDa heat shock-related protein, chloroplastic	Spliceosome (ko03040);; Protein processing in endoplasmic reticulum (ko04141);; Endocytosis (ko04144)
LOC_Os05g06920	3.33773e-13	1.87848	up	Molecular Function: calcium ion binding (GO:0005509);; Molecular Function: GTP diphosphokinase activity (GO:0008728);; Biological Process: guanosine tetraphosphate metabolic process (GO:0015969);;	K00951|3.0e-297|dosa:Os05t0161500-01|K00951 GTP pyrophosphokinase [EC:2.7.6.5] | (RefSeq) Os05g0161500; RelA/SpoT domain containing protein.	Purine metabolism (ko00230)
LOC_Os02g55260	0.0057209	0.587148	up	Molecular Function: nucleic acid binding (GO:0003676);; Molecular Function: ATP binding (GO:0005524);;	K14807|3.8e-294|dosa:Os02t0795900-01|K14807 ATP-dependent RNA helicase DDX51/DBP6 [EC:3.6.4.13] | (RefSeq) Os02g0795900; Similar to DEAD box-like RNA helicase (Fragment).	--
LOC_Os06g28740	0.000642456	0.667227	up	--	--	--
LOC_Os08g25700	4.46046e-05	0.841591	up	Cellular Component: integral component of membrane (GO:0016021);;	--	--
LOC_Os02g47760	0.00183038	0.923934	up	Molecular Function: ATP binding (GO:0005524);; Cellular Component: mitochondrion (GO:0005739);; Biological Process: mitochondrion organization (GO:0007005);;	K17681|5.5e-284|dosa:Os02t0706500-01|K17681 ATPase family AAA domain-containing protein 3A/B | (RefSeq) Os02g0706500; ATPase, AAA-type, core domain containing protein.	--
LOC_Os09g16540	0.00210472	1.03232	up	Biological Process: defense response to oomycetes (GO:0002229);; Molecular Function: transmembrane receptor protein serine/threonine kinase activity (GO:0004675);; Molecular Function: ATP binding (GO:0005524);; Cellular Component: plasma membrane (GO:0005886);; Biological Process: defense response (GO:0006952);; Cellular Component: integral component of membrane (GO:0016021);; Molecular Function:…	K01176|4.2e-112|sbi:8065370|K01176 alpha-amylase [EC:3.2.1.1] | (RefSeq) alpha-amylase isozyme 2A	Starch and sucrose metabolism (ko00500)
LOC_Os02g01210	0.00965996	0.602622	up	Cellular Component: integral component of membrane (GO:0016021);;	K14209|2.7e-10|obr:102700331|K14209 solute carrier family 36 (proton-coupled amino acid transporter) | (RefSeq) amino acid transporter ANTL2-like	--
LOC_Os09g21110	0.000767216	0.695018	up	Molecular Function: aminoacyl-tRNA editing activity (GO:0002161);; Molecular Function: leucine-tRNA ligase activity (GO:0004823);; Molecular Function: ATP binding (GO:0005524);; Biological Process: leucyl-tRNA aminoacylation (GO:0006429);;	K01869|0.0e+00|dosa:Os09t0378300-01|K01869 leucyl-tRNA synthetase [EC:6.1.1.4] | (RefSeq) Os09g0378300; Similar to Leucyl-tRNA synthetase, cytoplasmic (EC 6.1.1.4) (Leucine--tRNA ligase) (LeuRS).	Aminoacyl-tRNA biosynthesis (ko00970)
LOC_Os05g11550	0.000141524	0.713609	up	Molecular Function: phosphoprotein phosphatase activity (GO:0004721);;	K04460|2.4e-281|dosa:Os05t0204900-01|K04460 serine/threonine-protein phosphatase 5 [EC:3.1.3.16] | (RefSeq) Os05g0204900; Similar to Type 5 protein serine/threonine phosphatase 62 kDa isoform.	--
LOC_Os01g66600	0.00407455	0.710281	up	Cellular Component: chloroplast thylakoid membrane (GO:0009535);;	K17525|2.3e-29|peq:110022313|K17525 chitinase domain-containing protein 1 | (RefSeq) rhodanese-like domain-containing protein 4, chloroplastic	--
LOC_Os03g21900	0.00260059	0.693145	up	Molecular Function: uroporphyrinogen decarboxylase activity (GO:0004853);; Biological Process: protoporphyrinogen IX biosynthetic process (GO:0006782);;	K01599|3.4e-223|dosa:Os03t0337600-01|K01599 uroporphyrinogen decarboxylase [EC:4.1.1.37] | (RefSeq) Os03g0337600; Similar to Uroporphyrinogen decarboxylase (EC 4.1.1.37) (URO-D) (UPD) (Fragment).	Porphyrin and chlorophyll metabolism (ko00860)
LOC_Os06g10350	0.00426171	0.726053	up	Molecular Function: DNA binding (GO:0003677);; Cellular Component: nucleus (GO:0005634);;	K09422|4.2e-127|osa:4340430|K09422 transcription factor MYB, plant | (RefSeq) anthocyanin regulatory C1 protein	--
LOC_Os06g15910	3.10719e-08	1.43024	up	Molecular Function: potassium ion transmembrane transporter activity (GO:0015079);; Cellular Component: integral component of membrane (GO:0016021);;	K03549|0.0e+00|osa:4340724|K03549 KUP system potassium uptake protein | (RefSeq) potassium transporter 24	--
LOC_Os11g25210	0.00128683	0.952794	up	Molecular Function: nucleic acid binding (GO:0003676);; Molecular Function: RNA-DNA hybrid ribonuclease activity (GO:0004523);;	K22804|1.2e-54|bna:106442438|K22804 structural maintenance of chromosomes protein 6 | (RefSeq) structural maintenance of chromosomes protein 6B-like	--
LOC_Os04g40720	0.000114109	0.932684	up	--	--	--
LOC_Os10g30870	0.00233074	0.829146	up	Cellular Component: cellular_component (GO:0005575);; Cellular Component: intracellular (GO:0005622);; Cellular Component: cell (GO:0005623);; Cellular Component: cytoplasm (GO:0005737);; Biological Process: biological_process (GO:0008150);; Cellular Component: chloroplast (GO:0009507);; Cellular Component: plastid stroma (GO:0009532);; Cellular Component: plastid (GO:0009536);; Cellular Componen…	--	--
LOC_Os01g09384	2.34486e-14	1.39397	up	--	K24194|1.3e-174|osa:4326215|K24194 boron transporter | (RefSeq) uncharacterized protein LOC4326215	--
LOC_Os07g04440	0.00914951	0.890147	up	--	--	--
LOC_Os07g47040	8.28549e-05	0.922323	up	--	--	--
LOC_Os03g05820	2.41264e-14	2.08784	up	Molecular Function: microtubule motor activity (GO:0003777);; Molecular Function: ATP binding (GO:0005524);; Cellular Component: microtubule (GO:0005874);; Biological Process: microtubule-based movement (GO:0007018);; Molecular Function: microtubule binding (GO:0008017);; Biological Process: regulation of microtubule-based process (GO:0032886);; Biological Process: root development (GO:0048364);;	K10396|1.1e-240|qsu:112023716|K10396 kinesin family member 5 | (RefSeq) kinesin-like protein KIN-UC isoform X1	Endocytosis (ko04144)
LOC_Os09g28620	0.00346562	1.00652	up	Biological Process: catabolic process (GO:0009056);; Molecular Function: hydrolase activity (GO:0016787);;	K20506|1.4e-77|egu:105060863|K20506 tuliposide A-converting enzyme [EC:4.2.99.22] | (RefSeq) tuliposide A-converting enzyme 2, chloroplastic-like	--
LOC_Os02g24280	0.000844783	1.11942	up	Molecular Function: zinc ion binding (GO:0008270);;	K17604|6.6e-37|soe:110797247|K17604 zinc finger SWIM domain-containing protein 3 | (RefSeq) uncharacterized protein LOC110797247	--
LOC_Os05g34150	4.55146e-05	1.5368	up	Molecular Function: transferase activity (GO:0016740);;	K00799|1.3e-146|dosa:Os05t0412800-01|K00799 glutathione S-transferase [EC:2.5.1.18] | (RefSeq) Os05g0412800, TAU_GLUTATHIONE_S-TRANSFERASE_16, GSTU16; Similar to Glutathione S-transferase GST 41 (EC 2.5.1.18).	Glutathione metabolism (ko00480)
LOC_Os03g61120	0.00780671	0.766283	up	Biological Process: tryptophan biosynthetic process (GO:0000162);; Molecular Function: anthranilate synthase activity (GO:0004049);;	K01657|0.0e+00|dosa:Os03t0826500-01|K01657 anthranilate synthase component I [EC:4.1.3.27] | (RefSeq) Os03g0826500; Anthranilate synthase alpha 1 subunit.	Phenylalanine, tyrosine and tryptophan biosynthesis (ko00400);; Biosynthesis of amino acids (ko01230)
LOC_Os06g09570	0.00956815	0.645672	up	Molecular Function: GTP binding (GO:0005525);; Cellular Component: nucleolus (GO:0005730);; Biological Process: ribosome biogenesis (GO:0042254);;	K06943|0.0e+00|osa:4340389|K06943 nucleolar GTP-binding protein | (RefSeq) nucleolar GTP-binding protein 1	Ribosome biogenesis in eukaryotes (ko03008)
LOC_Os02g10860	0.00110686	0.74166	up	Molecular Function: transcription factor activity, sequence-specific DNA binding (GO:0003700);; Molecular Function: carbohydrate binding (GO:0030246);;	K16241|2.2e-66|dosa:Os02t0203000-00|K16241 transcription factor HY5 | (RefSeq) Os02g0203000; Similar to transcription factor HY5.	Circadian rhythm - plant (ko04712)
LOC_Os01g31110	0.000779224	0.802722	up	Biological Process: Group II intron splicing (GO:0000373);; Molecular Function: RNA binding (GO:0003723);;	--	--
LOC_Os08g31810	9.11723e-06	0.670014	up	Molecular Function: RNA binding (GO:0003723);; Cellular Component: nucleolus (GO:0005730);;	K14838|1.4e-118|dosa:Os08t0412200-01|K14838 nucleolar protein 15 | (RefSeq) Os08g0412200; Nucleotide-binding, alpha-beta plait domain containing protein.	--
LOC_Os03g30200	1.99766e-09	2.10348	up	Cellular Component: mitochondrial inner membrane presequence translocase complex (GO:0005744);; Biological Process: protein import into mitochondrial matrix (GO:0030150);; Cellular Component: integral component of mitochondrial inner membrane (GO:0031305);;	K17795|8.8e-116|dosa:Os03t0415500-01|K17795 mitochondrial import inner membrane translocase subunit TIM17 | (RefSeq) Os03g0415500; Mitochondrial import inner membrane translocase, subunit Tim17/22 family protein.	--
LOC_Os03g56930	3.29401e-06	1.68229	up	--	--	--
LOC_Os02g35750	0.0055168	0.678345	up	Molecular Function: molecular_function (GO:0003674);; Molecular Function: nucleic acid binding (GO:0003676);; Molecular Function: RNA binding (GO:0003723);; Molecular Function: catalytic activity (GO:0003824);; Molecular Function: nuclease activity (GO:0004518);; Molecular Function: endonuclease activity (GO:0004519);; Molecular Function: binding (GO:0005488);; Cellular Component: cellular_compon…	--	--
LOC_Os03g08140	0.000319737	1.18816	up	Molecular Function: ATP binding (GO:0005524);; Biological Process: cellular protein modification process (GO:0006464);; Molecular Function: ligase activity (GO:0016874);;	K16609|0.0e+00|osa:4331821|K16609 tubulin--tyrosine ligase-like protein 12 | (RefSeq) tubulin--tyrosine ligase-like protein 12 isoform X1	--
LOC_Os03g63910	0.00286936	0.591065	up	--	--	--
LOC_Os02g39930	6.4586e-08	1.36581	up	--	K03098|1.5e-112|dosa:Os02t0612900-01|K03098 apolipoprotein D and lipocalin family protein | (RefSeq) Os02g0612900; Similar to Temperature stress-induced lipocalin.	--
LOC_Os01g55290	0.000134616	0.611507	up	Molecular Function: molecular_function (GO:0003674);; Molecular Function: nucleic acid binding (GO:0003676);; Molecular Function: RNA binding (GO:0003723);; Molecular Function: catalytic activity (GO:0003824);; Molecular Function: nuclease activity (GO:0004518);; Molecular Function: endonuclease activity (GO:0004519);; Molecular Function: binding (GO:0005488);; Cellular Component: cellular_compon…	K20858|3.0e-32|egu:105046210|K20858 calcium uniporter protein, mitochondrial | (RefSeq) uncharacterized protein LOC105046210	--
LOC_Os07g08160	1.22004e-31	3.5481	up	Cellular Component: cellular_component (GO:0005575);; Cellular Component: intracellular (GO:0005622);; Cellular Component: cell (GO:0005623);; Cellular Component: cytoplasm (GO:0005737);; Biological Process: transport (GO:0006810);; Biological Process: response to stress (GO:0006950);; Biological Process: biological_process (GO:0008150);; Biological Process: response to temperature stimulus (GO:0…	K17290|8.7e-09|apro:F751_3177|K17290 oxidoreductase [EC:1.1.1.-] | (RefSeq) Oxidoreductase HTATIP2	--
LOC_Os05g38270	0.00026865	1.10004	up	--	K10615|4.8e-27|ppp:112282946|K10615 E3 ubiquitin-protein ligase HERC4 [EC:2.3.2.26] | (RefSeq) probable E3 ubiquitin-protein ligase HERC4 isoform X1	Ubiquitin mediated proteolysis (ko04120)
LOC_Os03g60620	0.000729813	0.61863	up	Molecular Function: ATP binding (GO:0005524);; Cellular Component: cytoplasm (GO:0005737);; Biological Process: response to unfolded protein (GO:0006986);; Molecular Function: ATPase activity (GO:0016887);; Molecular Function: heat shock protein binding (GO:0031072);; Biological Process: cellular response to unfolded protein (GO:0034620);; Biological Process: protein refolding (GO:0042026);; Mole…	K03283|0.0e+00|dosa:Os03t0821100-01|K03283 heat shock 70kDa protein 1/2/6/8 | (RefSeq) Os03g0821100; Similar to Non-cell-autonomous heat shock cognate protein 70.	Spliceosome (ko03040);; Protein processing in endoplasmic reticulum (ko04141);; Endocytosis (ko04144)
LOC_Os09g37620	0.00550725	0.736499	up	Molecular Function: N,N-dimethylaniline monooxygenase activity (GO:0004499);; Molecular Function: flavin adenine dinucleotide binding (GO:0050660);; Molecular Function: NADP binding (GO:0050661);;	K22324|3.3e-18|aly:9324080|K22324 aliphatic glucosinolate S-oxygenase [EC:1.14.13.237] | (RefSeq) flavin-containing monooxygenase FMO GS-OX4	--
LOC_Os05g50640	0.0042928	1.00583	up	Molecular Function: DNA binding (GO:0003677);; Molecular Function: protein dimerization activity (GO:0046983);;	K10398|1.9e-11|eus:EUTSA_v10016147mg|K10398 kinesin family member 11 | (RefSeq) hypothetical protein	--
LOC_Os04g03860	9.35551e-27	3.65132	up	Molecular Function: transcription cofactor activity (GO:0003712);; Biological Process: regulation of transcription, DNA-templated (GO:0006355);;	K14972|0.0e+00|dosa:Os04t0127800-01|K14972 PAX-interacting protein 1 | (RefSeq) Os04g0127800; Coactivator CBP, KIX domain containing protein.	--
LOC_Os12g42810	5.26836e-06	1.25355	up	Biological Process: protein deneddylation (GO:0000338);; Cellular Component: cytoplasm (GO:0005737);; Cellular Component: COP9 signalosome (GO:0008180);; Cellular Component: integral component of membrane (GO:0016021);;	K12179|9.3e-45|dosa:Os08t0500000-01|K12179 COP9 signalosome complex subunit 6 | (RefSeq) Os08g0500000; Similar to COP9 signalosome complex subunit 6a (Signalosome subunit 6a) (Fragments).	--
LOC_Os03g55330	0.00660741	0.712324	up	Molecular Function: protein-arginine N-methyltransferase activity (GO:0016274);;	K18477|4.3e-200|osa:4334192|K18477 type IV protein arginine methyltransferase [EC:2.1.1.322] | (RefSeq) protein arginine N-methyltransferase 2	--
LOC_Os02g18990	1.89954e-08	1.86879	up	Molecular Function: hydrolase activity, acting on ester bonds (GO:0016788);;	K14209|1.2e-25|ats:109773794|K14209 solute carrier family 36 (proton-coupled amino acid transporter) | (RefSeq) uncharacterized protein LOC109773794	--
LOC_Os10g39930	0.00220114	0.813082	up	Molecular Function: iron ion binding (GO:0005506);; Cellular Component: chloroplast envelope (GO:0009941);; Molecular Function: zeinoxanthin epsilon hydroxylase activity (GO:0009974);; Biological Process: carotenoid biosynthetic process (GO:0016117);; Molecular Function: heme binding (GO:0020037);;	K09837|2.4e-307|dosa:Os10t0546600-01|K09837 carotenoid epsilon hydroxylase [EC:1.14.14.158] | (RefSeq) Os10g0546600; Similar to Chloroplast carotenoid epsilon-ring hydroxylase.	Carotenoid biosynthesis (ko00906)
LOC_Os12g05760	0.00863735	0.9988	up	--	K09490|1.5e-261|osa:107275251|K09490 endoplasmic reticulum chaperone BiP [EC:3.6.4.10] | (RefSeq) luminal-binding protein 5-like	Protein export (ko03060);; Protein processing in endoplasmic reticulum (ko04141)
LOC_Os03g03390	0.00128697	0.674808	up	Molecular Function: nucleic acid binding (GO:0003676);; Cellular Component: nucleolus (GO:0005730);; Biological Process: regulation of cell proliferation (GO:0042127);; Biological Process: regulation of ribosome biogenesis (GO:0090069);;	K11135|1.7e-211|dosa:Os03t0125300-01|K11135 Pin2-interacting protein X1 | (RefSeq) Os03g0125300; D111/G-patch domain containing protein.	--
LOC_Os05g48200	0.00750945	0.89641	up	Molecular Function: iron ion binding (GO:0005506);; Biological Process: glutamate biosynthetic process (GO:0006537);; Molecular Function: FMN binding (GO:0010181);; Molecular Function: glutamate synthase (NADH) activity (GO:0016040);; Molecular Function: flavin adenine dinucleotide binding (GO:0050660);; Molecular Function: 3 iron, 4 sulfur cluster binding (GO:0051538);;	K00264|0.0e+00|osa:4339561|K00264 glutamate synthase (NADH) [EC:1.4.1.14] | (RefSeq) glutamate synthase 2 [NADH], chloroplastic	Alanine, aspartate and glutamate metabolism (ko00250);; Nitrogen metabolism (ko00910);; Biosynthesis of amino acids (ko01230)
LOC_Os02g22250	5.06782e-29	4.09329	up	Molecular Function: nucleic acid binding (GO:0003676);; Molecular Function: zinc ion binding (GO:0008270);;	K00924|1.9e-20|cqi:110687152|K00924 kinase [EC:2.7.1.-] | (RefSeq) receptor protein kinase CLAVATA1-like	--
LOC_Os07g29420	0.000566553	0.684792	up	Molecular Function: methionine adenosyltransferase activity (GO:0004478);; Molecular Function: ATP binding (GO:0005524);; Biological Process: transcription, DNA-templated (GO:0006351);; Biological Process: S-adenosylmethionine biosynthetic process (GO:0006556);;	K03022|2.3e-113|dosa:Os07t0477000-01|K03022 DNA-directed RNA polymerase III subunit RPC8 | (RefSeq) Os07g0477000; RNA polymerase Rpb7, N-terminal domain containing protein.	RNA polymerase (ko03020)
LOC_Os09g20430	9.82218e-07	0.94248	up	Biological Process: biological_process (GO:0008150);; Biological Process: homeostatic process (GO:0042592);; Biological Process: chemical homeostasis (GO:0048878);; Biological Process: ion homeostasis (GO:0050801);; Biological Process: metal ion homeostasis (GO:0055065);; Biological Process: copper ion homeostasis (GO:0055070);; Biological Process: transition metal ion homeostasis (GO:0055076);; …	K07152|3.9e-160|dosa:Os09t0370200-01|K07152 protein SCO1 | (RefSeq) Os09g0370200; Copper chaperone SCO1/SenC domain containing protein.	--
LOC_Os01g55940	2.47013e-05	1.45088	up	Molecular Function: molecular_function (GO:0003674);; Molecular Function: catalytic activity (GO:0003824);; Biological Process: biological_process (GO:0008150);; Biological Process: response to radiation (GO:0009314);; Biological Process: response to light stimulus (GO:0009416);; Biological Process: response to abiotic stimulus (GO:0009628);; Biological Process: response to endogenous stimulus (G…	K14487|0.0e+00|dosa:Os01t0764800-01|K14487 auxin responsive GH3 gene family | (RefSeq) Os01g0764800; Similar to Nt-gh3 deduced protein.	Plant hormone signal transduction (ko04075)
LOC_Os02g29300	2.3178e-08	1.02311	up	--	--	--
LOC_Os01g65730	0.00306945	0.743308	up	Cellular Component: nucleus (GO:0005634);; Molecular Function: protein-lysine N-methyltransferase activity (GO:0016279);; Biological Process: peptidyl-lysine monomethylation (GO:0018026);;	K05302|2.3e-279|dosa:Os01t0879500-01|K05302 N-lysine methyltransferase SETD6 [EC:2.1.1.-] | (RefSeq) Os01g0879500; RuBisCO-cytochrome methylase, RMS1 domain containing protein.	--
LOC_Os05g05320	0.000109929	0.706854	up	Cellular Component: mitochondrion (GO:0005739);;	--	--
LOC_Os06g43180	0.00291897	0.678802	up	Molecular Function: arylformamidase activity (GO:0004061);; Biological Process: tryptophan catabolic process to kynurenine (GO:0019441);;	--	--
LOC_Os06g16040	5.43159e-09	1.67854	up	--	--	--
LOC_Os01g05860	1.45598e-05	1.28027	up	Cellular Component: cytosolic ribosome (GO:0022626);;	--	--
LOC_Os12g08580	1.19098e-11	2.31356	up	--	K10684|2.5e-08|nta:107818108|K10684 ubiquitin-like 1-activating enzyme E1 A [EC:6.2.1.45] | (RefSeq) uncharacterized LOC107818108	Ubiquitin mediated proteolysis (ko04120)
LOC_Os04g46010	0.00312236	0.808174	up	Molecular Function: mRNA binding (GO:0003729);; Cellular Component: chloroplast (GO:0009507);;	--	--
LOC_Os03g61030	0.000277653	0.883447	up	Biological Process: regulation of transcription, DNA-templated (GO:0006355);; Cellular Component: plastid chromosome (GO:0009508);; Cellular Component: chloroplast nucleoid (GO:0042644);;	--	--
LOC_Os05g33840	0.00166823	0.717217	up	Molecular Function: 1-deoxy-D-xylulose-5-phosphate synthase activity (GO:0008661);; Biological Process: terpenoid biosynthetic process (GO:0016114);;	K01662|0.0e+00|osa:4338768|K01662 1-deoxy-D-xylulose-5-phosphate synthase [EC:2.2.1.7] | (RefSeq) 1-deoxy-D-xylulose-5-phosphate synthase 1, chloroplastic	Thiamine metabolism (ko00730);; Terpenoid backbone biosynthesis (ko00900)
LOC_Os03g16870	8.28729e-05	0.719885	up	--	K24205|9.7e-26|aof:109834626|K24205 protein lifeguard | (RefSeq) BI1-like protein	--
LOC_Os02g22260	0.000501474	0.75968	up	Molecular Function: oxidoreductase activity (GO:0016491);;	K20784|4.2e-40|vcn:VOLCADRAFT_106094|K20784 arabinosyltransferase [EC:2.4.2.-] | (RefSeq) hypothetical protein	Other types of O-glycan biosynthesis (ko00514)
LOC_Os08g08140	1.27526e-05	0.875885	up	Molecular Function: protein kinase activity (GO:0004672);; Molecular Function: ATP binding (GO:0005524);; Cellular Component: integral component of membrane (GO:0016021);; Biological Process: recognition of pollen (GO:0048544);;	K01183|9.9e-49|nsy:104241083|K01183 chitinase [EC:3.2.1.14] | (RefSeq) chitinase-3-like protein 2	Amino sugar and nucleotide sugar metabolism (ko00520)
LOC_Os07g34950	0.00210908	1.02844	up	Cellular Component: chloroplast (GO:0009507);; Cellular Component: thylakoid lumen (GO:0031977);;	--	--
LOC_Os07g48550	5.15096e-12	1.71376	up	Molecular Function: DNA binding (GO:0003677);; Cellular Component: nucleus (GO:0005634);; Biological Process: regulation of transcription, DNA-templated (GO:0006355);;	K00521|4.1e-37|cmos:111447866|K00521 ferric-chelate reductase [EC:1.16.1.7] | (RefSeq) ferric reduction oxidase 7, chloroplastic-like	--

## Sheet: Dark down regulation 
Dark down regulation genes
#ID	Pvalue	log2FC	regulated	GO_annotation	KEGG_annotation	KEGG_pathway_annotation
LOC_Os02g39140	0.00367113	-0.869887	down	Molecular Function: protein dimerization activity (GO:0046983);;	K12126|2.0e-07|smo:SELMODRAFT_114141|K12126 phytochrome-interacting factor 3 | (RefSeq) PIF3; hypothetical protein	Plant hormone signal transduction (ko04075);; Circadian rhythm - plant (ko04712)
LOC_Os11g36190	0.00699259	-0.680162	down	Molecular Function: protein kinase activity (GO:0004672);; Molecular Function: ATP binding (GO:0005524);; Cellular Component: integral component of membrane (GO:0016021);;	K13437|1.3e-146|osa:107276510|K13437 receptor kinase-like protein | (RefSeq) probable LRR receptor-like serine/threonine-protein kinase At3g47570	Plant-pathogen interaction (ko04626)
LOC_Os01g21590	4.73997e-06	-1.29071	down	--	--	--
LOC_Os02g22160	0.00293588	-1.05121	down	Cellular Component: integral component of membrane (GO:0016021);;	K09775|2.9e-07|dzi:111283728|K09775 uncharacterized protein | (RefSeq) uncharacterized protein LOC111283728 isoform X1	--
LOC_Os02g17710	3.79814e-06	-1.48643	down	Cellular Component: plasma membrane (GO:0005886);; Biological Process: hormone-mediated signaling pathway (GO:0009755);; Cellular Component: integral component of membrane (GO:0016021);;	K13415|6.8e-10|sbi:8078161|K13415 protein brassinosteroid insensitive 1 [EC:2.7.10.1 2.7.11.1] | (RefSeq) brassinosteroid LRR receptor kinase BRI1	Plant hormone signal transduction (ko04075)
LOC_Os02g17390	0.000609683	-1.03576	down	Molecular Function: 3-hydroxyacyl-CoA dehydrogenase activity (GO:0003857);; Biological Process: fatty acid metabolic process (GO:0006631);;	K10527|0.0e+00|dosa:Os02t0274100-01|K10527 enoyl-CoA hydratase/3-hydroxyacyl-CoA dehydrogenase [EC:4.2.1.17 1.1.1.35 1.1.1.211] | (RefSeq) Os02g0274100; Similar to Peroxisomal fatty acid beta-oxidation multifunctional protein (MFP).	Fatty acid degradation (ko00071);; alpha-Linolenic acid metabolism (ko00592);; Fatty acid metabolism (ko01212)
LOC_Os11g09140	0.000189942	-0.67172	down	Cellular Component: early endosome (GO:0005769);; Cellular Component: plasma membrane (GO:0005886);; Molecular Function: magnesium ion transmembrane transporter activity (GO:0015095);; Cellular Component: integral component of membrane (GO:0016021);;	K22733|5.4e-204|osa:4349995|K22733 magnesium transporter | (RefSeq) probable magnesium transporter NIPA4 isoform X1	--
LOC_Os01g72970	5.08311e-05	-1.06574	down	--	K03029|6.9e-18|lang:109332961|K03029 26S proteasome regulatory subunit N10 | (RefSeq) 26S proteasome non-ATPase regulatory subunit 4 homolog	Proteasome (ko03050)
LOC_Os12g36910	9.20825e-11	-1.87141	down	Molecular Function: calmodulin binding (GO:0005516);;	--	--
LOC_Os07g40620	0.00269457	-0.622481	down	Cellular Component: mitochondrion (GO:0005739);; Cellular Component: vacuolar membrane (GO:0005774);; Cellular Component: plasma membrane (GO:0005886);; Cellular Component: chloroplast envelope (GO:0009941);; Cellular Component: integral component of membrane (GO:0016021);; Molecular Function: oxidoreductase activity (GO:0016491);;	--	--
LOC_Os12g43640	0.00021252	-1.02227	down	Molecular Function: protein serine/threonine kinase activity (GO:0004674);; Molecular Function: ATP binding (GO:0005524);; Cellular Component: integral component of membrane (GO:0016021);;	K00924|1.0e-71|nta:107786509|K00924 kinase [EC:2.7.1.-] | (RefSeq) receptor-like protein kinase HSL1	--
LOC_Os03g16170	0.00399917	-0.968849	down	Molecular Function: protein serine/threonine phosphatase activity (GO:0004722);; Cellular Component: nucleus (GO:0005634);; Biological Process: abscisic acid-activated signaling pathway (GO:0009738);; Biological Process: seed germination (GO:0009845);; Molecular Function: metal ion binding (GO:0046872);;	K14497|2.9e-203|dosa:Os03t0268600-01|K14497 protein phosphatase 2C [EC:3.1.3.16] | (RefSeq) Os03g0268600; Similar to Protein phosphatase type 2C.	MAPK signaling pathway - plant (ko04016);; Plant hormone signal transduction (ko04075)
LOC_Os03g08470	5.10356e-05	-0.992297	down	Molecular Function: DNA binding (GO:0003677);; Molecular Function: transcription factor activity, sequence-specific DNA binding (GO:0003700);; Cellular Component: nucleus (GO:0005634);;	K09286|4.6e-168|dosa:Os03t0183000-01|K09286 EREBP-like factor | (RefSeq) Os03g0183000, ERF62, ETHYLENE_RESPONSE_FACTOR_62; Similar to AP2 domain containing protein RAP2.6 (Fragment).	--
LOC_Os03g58300	0.00654822	-1.02807	down	Molecular Function: tryptophan synthase activity (GO:0004834);;	K13222|1.3e-173|dosa:Os03t0797400-01|K13222 indole-3-glycerol-phosphate lyase [EC:4.1.2.8] | (RefSeq) Os03g0797400; Similar to Indole-3-glycerol phosphate lyase.	Benzoxazinoid biosynthesis (ko00402)
LOC_Os10g31850	0.000820288	-0.690589	down	Molecular Function: zinc ion binding (GO:0008270);;	K10144|2.3e-147|dosa:Os10t0456800-01|K10144 RING finger and CHY zinc finger domain-containing protein 1 [EC:2.3.2.27] | (RefSeq) Os10g0456800; Similar to PGPD14 protein.	Ubiquitin mediated proteolysis (ko04120)
LOC_Os07g39520	4.18258e-06	-0.973669	down	--	--	--
LOC_Os05g02754	0.00301367	-0.604593	down	--	--	--
LOC_Os01g48620	2.09691e-05	-1.60941	down	Cellular Component: integral component of membrane (GO:0016021);;	K10581|1.6e-129|egu:105047412|K10581 ubiquitin-conjugating enzyme E2 O [EC:2.3.2.24] | (RefSeq) uncharacterized protein LOC105047412	Ubiquitin mediated proteolysis (ko04120)
LOC_Os02g38790	0.00372706	-0.67775	down	Cellular Component: integral component of membrane (GO:0016021);;	K08238|2.6e-06|dosa:Os03t0306100-00|K08238 xyloglucan 6-xylosyltransferase [EC:2.4.2.39] | (RefSeq) Os03g0306100; Galactosyl transferase family protein.	--
LOC_Os12g36940	0.0014723	-1.08341	down	Molecular Function: transcription factor activity, sequence-specific DNA binding (GO:0003700);; Molecular Function: calmodulin binding (GO:0005516);; Cellular Component: nucleus (GO:0005634);; Molecular Function: sequence-specific DNA binding (GO:0043565);; Biological Process: regulation of salicylic acid biosynthetic process (GO:0080142);;	--	--
LOC_Os11g37850	0.00173811	-1.06815	down	Biological Process: defense response (GO:0006952);; Molecular Function: ADP binding (GO:0043531);;	K13457|2.2e-182|ats:109777892|K13457 disease resistance protein RPM1 | (RefSeq) LOC109777892; disease resistance protein RPP13-like	Plant-pathogen interaction (ko04626)
LOC_Os01g12420	0.000748773	-1.20246	down	Molecular Function: protein serine/threonine kinase activity (GO:0004674);; Molecular Function: ATP binding (GO:0005524);; Cellular Component: integral component of membrane (GO:0016021);; Biological Process: recognition of pollen (GO:0048544);;	K03283|3.6e-56|qsu:112017276|K03283 heat shock 70kDa protein 1/2/6/8 | (RefSeq) heat shock cognate 70 kDa protein 2-like	Spliceosome (ko03040);; Protein processing in endoplasmic reticulum (ko04141);; Endocytosis (ko04144)
LOC_Os07g35340	5.39348e-05	-1.53375	down	Molecular Function: protein kinase activity (GO:0004672);; Molecular Function: ATP binding (GO:0005524);; Cellular Component: integral component of membrane (GO:0016021);;	K24104|2.2e-62|thj:104799061|K24104 GPN-loop GTPase | (RefSeq) LOW QUALITY PROTEIN: uncharacterized protein LOC104799061	--
LOC_Os01g69010	0.000117202	-1.33166	down	Molecular Function: antiporter activity (GO:0015297);; Cellular Component: integral component of membrane (GO:0016021);; Molecular Function: xenobiotic transporter activity (GO:0042910);;	K20456|2.4e-62|smo:SELMODRAFT_417928|K20456 oxysterol-binding protein 1 | (RefSeq) hypothetical protein	--
LOC_Os07g48229	0.00644157	-0.795798	down	Molecular Function: calcium ion binding (GO:0005509);; Cellular Component: integral component of membrane (GO:0016021);;	K01859|2.1e-299|sita:101771169|K01859 chalcone isomerase [EC:5.5.1.6] | (RefSeq) vacuolar-sorting receptor 1	Flavonoid biosynthesis (ko00941)
LOC_Os03g08900	0.00990713	-0.963	down	Molecular Function: antiporter activity (GO:0015297);; Cellular Component: integral component of membrane (GO:0016021);; Molecular Function: xenobiotic transporter activity (GO:0042910);;	K03327|1.9e-273|osa:4331884|K03327 multidrug resistance protein, MATE family | (RefSeq) protein DETOXIFICATION 27	--
LOC_Os11g31950	4.04661e-08	-1.26762	down	--	--	--
LOC_Os06g49250	0.00390333	-0.894225	down	Cellular Component: integral component of membrane (GO:0016021);; Molecular Function: transmembrane transporter activity (GO:0022857);;	K14638|4.4e-266|obr:102713191|K14638 solute carrier family 15 (peptide/histidine transporter), member 3/4 | (RefSeq) protein NRT1/ PTR FAMILY 8.3-like	--
LOC_Os07g05620	2.12054e-05	-0.998599	down	Molecular Function: protein serine/threonine kinase activity (GO:0004674);; Molecular Function: ATP binding (GO:0005524);; Cellular Component: nucleus (GO:0005634);; Cellular Component: cytosol (GO:0005829);; Cellular Component: plasma membrane (GO:0005886);; Biological Process: signal transduction (GO:0007165);; Biological Process: response to nutrient (GO:0007584);; Biological Process: response…	K07198|1.7e-143|aof:109823901|K07198 5'-AMP-activated protein kinase, catalytic alpha subunit [EC:2.7.11.11] | (RefSeq) CBL-interacting protein kinase 5-like	--
LOC_Os05g08900	0.00424054	-1.07446	down	Cellular Component: integral component of membrane (GO:0016021);;	--	--
LOC_Os09g04050	0.00129846	-0.75553	down	Molecular Function: oxidoreductase activity (GO:0016491);; Molecular Function: oxidoreductase activity, acting on the CH-OH group of donors, NAD or NADP as acceptor (GO:0016616);;	K09753|3.2e-203|dosa:Os09t0127300-01|K09753 cinnamoyl-CoA reductase [EC:1.2.1.44] | (RefSeq) Os09g0127300; NAD(P)-binding domain containing protein.	Phenylpropanoid biosynthesis (ko00940)
LOC_Os01g32439	0.000340787	-0.817926	down	--	--	--
LOC_Os03g03034	8.75631e-08	-1.37719	down	Molecular Function: oxidoreductase activity (GO:0016491);; Molecular Function: metal ion binding (GO:0046872);;	K24028|7.8e-202|dosa:Os03t0122300-01|K24028 salicylic acid 3-hydroxylase [EC:1.14.11.-] | (RefSeq) Os03g0122300; Similar to Flavanone 3-hydroxylase-like protein.	--
LOC_Os02g12420	0.00485398	-0.882297	down	Molecular Function: protein kinase activity (GO:0004672);; Molecular Function: ATP binding (GO:0005524);; Cellular Component: plasma membrane (GO:0005886);; Biological Process: hormone-mediated signaling pathway (GO:0009755);; Cellular Component: integral component of membrane (GO:0016021);;	K13437|1.3e-95|osa:107276510|K13437 receptor kinase-like protein | (RefSeq) probable LRR receptor-like serine/threonine-protein kinase At3g47570	Plant-pathogen interaction (ko04626)
LOC_Os01g61080	2.27308e-06	-1.70468	down	Molecular Function: transcription factor activity, sequence-specific DNA binding (GO:0003700);; Cellular Component: nucleus (GO:0005634);; Biological Process: response to abscisic acid (GO:0009737);; Biological Process: response to gibberellin (GO:0009739);; Biological Process: negative regulation of abscisic acid-activated signaling pathway (GO:0009788);; Biological Process: negative regulation …	K13424|0.0e+00|dosa:Os01t0826400-01|K13424 WRKY transcription factor 33 | (RefSeq) Os01g0826400, WRKY24, WRKY_GENE_24; WRKY transcription factor 24 (WRKY24).	MAPK signaling pathway - plant (ko04016);; Plant-pathogen interaction (ko04626)
LOC_Os07g42310	0.00530723	-0.879619	down	Cellular Component: integral component of membrane (GO:0016021);;	--	--
LOC_Os07g46060	0.00151746	-1.14831	down	Cellular Component: integral component of membrane (GO:0016021);;	--	--
LOC_Os10g26940	0.00100538	-1.23459	down	--	K06699|1.0e-21|smo:SELMODRAFT_440226|K06699 proteasome activator subunit 4 | (RefSeq) hypothetical protein	Proteasome (ko03050)
LOC_Os11g03910	0.00986939	-0.930941	down	Cellular Component: integral component of membrane (GO:0016021);; Molecular Function: protein-cysteine S-palmitoyltransferase activity (GO:0019706);;	K18932|3.0e-82|brp:103854281|K18932 palmitoyltransferase [EC:2.3.1.225] | (RefSeq) probable protein S-acyltransferase 7	--
LOC_Os10g28080	7.77096e-07	-1.88358	down	Molecular Function: hydrolase activity, hydrolyzing O-glycosyl compounds (GO:0004553);; Biological Process: carbohydrate metabolic process (GO:0005975);;	--	--
LOC_Os02g11070	8.11747e-08	-2.01321	down	Biological Process: fatty acid biosynthetic process (GO:0006633);; Cellular Component: integral component of membrane (GO:0016021);; Molecular Function: transferase activity, transferring acyl groups other than amino-acyl groups (GO:0016747);;	K15397|4.5e-300|dosa:Os02t0205500-01|K15397 3-ketoacyl-CoA synthase [EC:2.3.1.199] | (RefSeq) Os02g0205500; Similar to Fatty acid elongase 1.	Fatty acid elongation (ko00062);; Plant-pathogen interaction (ko04626)
LOC_Os08g42100	0.00966305	-0.755042	down	Molecular Function: molecular_function (GO:0003674);; Molecular Function: binding (GO:0005488);; Biological Process: regulation of transcription, DNA-templated (GO:0006355);; Biological Process: cellular protein modification process (GO:0006464);; Biological Process: nitrogen compound metabolic process (GO:0006807);; Biological Process: regulation of nitrogen utilization (GO:0006808);; Biological…	--	--
LOC_Os04g44950	0.007054	-0.887646	down	Cellular Component: membrane (GO:0016020);; Biological Process: oxidation-reduction process (GO:0055114);;	K15095|3.5e-169|dosa:Os04t0531900-01|K15095 (+)-neomenthol dehydrogenase [EC:1.1.1.208] | (RefSeq) Os04g0531900; Short-chain dehydrogenase/reductase SDR domain containing protein.	Monoterpenoid biosynthesis (ko00902)
LOC_Os12g04360	0.0022135	-0.97304	down	Molecular Function: calcium ion binding (GO:0005509);;	K13448|2.2e-55|dosa:Os12t0138050-00|K13448 calcium-binding protein CML | (RefSeq) Os12g0138050; Similar to EF hand family protein, expressed.	Plant-pathogen interaction (ko04626)
Oryza_sativa_newGene_1845	0.00238206	-1.07531	down	Cellular Component: integral component of membrane (GO:0016021);;	K20718|2.5e-14|smo:SELMODRAFT_427364|K20718 LRR receptor-like serine/threonine-protein kinase ERECTA [EC:2.7.11.1] | (RefSeq) hypothetical protein	MAPK signaling pathway - plant (ko04016)
LOC_Os03g07190	0.0078131	-0.996694	down	--	--	--
LOC_Os02g08440	5.79251e-06	-1.56321	down	Biological Process: response to molecule of bacterial origin (GO:0002237);; Biological Process: response to molecule of fungal origin (GO:0002238);; Molecular Function: transcription factor activity, sequence-specific DNA binding (GO:0003700);; Cellular Component: nucleus (GO:0005634);; Biological Process: response to cold (GO:0009409);; Biological Process: response to water deprivation (GO:00094…	K18834|1.3e-18|mdm:103404995|K18834 WRKY transcription factor 1 | (RefSeq) WRKY transcription factor 1-like	Plant-pathogen interaction (ko04626)
LOC_Os04g44320	1.08251e-05	-1.29764	down	Cellular Component: integral component of membrane (GO:0016021);; Biological Process: transmembrane transport (GO:0055085);;	K15363|7.1e-72|bna:111210893|K15363 fanconi-associated nuclease 1 [EC:3.1.21.- 3.1.4.1] | (RefSeq) fanconi-associated nuclease 1 homolog	--
LOC_Os05g38040	3.68726e-05	-1.18258	down	--	--	--
LOC_Os03g01880	0.00690762	-0.598509	down	Biological Process: cytokinin biosynthetic process (GO:0009691);; Molecular Function: hydrolase activity (GO:0016787);;	K22522|3.4e-115|dosa:Os03t0109300-01|K22522 cytokinin riboside 5'-monophosphate phosphoribohydrolase [EC:3.2.2.-] | (RefSeq) Os03g0109300; Similar to Lysine decarboxylase-like protein.	--
LOC_Os07g13590	0.000726263	-0.904315	down	Cellular Component: integral component of membrane (GO:0016021);;	K20854|4.9e-15|pavi:110744711|K20854 hydroxyproline O-galactosyltransferase HPGT [EC:2.4.1.-] | (RefSeq) hydroxyproline O-galactosyltransferase HPGT1-like isoform X1	--
LOC_Os03g19040	7.07447e-05	-0.745415	down	--	--	--
LOC_Os08g36480	0.00241375	-1.0616	down	Biological Process: nitric oxide biosynthetic process (GO:0006809);; Molecular Function: heme binding (GO:0020037);; Molecular Function: molybdenum ion binding (GO:0030151);; Biological Process: nitrate assimilation (GO:0042128);; Molecular Function: molybdopterin cofactor binding (GO:0043546);; Molecular Function: nitrate reductase (NADPH) activity (GO:0050464);;	K10534|0.0e+00|dosa:Os08t0468100-01|K10534 nitrate reductase (NAD(P)H) [EC:1.7.1.1 1.7.1.2 1.7.1.3] | (RefSeq) Os08g0468100; Similar to Nitrate reductase.	Nitrogen metabolism (ko00910)
LOC_Os03g60220	0.00165151	-1.12381	down	Biological Process: response to acid chemical (GO:0001101);; Biological Process: response to stress (GO:0006950);; Biological Process: defense response (GO:0006952);; Biological Process: biological_process (GO:0008150);; Biological Process: response to external stimulus (GO:0009605);; Biological Process: response to biotic stimulus (GO:0009607);; Biological Process: response to fungus (GO:0009620…	K08238|1.4e-17|brp:103847104|K08238 xyloglucan 6-xylosyltransferase [EC:2.4.2.39] | (RefSeq) probable xyloglucan 6-xylosyltransferase 3	--
LOC_Os02g33820	0.00288105	-0.84022	down	--	--	--
LOC_Os09g39620	0.00129813	-1.09358	down	Molecular Function: protein kinase activity (GO:0004672);; Molecular Function: ubiquitin-protein transferase activity (GO:0004842);; Molecular Function: ATP binding (GO:0005524);;	K17609|3.5e-65|eus:EUTSA_v10026931mg|K17609 nucleoredoxin [EC:1.8.1.8] | (RefSeq) hypothetical protein	--
LOC_Os09g26144	0.000311897	-1.37422	down	Molecular Function: ligand-gated ion channel activity (GO:0015276);; Cellular Component: integral component of membrane (GO:0016021);;	K05387|0.0e+00|dosa:Os09t0431100-01|K05387 glutamate receptor, ionotropic, plant | (RefSeq) Os09g0431100; GPCR, family 3, metabotropic glutamate receptor-like protein.	--
LOC_Os03g14915	0.00395533	-0.850298	down	Biological Process: amino acid transmembrane transport (GO:0003333);; Cellular Component: integral component of membrane (GO:0016021);;	K03834|3.8e-30|psom:113320579|K03834 tyrosine-specific transport protein | (RefSeq) uncharacterized protein LOC113320579	--
LOC_Os03g21380	0.00684343	-0.863556	down	--	--	--
LOC_Os01g53920	4.22127e-06	-1.59965	down	Molecular Function: protein serine/threonine kinase activity (GO:0004674);; Molecular Function: ATP binding (GO:0005524);; Cellular Component: integral component of membrane (GO:0016021);;	K00924|1.3e-112|aof:109844592|K00924 kinase [EC:2.7.1.-] | (RefSeq) receptor-like protein kinase HSL1	--
LOC_Os02g36940	1.2127e-06	-1.4707	down	Cellular Component: integral component of membrane (GO:0016021);;	--	--
LOC_Os08g24300	0.000114959	-1.42456	down	--	--	--
LOC_Os10g02040	8.28753e-06	-1.19379	down	Molecular Function: peroxidase activity (GO:0004601);; Cellular Component: extracellular region (GO:0005576);; Biological Process: response to oxidative stress (GO:0006979);; Molecular Function: heme binding (GO:0020037);; Biological Process: hydrogen peroxide catabolic process (GO:0042744);; Molecular Function: metal ion binding (GO:0046872);;	K00430|7.6e-195|osa:4347962|K00430 peroxidase [EC:1.11.1.7] | (RefSeq) peroxidase A2 isoform X1	Phenylpropanoid biosynthesis (ko00940)
LOC_Os01g45640	0.000545841	-1.06557	down	--	--	--
LOC_Os05g02450	0.00466267	-0.96592	down	--	--	--
LOC_Os12g34524	0.00387301	-0.924957	down	Molecular Function: peroxidase activity (GO:0004601);; Cellular Component: extracellular region (GO:0005576);; Biological Process: response to oxidative stress (GO:0006979);; Cellular Component: plant-type cell wall (GO:0009505);; Cellular Component: plasmodesma (GO:0009506);; Molecular Function: heme binding (GO:0020037);; Biological Process: hydrogen peroxide catabolic process (GO:0042744);; Mo…	K00430|1.2e-189|dosa:Os12t0530100-01|K00430 peroxidase [EC:1.11.1.7] | (RefSeq) Os12g0530100; Similar to Peroxidase 24 precursor (EC 1.11.1.7) (Atperox P24) (ATP47).	Phenylpropanoid biosynthesis (ko00940)
LOC_Os08g09010	0.00292296	-1.10099	down	Cellular Component: cell wall (GO:0005618);; Molecular Function: manganese ion binding (GO:0030145);; Molecular Function: nutrient reservoir activity (GO:0045735);; Cellular Component: apoplast (GO:0048046);;	--	--
LOC_Os03g58110	2.49552e-05	-0.774958	down	Molecular Function: molecular_function (GO:0003674);; Molecular Function: structural molecule activity (GO:0005198);; Molecular Function: structural constituent of cell wall (GO:0005199);; Molecular Function: protein binding (GO:0005515);;	--	--
LOC_Os02g57280	3.17611e-08	-1.71415	down	--	K00611|3.8e-35|ppp:112292645|K00611 ornithine carbamoyltransferase [EC:2.1.3.3] | (RefSeq) ornithine carbamoyltransferase, chloroplastic-like isoform X1	Arginine biosynthesis (ko00220);; Biosynthesis of amino acids (ko01230)
LOC_Os11g12320	7.17553e-05	-1.39768	down	--	K13457|9.1e-228|dosa:Os11t0229300-00|K13457 disease resistance protein RPM1 | (RefSeq) Os11g0229300; Similar to NBS-LRR-like protein.	Plant-pathogen interaction (ko04626)
LOC_Os04g54300	0.000199874	-1.00906	down	--	--	--
LOC_Os05g10930	0.00352502	-0.714346	down	Molecular Function: electron carrier activity (GO:0009055);; Molecular Function: protein disulfide oxidoreductase activity (GO:0015035);; Cellular Component: integral component of membrane (GO:0016021);;	--	--
LOC_Os08g29570	9.50387e-07	-1.52662	down	Molecular Function: ATP binding (GO:0005524);; Cellular Component: integral component of membrane (GO:0016021);; Molecular Function: ATPase activity (GO:0016887);;	K08712|3.4e-94|gsl:Gasu_29800|K08712 ATP-binding cassette, subfamily G (WHITE), member 2, SNQ2 | (RefSeq) ABC transporter, ATP-binding protein	ABC transporters (ko02010)
LOC_Os09g25070	2.19307e-22	-3.07584	down	Molecular Function: transcription factor activity, sequence-specific DNA binding (GO:0003700);; Cellular Component: nucleus (GO:0005634);; Biological Process: response to bacterium (GO:0009617);; Biological Process: response to fungus (GO:0009620);; Biological Process: response to salicylic acid (GO:0009751);; Biological Process: response to chitin (GO:0010200);; Cellular Component: integral comp…	K18834|2.1e-16|crb:17891955|K18834 WRKY transcription factor 1 | (RefSeq) WRKY transcription factor 1	Plant-pathogen interaction (ko04626)
LOC_Os01g10040	0.0041641	-0.619922	down	Molecular Function: monooxygenase activity (GO:0004497);; Molecular Function: iron ion binding (GO:0005506);; Cellular Component: integral component of membrane (GO:0016021);; Molecular Function: oxidoreductase activity, acting on paired donors, with incorporation or reduction of molecular oxygen (GO:0016705);; Molecular Function: heme binding (GO:0020037);;	K09589|2.5e-270|dosa:Os01t0197100-00|K09589 steroid 3-oxidase [EC:1.14.-.-] | (RefSeq) Os01g0197100; Similar to Cytochrome P450 90C1 (EC 1.14.-.-) (ROTUNDIFOLIA3).	Brassinosteroid biosynthesis (ko00905)
LOC_Os04g35520	0.000455696	-0.849473	down	Molecular Function: peroxidase activity (GO:0004601);; Biological Process: response to oxidative stress (GO:0006979);; Molecular Function: heme binding (GO:0020037);;	K00434|3.5e-193|dosa:Os04t0434800-01|K00434 L-ascorbate peroxidase [EC:1.11.1.11] | (RefSeq) Os04g0434800, ASCORBATE_PEROXIDASE_7, APX7; Similar to Thylakoid-bound ascorbate peroxidase (EC 1.11.1.11) (Fragment).	Ascorbate and aldarate metabolism (ko00053);; Glutathione metabolism (ko00480)
LOC_Os03g53230	0.00372849	-0.70824	down	Biological Process: sulfate assimilation (GO:0000103);; Molecular Function: sulfate adenylyltransferase (ATP) activity (GO:0004781);;	K13811|1.5e-275|dosa:Os03t0743900-01|K13811 3'-phosphoadenosine 5'-phosphosulfate synthase [EC:2.7.7.4 2.7.1.25] | (RefSeq) Os03g0743900; Similar to ATP sulfurylase.	Purine metabolism (ko00230);; Monobactam biosynthesis (ko00261);; Selenocompound metabolism (ko00450);; Sulfur metabolism (ko00920)
LOC_Os05g38890	0.000499388	-1.18079	down	--	--	--
LOC_Os04g43680	1.70733e-08	-1.48458	down	Molecular Function: DNA binding (GO:0003677);; Cellular Component: nucleus (GO:0005634);;	K09422|7.0e-122|osa:4336407|K09422 transcription factor MYB, plant | (RefSeq) myb-related protein Myb4	--
LOC_Os11g12330	0.00468414	-0.777916	down	Biological Process: defense response (GO:0006952);; Molecular Function: ADP binding (GO:0043531);;	K13457|0.0e+00|obr:102704283|K13457 disease resistance protein RPM1 | (RefSeq) disease resistance protein RPM1-like	Plant-pathogen interaction (ko04626)
LOC_Os03g07380	0.00173404	-0.738486	down	--	--	--
LOC_Os09g39650	5.13588e-08	-1.71008	down	Molecular Function: protein kinase activity (GO:0004672);; Molecular Function: ATP binding (GO:0005524);;	K17609|8.0e-48|eus:EUTSA_v10026931mg|K17609 nucleoredoxin [EC:1.8.1.8] | (RefSeq) hypothetical protein	--
LOC_Os07g47090	9.19881e-05	-0.796477	down	Molecular Function: actin binding (GO:0003779);;	--	--
LOC_Os06g47470	4.03805e-05	-1.41269	down	Molecular Function: protein kinase activity (GO:0004672);; Molecular Function: ATP binding (GO:0005524);;	K24104|1.4e-55|thj:104799061|K24104 GPN-loop GTPase | (RefSeq) LOW QUALITY PROTEIN: uncharacterized protein LOC104799061	--
LOC_Os08g07880	0.00617386	-0.729733	down	Molecular Function: molecular_function (GO:0003674);; Molecular Function: catalytic activity (GO:0003824);; Molecular Function: phosphopantothenate--cysteine ligase activity (GO:0004632);; Biological Process: nucleobase-containing compound metabolic process (GO:0006139);; Biological Process: purine nucleotide metabolic process (GO:0006163);; Biological Process: purine nucleotide biosynthetic proc…	K01922|1.0e-182|osa:4344795|K01922 phosphopantothenate---cysteine ligase (ATP) [EC:6.3.2.51] | (RefSeq) phosphopantothenate--cysteine ligase 2	Pantothenate and CoA biosynthesis (ko00770)
LOC_Os02g07010	0.00241323	-0.758719	down	--	--	--
LOC_Os05g49620	0.0019392	-1.16769	down	Molecular Function: transcription factor activity, sequence-specific DNA binding (GO:0003700);; Cellular Component: nucleus (GO:0005634);; Molecular Function: sequence-specific DNA binding (GO:0043565);;	K16225|1.3e-19|csat:104760397|K16225 probable WRKY transcription factor 52 | (RefSeq) disease resistance protein RRS1-like	Plant-pathogen interaction (ko04626)
LOC_Os10g38780	7.11125e-07	-1.50163	down	Molecular Function: glutathione transferase activity (GO:0004364);; Cellular Component: cytoplasm (GO:0005737);; Biological Process: glutathione metabolic process (GO:0006749);;	K00799|9.3e-130|dosa:Os10t0531400-01|K00799 glutathione S-transferase [EC:2.5.1.18] | (RefSeq) Os10g0531400, TAU_GLUTATHIONE_S-TRANSFERASE_10, GSTU10; Glutathione S-transferase GST 30 (EC 2.5.1.18).	Glutathione metabolism (ko00480)
LOC_Os06g38670	0.00307788	-1.05113	down	Molecular Function: protein serine/threonine kinase activity (GO:0004674);; Molecular Function: ATP binding (GO:0005524);; Cellular Component: integral component of membrane (GO:0016021);;	K20181|2.4e-86|mtr:MTR_5g026090|K20181 vacuolar protein sorting-associated protein 18 | (RefSeq) vacuolar sorting-associated-like protein	--
LOC_Os01g60640	0.00119803	-1.23476	down	Molecular Function: transcription factor activity, sequence-specific DNA binding (GO:0003700);; Cellular Component: nucleus (GO:0005634);; Molecular Function: sequence-specific DNA binding (GO:0043565);;	K13459|3.1e-13|cqi:110711488|K13459 disease resistance protein RPS2 | (RefSeq) disease resistance protein At4g27190-like isoform X1	Plant-pathogen interaction (ko04626)
LOC_Os05g50580	0.000403502	-1.25562	down	Molecular Function: serine-type carboxypeptidase activity (GO:0004185);;	K09645|9.5e-248|dosa:Os05t0582600-01|K09645 vitellogenic carboxypeptidase-like protein [EC:3.4.16.-] | (RefSeq) Os05g0582600; Peptidase S10, serine carboxypeptidase family protein.	--
LOC_Os07g36544	8.8934e-06	-1.09314	down	Molecular Function: protein serine/threonine kinase activity (GO:0004674);; Molecular Function: ATP binding (GO:0005524);; Cellular Component: integral component of membrane (GO:0016021);; Biological Process: recognition of pollen (GO:0048544);;	K24104|3.8e-72|thj:104799061|K24104 GPN-loop GTPase | (RefSeq) LOW QUALITY PROTEIN: uncharacterized protein LOC104799061	--
LOC_Os06g35060	8.01123e-06	-1.69707	down	Biological Process: metal ion transport (GO:0030001);; Molecular Function: metal ion binding (GO:0046872);;	K18081|2.9e-09|smo:SELMODRAFT_437478|K18081 myotubularin-related protein 1/2 [EC:3.1.3.64 3.1.3.95] | (RefSeq) hypothetical protein	Inositol phosphate metabolism (ko00562);; Phosphatidylinositol signaling system (ko04070)
LOC_Os11g14140	0.00160172	-0.707179	down	--	--	--
LOC_Os02g04230	0.00181954	-0.918544	down	Molecular Function: MAP kinase activity (GO:0004707);; Molecular Function: ATP binding (GO:0005524);;	K20538|1.2e-206|thj:104812163|K20538 mitogen-activated protein kinase 8 [EC:2.7.11.24] | (RefSeq) mitogen-activated protein kinase 8-like isoform X1	MAPK signaling pathway - plant (ko04016)
LOC_Os08g08190	0.00531094	-0.690469	down	Cellular Component: integral component of membrane (GO:0016021);;	--	--
LOC_Os01g63970	0.00149511	-0.696649	down	Cellular Component: Golgi apparatus (GO:0005794);; Biological Process: protein glycosylation (GO:0006486);; Molecular Function: sialyltransferase activity (GO:0008373);; Cellular Component: integral component of membrane (GO:0016021);;	K00786|2.0e-113|egu:105061379|K00786 beta-1,6-galactosyltransferase [EC:2.4.1.-] | (RefSeq) sialyltransferase-like protein 1	--
LOC_Os10g28050	0.0086049	-0.966444	down	Molecular Function: hydrolase activity, hydrolyzing O-glycosyl compounds (GO:0004553);; Biological Process: carbohydrate metabolic process (GO:0005975);;	--	--
LOC_Os11g06780	3.51984e-05	-1.42665	down	Molecular Function: protein serine/threonine kinase activity (GO:0004674);; Molecular Function: ATP binding (GO:0005524);;	K13415|1.4e-58|atr:18432040|K13415 protein brassinosteroid insensitive 1 [EC:2.7.10.1 2.7.11.1] | (RefSeq) systemin receptor SR160	Plant hormone signal transduction (ko04075)
LOC_Os01g43750	0.00538514	-1.05704	down	Molecular Function: monooxygenase activity (GO:0004497);; Molecular Function: iron ion binding (GO:0005506);; Cellular Component: integral component of membrane (GO:0016021);; Molecular Function: oxidoreductase activity, acting on paired donors, with incorporation or reduction of molecular oxygen (GO:0016705);; Molecular Function: heme binding (GO:0020037);;	K23809|7.0e-144|mtr:MTR_2g055430|K23809 cytochrome P450 family 72 subfamily A polypeptide 68 [EC:1.14.14.-] | (RefSeq) cytochrome P450 family 72 protein	--
LOC_Os11g05800	6.64548e-08	-2.04735	down	Cellular Component: membrane (GO:0016020);;	K17338|6.7e-50|mus:103987177|K17338 receptor expression-enhancing protein 1/2/3/4 | (RefSeq) putative HVA22-like protein g	--
LOC_Os04g44300	6.72075e-05	-1.44057	down	Cellular Component: integral component of membrane (GO:0016021);; Biological Process: transmembrane transport (GO:0055085);;	K15363|3.3e-69|bna:111210893|K15363 fanconi-associated nuclease 1 [EC:3.1.21.- 3.1.4.1] | (RefSeq) fanconi-associated nuclease 1 homolog	--
LOC_Os10g23180	0.00352492	-0.802898	down	Molecular Function: monooxygenase activity (GO:0004497);; Molecular Function: iron ion binding (GO:0005506);; Biological Process: multicellular organism development (GO:0007275);; Biological Process: brassinosteroid homeostasis (GO:0010268);; Cellular Component: integral component of membrane (GO:0016021);; Biological Process: sterol metabolic process (GO:0016125);; Biological Process: brassinost…	K04123|3.9e-85|egu:105059578|K04123 ent-kaurenoic acid monooxygenase [EC:1.14.14.107] | (RefSeq) ent-kaurenoic acid oxidase 1-like	Diterpenoid biosynthesis (ko00904)
LOC_Os07g35700	6.90191e-05	-1.16753	down	Molecular Function: protein kinase activity (GO:0004672);; Molecular Function: ATP binding (GO:0005524);; Cellular Component: integral component of membrane (GO:0016021);;	K24104|6.8e-74|thj:104799061|K24104 GPN-loop GTPase | (RefSeq) LOW QUALITY PROTEIN: uncharacterized protein LOC104799061	--
LOC_Os10g39140	2.99088e-13	-2.24061	down	Cellular Component: integral component of membrane (GO:0016021);;	--	--
LOC_Os03g48710	0.00107262	-0.63334	down	--	--	--
LOC_Os09g27580	6.18546e-05	-1.51764	down	Molecular Function: potassium ion transmembrane transporter activity (GO:0015079);; Cellular Component: integral component of membrane (GO:0016021);;	K03549|0.0e+00|dosa:Os09t0448200-01|K03549 KUP system potassium uptake protein | (RefSeq) Os09g0448200, HIGH-AFFINITY_POTASSIUM(K+)_TRANSPORTER_17, HAK17; Similar to High-affinity potassium transporter.	--
LOC_Os04g46970	1.25901e-08	-2.1675	down	Molecular Function: UDP-glycosyltransferase activity (GO:0008194);;	K13495|3.7e-215|dosa:Os04t0556400-01|K13495 cis-zeatin O-glucosyltransferase [EC:2.4.1.215] | (RefSeq) Os04g0556400; Similar to UDP-glycosyltransferase UGT93B9.	Zeatin biosynthesis (ko00908)
LOC_Os01g40660	0.00287465	-0.828657	down	Molecular Function: methyltransferase activity (GO:0008168);;	K22438|1.1e-12|qsu:112030492|K22438 trans-aconitate 3-methyltransferase [EC:2.1.1.145] | (RefSeq) probable S-adenosylmethionine-dependent methyltransferase CRG1	--
LOC_Os07g13100	0.0091232	-0.985855	down	Molecular Function: AT DNA binding (GO:0003680);;	--	--
LOC_Os09g11460	0.00277827	-0.782051	down	Molecular Function: DNA binding (GO:0003677);; Molecular Function: transcription factor activity, sequence-specific DNA binding (GO:0003700);; Cellular Component: nucleus (GO:0005634);;	K09286|1.9e-26|obr:102722329|K09286 EREBP-like factor | (RefSeq) ethylene-responsive transcription factor RAP2-2-like	--
LOC_Os02g06770	0.00518892	-0.969341	down	--	--	--
LOC_Os05g37600	0.00762097	-0.770472	down	Biological Process: cutin biosynthetic process (GO:0010143);; Cellular Component: membrane (GO:0016020);; Molecular Function: phosphatase activity (GO:0016791);; Molecular Function: glycerol-3-phosphate 2-O-acyltransferase activity (GO:0090447);;	K13508|1.4e-276|dosa:Os05t0448300-01|K13508 glycerol-3-phosphate acyltransferase [EC:2.3.1.15 2.3.1.198] | (RefSeq) Os05g0448300; Similar to glycerol-3-phosphate acyltransferase 8.	Glycerolipid metabolism (ko00561);; Glycerophospholipid metabolism (ko00564)
LOC_Os11g14190	4.93735e-10	-1.08252	down	Cellular Component: integral component of membrane (GO:0016021);; Biological Process: positive regulation of organ growth (GO:0046622);;	--	--
LOC_Os12g38760	0.00146302	-1.10148	down	Molecular Function: acid phosphatase activity (GO:0003993);; Molecular Function: metal ion binding (GO:0046872);;	K22390|0.0e+00|dosa:Os12t0576700-01|K22390 acid phosphatase type 7 | (RefSeq) Os12g0576700; Similar to Diphosphonucleotide phosphatase 1 precursor.	--
LOC_Os10g17489	3.39765e-08	-1.98138	down	Molecular Function: UDP-glycosyltransferase activity (GO:0008194);;	K16266|7.1e-63|mesc:110627793|K16266 cyanohydrin UDP-glucosyltransferase [EC:2.4.1.-] | (RefSeq) linamarin synthase 2	Cyanoamino acid metabolism (ko00460)
LOC_Os05g45070	0.00023463	-1.36872	down	Cellular Component: integral component of membrane (GO:0016021);;	--	--
LOC_Os03g13300	2.45122e-06	-1.79553	down	Molecular Function: glutamate decarboxylase activity (GO:0004351);; Cellular Component: cytosol (GO:0005829);; Biological Process: glutamate catabolic process (GO:0006538);; Molecular Function: pyridoxal phosphate binding (GO:0030170);;	K01580|6.8e-292|dosa:Os03t0236200-01|K01580 glutamate decarboxylase [EC:4.1.1.15] | (RefSeq) Os03g0236200; Similar to Glutamate decarboxylase isozyme 3 (EC 4.1.1.15).	Alanine, aspartate and glutamate metabolism (ko00250);; beta-Alanine metabolism (ko00410);; Taurine and hypotaurine metabolism (ko00430);; Butanoate metabolism (ko00650)
LOC_Os04g53990	0.003997	-0.63794	down	Molecular Function: protein dimerization activity (GO:0046983);;	K05765|2.3e-13|gra:105781290|K05765 cofilin | (RefSeq) uncharacterized LOC105781290	--
LOC_Os10g30880	0.00884241	-0.990968	down	--	--	--
LOC_Os04g59190	0.00292117	-1.12323	down	Molecular Function: peroxidase activity (GO:0004601);; Cellular Component: extracellular region (GO:0005576);; Biological Process: response to oxidative stress (GO:0006979);; Molecular Function: heme binding (GO:0020037);; Biological Process: hydrogen peroxide catabolic process (GO:0042744);; Molecular Function: metal ion binding (GO:0046872);;	K00430|4.1e-179|dosa:Os04t0688300-01|K00430 peroxidase [EC:1.11.1.7] | (RefSeq) Os04g0688300; Haem peroxidase, plant/fungal/bacterial family protein.	Phenylpropanoid biosynthesis (ko00940)
LOC_Os11g47870	1.60705e-06	-1.23268	down	Molecular Function: molecular_function (GO:0003674);; Molecular Function: nucleic acid binding (GO:0003676);; Molecular Function: DNA binding (GO:0003677);; Molecular Function: transcription factor activity, sequence-specific DNA binding (GO:0003700);; Molecular Function: binding (GO:0005488);; Cellular Component: cellular_component (GO:0005575);; Cellular Component: intracellular (GO:0005622);; …	K14494|5.3e-43|pop:18099385|K14494 DELLA protein | (RefSeq) DELLA protein GAI	Plant hormone signal transduction (ko04075)
LOC_Os09g17630	9.29021e-06	-1.43958	down	Molecular Function: protein kinase activity (GO:0004672);; Molecular Function: ATP binding (GO:0005524);; Cellular Component: integral component of membrane (GO:0016021);;	K13416|8.7e-68|bna:106405819|K13416 brassinosteroid insensitive 1-associated receptor kinase 1 [EC:2.7.10.1 2.7.11.1] | (RefSeq) BRASSINOSTEROID INSENSITIVE 1-associated receptor kinase 1-like	MAPK signaling pathway - plant (ko04016);; Plant hormone signal transduction (ko04075);; Plant-pathogen interaction (ko04626)
LOC_Os12g44020	0.000475915	-1.17309	down	Molecular Function: acid phosphatase activity (GO:0003993);; Molecular Function: metal ion binding (GO:0046872);;	K22390|2.5e-283|dosa:Os12t0637100-02|K22390 acid phosphatase type 7 | (RefSeq) Os12g0637100; Similar to Purple acid phosphatase (EC 3.1.3.2).	--
LOC_Os04g22080	4.41322e-08	-2.08625	down	Molecular Function: nucleic acid binding (GO:0003676);; Cellular Component: extracellular region (GO:0005576);; Molecular Function: zinc ion binding (GO:0008270);; Molecular Function: manganese ion binding (GO:0030145);; Molecular Function: nutrient reservoir activity (GO:0045735);;	--	--
LOC_Os11g09020	3.38319e-05	-1.08803	down	Cellular Component: integral component of membrane (GO:0016021);;	K15015|2.5e-12|sita:101766829|K15015 solute carrier family 32 (vesicular inhibitory amino acid transporter) | (RefSeq) amino acid transporter AVT1A	--
LOC_Os01g61510	0.00452517	-0.948759	down	Cellular Component: integral component of plasma membrane (GO:0005887);; Molecular Function: ammonium transmembrane transporter activity (GO:0008519);;	K03320|3.2e-289|osa:4327433|K03320 ammonium transporter, Amt family | (RefSeq) ammonium transporter 2 member 3	--
LOC_Os07g03050	0.00511515	-0.912831	down	--	--	--
LOC_Os03g52910	0.0020003	-1.14281	down	Cellular Component: integral component of membrane (GO:0016021);;	--	--
LOC_Os01g59000	0.00220158	-1.11972	down	Molecular Function: monooxygenase activity (GO:0004497);; Molecular Function: iron ion binding (GO:0005506);; Cellular Component: integral component of membrane (GO:0016021);; Molecular Function: oxidoreductase activity, acting on paired donors, with incorporation or reduction of molecular oxygen (GO:0016705);; Molecular Function: heme binding (GO:0020037);;	K13407|3.7e-107|var:108347947|K13407 fatty acid omega-hydroxylase [EC:1.14.-.-] | (RefSeq) cytochrome P450 94A1-like	Cutin, suberine and wax biosynthesis (ko00073)
LOC_Os08g39850	1.03893e-06	-1.80503	down	Molecular Function: oxidoreductase activity, acting on single donors with incorporation of molecular oxygen, incorporation of two atoms of oxygen (GO:0016702);; Biological Process: oxylipin biosynthetic process (GO:0031408);; Molecular Function: metal ion binding (GO:0046872);;	K00454|0.0e+00|dosa:Os08t0509100-01|K00454 lipoxygenase [EC:1.13.11.12] | (RefSeq) Os08g0509100, LOX8, LIPOXYGENASE_8; Similar to Lipoxygenase, chloroplast precursor (EC 1.13.11.12).	Linoleic acid metabolism (ko00591);; alpha-Linolenic acid metabolism (ko00592)
LOC_Os09g26900	9.71321e-09	-1.16302	down	Molecular Function: copper ion transmembrane transporter activity (GO:0005375);; Biological Process: cellular copper ion homeostasis (GO:0006878);; Cellular Component: integral component of membrane (GO:0016021);;	K14686|3.7e-76|dosa:Os09t0440700-02|K14686 solute carrier family 31 (copper transporter), member 1 | (RefSeq) Os09g0440700; Ctr copper transporter family protein.	--
LOC_Os01g23580	0.0052346	-1.06204	down	Molecular Function: inorganic diphosphatase activity (GO:0004427);; Molecular Function: hydrogen-translocating pyrophosphatase activity (GO:0009678);; Cellular Component: integral component of membrane (GO:0016021);;	K23025|0.0e+00|dosa:Os01t0337500-00|K23025 H+-translocating diphosphatase [EC:7.1.3.1] | (RefSeq) Os01g0337500; Similar to H+-pyrophosphatase (Fragment).	--
LOC_Os12g17880	0.00443745	-0.714597	down	Molecular Function: ubiquitin-protein transferase activity (GO:0004842);;	K08332|6.8e-40|cam:101498925|K08332 vacuolar protein 8 | (RefSeq) U-box domain-containing protein 44-like	--
LOC_Os08g26230	0.002215	-1.1661	down	--	--	--
LOC_Os06g11330	0.00335035	-0.988773	down	Molecular Function: RNA polymerase II regulatory region sequence-specific DNA binding (GO:0000977);; Molecular Function: transcription factor activity, sequence-specific DNA binding (GO:0003700);; Cellular Component: nucleus (GO:0005634);; Biological Process: positive regulation of transcription from RNA polymerase II promoter (GO:0045944);; Molecular Function: protein dimerization activity (GO:0…	K09264|1.3e-26|smo:SELMODRAFT_450937|K09264 MADS-box transcription factor, plant | (RefSeq) MADS6-2; MADS-domain transcription factor	--
LOC_Os03g12470	3.39981e-05	-1.08814	down	Molecular Function: protein kinase activity (GO:0004672);; Molecular Function: ATP binding (GO:0005524);; Cellular Component: integral component of membrane (GO:0016021);; Molecular Function: polysaccharide binding (GO:0030247);;	K23544|9.1e-64|brp:103842861|K23544 serine incorporator 1/3 | (RefSeq) serine incorporator 3	--
LOC_Os01g74110	9.21251e-05	-1.14443	down	Biological Process: zinc II ion transport (GO:0006829);; Cellular Component: integral component of membrane (GO:0016021);; Molecular Function: metal ion transmembrane transporter activity (GO:0046873);;	K14709|1.2e-168|dosa:Os01t0972200-00|K14709 solute carrier family 39 (zinc transporter), member 1/2/3 | (RefSeq) Os01g0972200, ZINC_TRANSPORTER_1, ZIP1; Similar to Zinc transporter 2 precursor (ZRT/IRT-like protein 2).	--
LOC_Os10g39100	1.75514e-05	-1.63126	down	--	--	--
LOC_Os02g13510	4.20689e-05	-1.1617	down	Molecular Function: protein kinase activity (GO:0004672);; Molecular Function: ATP binding (GO:0005524);; Cellular Component: integral component of membrane (GO:0016021);;	K00924|1.1e-155|zma:103629817|K00924 kinase [EC:2.7.1.-] | (RefSeq) receptor-like protein kinase 5	--
LOC_Os10g37430	0.00181458	-0.827646	down	--	--	--
LOC_Os01g15270	3.76294e-05	-0.920513	down	--	--	--
LOC_Os10g32680	0.00690423	-0.624811	down	--	--	--
LOC_Os01g61990	8.5368e-07	-1.10545	down	Cellular Component: integral component of membrane (GO:0016021);;	--	--
LOC_Os03g61150	0.000295749	-1.28914	down	--	--	--
LOC_Os03g15230	0.00577706	-0.831924	down	Biological Process: protein localization (GO:0008104);; Biological Process: protein transport (GO:0015031);;	K19476|6.0e-58|bdi:100841500|K19476 vacuolar protein sorting-associated protein IST1 | (RefSeq) uncharacterized protein LOC100841500	Endocytosis (ko04144)
LOC_Os01g64470	2.63316e-05	-1.60067	down	Cellular Component: plasmodesma (GO:0009506);; Cellular Component: integral component of membrane (GO:0016021);; Cellular Component: anchored component of plasma membrane (GO:0046658);;	--	--
LOC_Os04g01874	0.000268196	-1.38847	down	Molecular Function: protein kinase activity (GO:0004672);; Molecular Function: ATP binding (GO:0005524);; Molecular Function: carbohydrate binding (GO:0030246);;	K01176|1.2e-50|sbi:8065370|K01176 alpha-amylase [EC:3.2.1.1] | (RefSeq) alpha-amylase isozyme 2A	Starch and sucrose metabolism (ko00500)
LOC_Os04g42480	0.00268132	-0.805222	down	Molecular Function: protein kinase activity (GO:0004672);; Molecular Function: ATP binding (GO:0005524);;	K13430|9.3e-32|bdi:100844145|K13430 serine/threonine-protein kinase PBS1 [EC:2.7.11.1] | (RefSeq) serine/threonine-protein kinase PBL27	Plant-pathogen interaction (ko04626)
LOC_Os03g04500	5.71984e-05	-0.66256	down	Cellular Component: cellular_component (GO:0005575);; Cellular Component: intracellular (GO:0005622);; Cellular Component: cell (GO:0005623);; Cellular Component: cytoplasm (GO:0005737);; Cellular Component: cytosol (GO:0005829);; Cellular Component: plasma membrane (GO:0005886);; Biological Process: lipid metabolic process (GO:0006629);; Biological Process: phospholipid metabolic process (GO:000…	K21843|0.0e+00|osa:4331555|K21843 tetratricopeptide repeat protein 7 | (RefSeq) tetratricopeptide repeat protein 7A isoform X1	--
LOC_Os03g19250	0.00511372	-0.848427	down	Molecular Function: catalytic activity (GO:0003824);;	K01913|0.0e+00|dosa:Os03t0305100-01|K01913 acetate/butyrate---CoA ligase [EC:6.2.1.1 6.2.1.2] | (RefSeq) Os03g0305100; Similar to AMP-binding protein.	Glycolysis / Gluconeogenesis (ko00010);; Pyruvate metabolism (ko00620);; Glyoxylate and dicarboxylate metabolism (ko00630);; Butanoate metabolism (ko00650);; Carbon metabolism (ko01200)
LOC_Os08g26850	0.00506439	-1.04868	down	Cellular Component: integral component of membrane (GO:0016021);;	--	--
LOC_Os11g11970	0.002052	-1.14818	down	--	--	--
LOC_Os04g37820	0.000744533	-1.10919	down	Molecular Function: UDP-glycosyltransferase activity (GO:0008194);; Cellular Component: intracellular membrane-bounded organelle (GO:0043231);;	K22706|4.0e-167|pmum:103319663|K22706 (R)-mandelonitrile beta-glucosyltransferase [EC:2.4.1.354] | (RefSeq) 7-deoxyloganetin glucosyltransferase-like	Cyanoamino acid metabolism (ko00460)
LOC_Os06g47530	7.98385e-09	-1.4138	down	Molecular Function: protein serine/threonine kinase activity (GO:0004674);; Molecular Function: ATP binding (GO:0005524);; Cellular Component: plasma membrane (GO:0005886);; Biological Process: protein phosphorylation (GO:0006468);;	K13418|9.2e-54|smo:SELMODRAFT_85818|K13418 somatic embryogenesis receptor kinase 1 [EC:2.7.10.1 2.7.11.1] | (RefSeq) hypothetical protein	--
LOC_Os04g49210	0.0039842	-1.01689	down	Molecular Function: oxidoreductase activity (GO:0016491);; Molecular Function: metal ion binding (GO:0046872);;	K24028|3.5e-205|dosa:Os04t0581100-01|K24028 salicylic acid 3-hydroxylase [EC:1.14.11.-] | (RefSeq) Os04g0581100; 2OG-Fe(II) oxygenase domain containing protein.	--
LOC_Os09g24924	0.00392768	-0.729521	down	Biological Process: carbohydrate transport (GO:0008643);; Cellular Component: integral component of membrane (GO:0016021);; Molecular Function: transmembrane transporter activity (GO:0022857);;	K24193|1.2e-286|dosa:Os09t0416200-01|K24193 MFS transporter, SP family, sugar:H+ symporter | (RefSeq) Os09g0416200; Similar to Glucose transporter (Fragment).	--
LOC_Os12g36640	2.02712e-05	-0.70093	down	--	--	--
LOC_Os08g37130	4.44719e-05	-0.696897	down	--	--	--
LOC_Os10g03320	4.33692e-05	-1.12985	down	Molecular Function: UDP-glycosyltransferase activity (GO:0008194);;	K18823|3.1e-66|ccaj:109803496|K18823 soyasaponin III rhamnosyltransferase [EC:2.4.1.273] | (RefSeq) soyasaponin III rhamnosyltransferase-like	--
LOC_Os03g24930	0.00616744	-0.928943	down	--	--	--
LOC_Os05g24684	0.00983587	-0.636441	down	Cellular Component: mediator complex (GO:0016592);; Biological Process: regulation of phenylpropanoid metabolic process (GO:2000762);;	--	--
LOC_Os03g59450	4.68313e-05	-0.851751	down	Cellular Component: integral component of membrane (GO:0016021);; Molecular Function: transmembrane transporter activity (GO:0022857);;	K23677|5.9e-91|gra:105802280|K23677 MFS transporter, Spinster family, sphingosine-1-phosphate transporter | (RefSeq) uncharacterized LOC105802280	--
LOC_Os04g29580	0.000219038	-1.38874	down	Molecular Function: protein kinase activity (GO:0004672);; Molecular Function: calcium ion binding (GO:0005509);; Molecular Function: ATP binding (GO:0005524);; Cellular Component: integral component of membrane (GO:0016021);; Molecular Function: polysaccharide binding (GO:0030247);;	K23544|1.7e-90|brp:103842861|K23544 serine incorporator 1/3 | (RefSeq) serine incorporator 3	--
LOC_Os08g39830	0.00466364	-0.975879	down	Molecular Function: DNA binding (GO:0003677);; Molecular Function: transcription factor activity, sequence-specific DNA binding (GO:0003700);; Cellular Component: nucleus (GO:0005634);;	K14514|0.0e+00|dosa:Os08t0508700-01|K14514 ethylene-insensitive protein 3 | (RefSeq) Os08g0508700; Similar to EIL3.	MAPK signaling pathway - plant (ko04016);; Plant hormone signal transduction (ko04075)
LOC_Os10g34040	3.01536e-05	-1.52017	down	Cellular Component: caveola (GO:0005901);;	K07192|2.5e-222|dosa:Os10t0481500-00|K07192 flotillin | (RefSeq) Os10g0481500; Similar to Flotillin-like protein 1.	--
LOC_Os01g70080	0.00139756	-0.969842	down	Biological Process: defense response (GO:0006952);; Molecular Function: ADP binding (GO:0043531);;	K15559|0.0e+00|osa:4327230|K15559 regulator of Ty1 transposition protein 103 | (RefSeq) disease resistance protein RPP13 isoform X1	--
LOC_Os10g41999	0.000235811	-1.37371	down	--	--	--
LOC_Os06g10580	0.00864586	-0.7276	down	Molecular Function: ion channel activity (GO:0005216);; Cellular Component: integral component of membrane (GO:0016021);;	K05391|0.0e+00|dosa:Os06t0207700-01|K05391 cyclic nucleotide gated channel, plant | (RefSeq) Os06g0207700; Similar to predicted protein.	Plant-pathogen interaction (ko04626)
LOC_Os07g11739	0.000278373	-1.32769	down	Molecular Function: iron ion binding (GO:0005506);; Cellular Component: membrane (GO:0016020);; Molecular Function: oxidoreductase activity, acting on paired donors, with incorporation or reduction of molecular oxygen, NAD(P)H as one donor, and incorporation of one atom of oxygen (GO:0016709);; Molecular Function: heme binding (GO:0020037);;	K21291|3.0e-189|dosa:Os02t0570700-01|K21291 ent-cassadiene hydroxylase [EC:1.14.14.69] | (RefSeq) Os02g0570700; Cytochrome P450 family protein.	Diterpenoid biosynthesis (ko00904)
LOC_Os01g14520	0.00685019	-1.01348	down	Cellular Component: integral component of membrane (GO:0016021);; Biological Process: transmembrane transport (GO:0055085);;	--	--
LOC_Os04g32920	0.000227386	-1.40121	down	Molecular Function: potassium ion transmembrane transporter activity (GO:0015079);; Cellular Component: integral component of membrane (GO:0016021);;	K03549|0.0e+00|dosa:Os04t0401700-01|K03549 KUP system potassium uptake protein | (RefSeq) Os04g0401700, HAK1, HIGH-AFFINITY_POTASSIUM(K+)_TRANSPORTER_1; Potassium transporter 1 (OsHAK1). Splice isoform 2.	--
LOC_Os12g18120	0.00279889	-0.641643	down	Molecular Function: metal ion binding (GO:0046872);;	K03260|9.7e-10|dosa:Os06t0520600-01|K03260 translation initiation factor 4G | (RefSeq) Os06g0520600, ZINC_FINGER_CCCH_DOMAIN-CONTAINING_PROTEIN_43, C3H43; Similar to Zinc finger CCCH type domain containing protein ZFN-like 1.	RNA transport (ko03013)
LOC_Os02g14430	7.58383e-05	-1.49029	down	Molecular Function: peroxidase activity (GO:0004601);; Cellular Component: extracellular region (GO:0005576);; Biological Process: response to oxidative stress (GO:0006979);; Molecular Function: heme binding (GO:0020037);; Biological Process: hydrogen peroxide catabolic process (GO:0042744);; Molecular Function: metal ion binding (GO:0046872);;	K00430|5.0e-182|dosa:Os02t0240100-01|K00430 peroxidase [EC:1.11.1.7] | (RefSeq) Os02g0240100; Similar to Peroxidase 2 (Fragment).	Phenylpropanoid biosynthesis (ko00940)
LOC_Os01g32780	0.00170865	-0.857573	down	Molecular Function: nucleotide binding (GO:0000166);; Molecular Function: molecular_function (GO:0003674);; Molecular Function: binding (GO:0005488);; Cellular Component: cellular_component (GO:0005575);; Cellular Component: cell (GO:0005623);; Cellular Component: plasma membrane (GO:0005886);; Molecular Function: drug binding (GO:0008144);; Cellular Component: membrane (GO:0016020);; Molecular F…	--	--
LOC_Os09g29940	2.49515e-05	-0.891495	down	Biological Process: fucose metabolic process (GO:0006004);; Molecular Function: transferase activity, transferring glycosyl groups (GO:0016757);;	K23280|1.6e-283|osa:9269670|K23280 rhamnogalacturonan I rhamnosyltransferase [EC:2.4.1.351] | (RefSeq) uncharacterized protein At1g04910	--
LOC_Os10g20470	0.00627784	-0.850655	down	Molecular Function: antiporter activity (GO:0015297);; Cellular Component: integral component of membrane (GO:0016021);; Molecular Function: xenobiotic transporter activity (GO:0042910);;	K03327|3.1e-268|osa:4348369|K03327 multidrug resistance protein, MATE family | (RefSeq) protein DETOXIFICATION 16 isoform X1	--
LOC_Os07g35750	0.00100825	-1.17902	down	Molecular Function: protein serine/threonine kinase activity (GO:0004674);; Molecular Function: ATP binding (GO:0005524);; Cellular Component: plasma membrane (GO:0005886);; Biological Process: protein phosphorylation (GO:0006468);; Cellular Component: integral component of membrane (GO:0016021);;	K24104|4.5e-73|thj:104799061|K24104 GPN-loop GTPase | (RefSeq) LOW QUALITY PROTEIN: uncharacterized protein LOC104799061	--
LOC_Os02g35490	0.000458308	-1.33145	down	Biological Process: defense response (GO:0006952);; Cellular Component: integral component of membrane (GO:0016021);;	K08472|1.5e-102|osa:9270374|K08472 mlo protein | (RefSeq) MLO-like protein 1	--
LOC_Os07g18990	0.000389305	-1.34744	down	Molecular Function: fatty acid binding (GO:0005504);; Biological Process: systemic acquired resistance (GO:0009627);;	--	--
LOC_Os01g68730	0.00569881	-1.05346	down	--	--	--
LOC_Os07g07480	0.00274641	-1.06934	down	--	--	--
LOC_Os04g59480	0.00140402	-0.857966	down	Cellular Component: integral component of membrane (GO:0016021);; Molecular Function: transmembrane transporter activity (GO:0022857);;	K14638|7.8e-291|osa:4337504|K14638 solute carrier family 15 (peptide/histidine transporter), member 3/4 | (RefSeq) protein NRT1/ PTR FAMILY 5.10	--
LOC_Os04g06520	1.50333e-07	-1.79937	down	--	--	--
LOC_Os05g49900	6.65075e-06	-0.977935	down	Biological Process: fatty acid biosynthetic process (GO:0006633);; Cellular Component: integral component of membrane (GO:0016021);; Molecular Function: transferase activity, transferring acyl groups other than amino-acyl groups (GO:0016747);;	K15397|5.9e-294|dosa:Os05t0574600-01|K15397 3-ketoacyl-CoA synthase [EC:2.3.1.199] | (RefSeq) Os05g0574600; Similar to 3-ketoacyl-CoA synthase.	Fatty acid elongation (ko00062);; Plant-pathogen interaction (ko04626)
LOC_Os11g05494	1.06891e-05	-1.20806	down	Molecular Function: pectinesterase activity (GO:0030599);; Biological Process: cell wall modification (GO:0042545);; Molecular Function: aspartyl esterase activity (GO:0045330);;	--	--
LOC_Os04g39380	0.00799569	-0.996559	down	--	--	--
LOC_Os05g34980	0.00153088	-1.08732	down	Cellular Component: integral component of membrane (GO:0016021);;	K14209|3.0e-06|mus:103977116|K14209 solute carrier family 36 (proton-coupled amino acid transporter) | (RefSeq) amino acid transporter ANTL2-like	--
LOC_Os02g56370	0.00020665	-1.31595	down	Molecular Function: protein serine/threonine kinase activity (GO:0004674);; Molecular Function: calcium ion binding (GO:0005509);; Molecular Function: ATP binding (GO:0005524);; Cellular Component: plasma membrane (GO:0005886);; Biological Process: protein phosphorylation (GO:0006468);; Biological Process: cell surface receptor signaling pathway (GO:0007166);; Cellular Component: integral compone…	K23544|5.7e-96|brp:103842861|K23544 serine incorporator 1/3 | (RefSeq) serine incorporator 3	--
Oryza_sativa_newGene_2135	0.00401384	-0.904346	down	--	--	--
LOC_Os03g17680	0.00800605	-0.948208	down	--	--	--
LOC_Os05g05500	0.00189371	-0.840288	down	--	--	--
LOC_Os05g46240	0.00561539	-0.652699	down	Cellular Component: endoplasmic reticulum (GO:0005783);; Cellular Component: Golgi apparatus (GO:0005794);; Biological Process: response to ethylene (GO:0009723);; Biological Process: regulation of ethylene-activated signaling pathway (GO:0010104);; Cellular Component: integral component of membrane (GO:0016021);;	K20726|5.6e-135|dosa:Os05t0539800-01|K20726 transmembrane protein 222 | (RefSeq) Os05g0539800; Protein of unknown function DUF778 family protein.	MAPK signaling pathway - plant (ko04016)
LOC_Os06g03580	6.22531e-15	-2.09128	down	Molecular Function: ubiquitin-protein transferase activity (GO:0004842);; Biological Process: negative regulation of organ growth (GO:0046621);;	K19045|1.5e-149|dosa:Os06t0125800-01|K19045 E3 ubiquitin-protein ligase BIG BROTHER and related proteins [EC:2.3.2.27] | (RefSeq) Os06g0125800; Zinc finger, RING/FYVE/PHD-type domain containing protein.	--
LOC_Os07g35580	0.00916722	-0.879674	down	Molecular Function: protein kinase activity (GO:0004672);; Molecular Function: ATP binding (GO:0005524);; Cellular Component: integral component of membrane (GO:0016021);;	K24104|1.7e-76|thj:104799061|K24104 GPN-loop GTPase | (RefSeq) LOW QUALITY PROTEIN: uncharacterized protein LOC104799061	--
LOC_Os12g36920	0.0041607	-1.05481	down	Molecular Function: transcription factor activity, sequence-specific DNA binding (GO:0003700);; Molecular Function: calmodulin binding (GO:0005516);; Cellular Component: nucleus (GO:0005634);; Cellular Component: integral component of membrane (GO:0016021);; Molecular Function: sequence-specific DNA binding (GO:0043565);; Biological Process: regulation of salicylic acid biosynthetic process (GO:0…	--	--
LOC_Os04g32740	0.0059816	-0.951753	down	Molecular Function: hydrolase activity (GO:0016787);;	K07766|5.4e-111|dosa:Os04t0399300-01|K07766 diphosphoinositol-polyphosphate diphosphatase [EC:3.6.1.52] | (RefSeq) Os04g0399300; Similar to Nudix hydrolase 13, mitochondrial precursor (EC 3.6.1.-) (AtNUDT13).	--
LOC_Os04g49194	0.000143815	-1.38317	down	Molecular Function: oxidoreductase activity (GO:0016491);; Molecular Function: metal ion binding (GO:0046872);;	K24028|1.0e-199|dosa:Os04t0581000-01|K24028 salicylic acid 3-hydroxylase [EC:1.14.11.-] | (RefSeq) Os04g0581000; Similar to Flavanone 3-hydroxylase (Fragment).	--
LOC_Os05g28740	4.37218e-07	-1.71285	down	Molecular Function: nucleotide binding (GO:0000166);; Molecular Function: molecular_function (GO:0003674);; Molecular Function: binding (GO:0005488);; Cellular Component: cellular_component (GO:0005575);; Cellular Component: cell (GO:0005623);; Cellular Component: plasma membrane (GO:0005886);; Molecular Function: drug binding (GO:0008144);; Cellular Component: membrane (GO:0016020);; Molecular F…	--	--
LOC_Os08g36500	0.00608199	-0.945622	down	Biological Process: nitric oxide biosynthetic process (GO:0006809);; Molecular Function: heme binding (GO:0020037);; Molecular Function: molybdenum ion binding (GO:0030151);; Biological Process: nitrate assimilation (GO:0042128);; Molecular Function: molybdopterin cofactor binding (GO:0043546);; Molecular Function: nitrate reductase (NADPH) activity (GO:0050464);;	K10534|0.0e+00|dosa:Os08t0468700-00|K10534 nitrate reductase (NAD(P)H) [EC:1.7.1.1 1.7.1.2 1.7.1.3] | (RefSeq) Os08g0468700; Similar to Nitrate reductase [NADH] 1 (EC 1.7.1.1) (NR1).	Nitrogen metabolism (ko00910)
LOC_Os08g02030	3.39956e-08	-2.05148	down	Molecular Function: transferase activity, transferring acyl groups other than amino-acyl groups (GO:0016747);;	K19747|9.8e-46|sita:101756283|K19747 BAHD acyltransferase [EC:2.3.1.-] | (RefSeq) BAHD acyltransferase DCR	--
LOC_Os07g06850	0.00321694	-1.11359	down	Biological Process: catabolic process (GO:0009056);; Molecular Function: hydrolase activity (GO:0016787);;	K20506|1.4e-38|mus:103977527|K20506 tuliposide A-converting enzyme [EC:4.2.99.22] | (RefSeq) tuliposide A-converting enzyme 2, chloroplastic-like	--
LOC_Os05g25770	2.50936e-09	-1.78108	down	Molecular Function: transcription factor activity, sequence-specific DNA binding (GO:0003700);; Cellular Component: nucleus (GO:0005634);; Molecular Function: sequence-specific DNA binding (GO:0043565);;	K16225|4.7e-15|csat:104760397|K16225 probable WRKY transcription factor 52 | (RefSeq) disease resistance protein RRS1-like	Plant-pathogen interaction (ko04626)
LOC_Os12g05650	0.0024595	-0.71338	down	--	K03844|8.1e-36|mng:MNEG_1379|K03844 alpha-1,2-mannosyltransferase [EC:2.4.1.131] | (RefSeq) alpha-1,2-mannosyltransferase	N-Glycan biosynthesis (ko00510);; Various types of N-glycan biosynthesis (ko00513)
LOC_Os08g10290	0.000156887	-1.31716	down	Molecular Function: protein kinase activity (GO:0004672);; Molecular Function: ATP binding (GO:0005524);;	K13418|5.7e-67|hbr:110650478|K13418 somatic embryogenesis receptor kinase 1 [EC:2.7.10.1 2.7.11.1] | (RefSeq) somatic embryogenesis receptor kinase 1	--
LOC_Os10g33140	6.1832e-05	-1.2524	down	Molecular Function: protein binding (GO:0005515);;	K13466|2.3e-11|mdm:103407325|K13466 EIX receptor 1/2 | (RefSeq) receptor-like protein EIX2	Plant-pathogen interaction (ko04626)
LOC_Os03g14910	0.00841108	-0.903031	down	Biological Process: amino acid transmembrane transport (GO:0003333);; Cellular Component: integral component of membrane (GO:0016021);;	--	--
LOC_Os03g47500	1.36681e-05	-0.681195	down	Biological Process: ubiquitin-dependent protein catabolic process (GO:0006511);; Cellular Component: integral component of membrane (GO:0016021);; Molecular Function: ubiquitin-like protein conjugating enzyme binding (GO:0044390);; Molecular Function: ubiquitin protein ligase activity (GO:0061630);; Biological Process: ER-associated misfolded protein catabolic process (GO:0071712);;	K10666|4.6e-137|dosa:Os03t0678400-01|K10666 E3 ubiquitin-protein ligase RNF5 [EC:2.3.2.27] | (RefSeq) Os03g0678400; Zinc finger, RING/FYVE/PHD-type domain containing protein.	Protein processing in endoplasmic reticulum (ko04141)
LOC_Os03g21230	0.000104836	-0.887756	down	Molecular Function: protein kinase activity (GO:0004672);; Molecular Function: ATP binding (GO:0005524);; Cellular Component: integral component of membrane (GO:0016021);;	K16224|2.6e-64|ath:AT2G19190|K16224 senescence-induced receptor-like serine/threonine-protein kinase | (RefSeq) FRK1; FLG22-induced receptor-like kinase 1	MAPK signaling pathway - plant (ko04016);; Plant-pathogen interaction (ko04626)
LOC_Os12g44060	0.0010708	-0.675165	down	Cellular Component: membrane (GO:0016020);; Cellular Component: integral component of membrane (GO:0016021);;	--	--
LOC_Os09g18159	0.0092503	-0.833346	down	Molecular Function: protein kinase activity (GO:0004672);; Molecular Function: ATP binding (GO:0005524);; Cellular Component: integral component of membrane (GO:0016021);;	K16224|2.3e-112|boe:106304564|K16224 senescence-induced receptor-like serine/threonine-protein kinase | (RefSeq) senescence-induced receptor-like serine/threonine-protein kinase	MAPK signaling pathway - plant (ko04016);; Plant-pathogen interaction (ko04626)
LOC_Os01g40260	9.09524e-06	-1.63563	down	Molecular Function: transcription factor activity, sequence-specific DNA binding (GO:0003700);; Cellular Component: nucleus (GO:0005634);; Molecular Function: sequence-specific DNA binding (GO:0043565);;	K18834|3.8e-25|gab:108473528|K18834 WRKY transcription factor 1 | (RefSeq) WRKY transcription factor 1-like	Plant-pathogen interaction (ko04626)
LOC_Os01g71350	1.19522e-05	-1.45834	down	Molecular Function: hydrolase activity, hydrolyzing O-glycosyl compounds (GO:0004553);; Biological Process: carbohydrate metabolic process (GO:0005975);;	K19891|3.8e-52|csat:104789925|K19891 glucan endo-1,3-beta-glucosidase 1/2/3 [EC:3.2.1.39] | (RefSeq) glucan endo-1,3-beta-glucosidase 3-like	Starch and sucrose metabolism (ko00500)
LOC_Os12g04150	0.00198653	-0.902812	down	Molecular Function: hydrolase activity (GO:0016787);;	K14493|6.0e-30|smo:SELMODRAFT_450797|K14493 gibberellin receptor GID1 [EC:3.-.-.-] | (RefSeq) GID1b-1; hypothetical protein	Plant hormone signal transduction (ko04075)
LOC_Os01g60020	0.00251222	-1.14901	down	Molecular Function: DNA binding (GO:0003677);; Cellular Component: nucleus (GO:0005634);; Biological Process: regulation of transcription, DNA-templated (GO:0006355);;	K00521|1.5e-41|cmos:111447866|K00521 ferric-chelate reductase [EC:1.16.1.7] | (RefSeq) ferric reduction oxidase 7, chloroplastic-like	--
LOC_Os03g55240	0.00572124	-1.03634	down	Molecular Function: iron ion binding (GO:0005506);; Molecular Function: oxidoreductase activity, acting on paired donors, with incorporation or reduction of molecular oxygen (GO:0016705);; Molecular Function: heme binding (GO:0020037);;	K13260|1.2e-122|qsu:112025873|K13260 isoflavone/4'-methoxyisoflavone 2'-hydroxylase [EC:1.14.14.90 1.14.14.89] | (RefSeq) cytochrome P450 81E8-like isoform X1	Isoflavonoid biosynthesis (ko00943)
LOC_Os05g36360	5.26836e-05	-1.39174	down	Molecular Function: ubiquitin-protein transferase activity (GO:0004842);;	K10260|1.7e-13|mpp:MICPUCDRAFT_56233|K10260 F-box and WD-40 domain protein 7 | (RefSeq) WD40 repeat protein	Ubiquitin mediated proteolysis (ko04120)
LOC_Os01g24480	0.00145192	-0.648028	down	--	--	--
LOC_Os02g57420	0.0027234	-0.648994	down	Molecular Function: protein kinase activity (GO:0004672);; Molecular Function: ATP binding (GO:0005524);;	K00924|2.9e-105|ini:109185417|K00924 kinase [EC:2.7.1.-] | (RefSeq) probable receptor-like protein kinase At5g47070	--
LOC_Os07g33270	0.00374087	-0.904269	down	--	--	--
LOC_Os03g29190	0.000162375	-1.02282	down	Biological Process: cell redox homeostasis (GO:0045454);;	K17609|0.0e+00|dosa:Os03t0405500-01|K17609 nucleoredoxin [EC:1.8.1.8] | (RefSeq) Os03g0405500; Similar to PDI-like protein.	--
LOC_Os01g44050	0.00358697	-0.756956	down	Molecular Function: uroporphyrin-III C-methyltransferase activity (GO:0004851);; Cellular Component: chloroplast (GO:0009507);; Biological Process: siroheme biosynthetic process (GO:0019354);; Biological Process: methylation (GO:0032259);; Biological Process: oxidation-reduction process (GO:0055114);;	K02303|1.9e-187|osa:4326671|K02303 uroporphyrin-III C-methyltransferase [EC:2.1.1.107] | (RefSeq) uroporphyrinogen-III C-methyltransferase	Porphyrin and chlorophyll metabolism (ko00860)
LOC_Os11g11960	1.19311e-07	-1.68971	down	Biological Process: defense response (GO:0006952);; Molecular Function: ADP binding (GO:0043531);;	K13457|0.0e+00|osa:9267892|K13457 disease resistance protein RPM1 | (RefSeq) disease resistance protein RPM1	Plant-pathogen interaction (ko04626)
LOC_Os03g53540	4.46792e-05	-1.3752	down	--	--	--
LOC_Os02g03410	2.55449e-08	-0.706126	down	Molecular Function: protein kinase activity (GO:0004672);; Molecular Function: calcium ion binding (GO:0005509);; Molecular Function: ATP binding (GO:0005524);;	K13412|5.9e-303|dosa:Os02t0126400-01|K13412 calcium-dependent protein kinase [EC:2.7.11.1] | (RefSeq) Os02g0126400, CALCIUM-DEPENDENT_PROTEIN_KINASE_4, CDPK4; Similar to Protein kinase CPK1.	Plant-pathogen interaction (ko04626)
LOC_Os02g17760	0.00187371	-0.655571	down	Molecular Function: monooxygenase activity (GO:0004497);; Molecular Function: iron ion binding (GO:0005506);; Cellular Component: integral component of membrane (GO:0016021);; Molecular Function: oxidoreductase activity, acting on paired donors, with incorporation or reduction of molecular oxygen (GO:0016705);; Molecular Function: heme binding (GO:0020037);;	K16085|1.3e-134|bdi:100834069|K16085 9beta-pimara-7,15-diene oxidase [EC:1.14.14.111] | (RefSeq) uncharacterized protein LOC100834069	Diterpenoid biosynthesis (ko00904)
LOC_Os01g47580	0.00018537	-1.35173	down	Biological Process: phospholipid metabolic process (GO:0006644);; Molecular Function: phosphatidate phosphatase activity (GO:0008195);; Cellular Component: integral component of membrane (GO:0016021);;	K18693|4.8e-176|dosa:Os01t0666000-01|K18693 diacylglycerol diphosphate phosphatase / phosphatidate phosphatase [EC:3.1.3.81 3.1.3.4] | (RefSeq) Os01g0666000; Similar to Lipid phosphate phosphatase 2 (EC 3.1.3.-) (AtLPP2) (Phosphatidic acid phosphatase 2) (AtPAP2) (Prenyl diphosphate phosphatase).	Glycerolipid metabolism (ko00561);; Glycerophospholipid metabolism (ko00564)
LOC_Os08g10070	0.00962017	-0.625057	down	Molecular Function: protein serine/threonine kinase activity (GO:0004674);; Molecular Function: ATP binding (GO:0005524);;	K01180|4.5e-62|cmax:111487562|K01180 endo-1,3(4)-beta-glucanase [EC:3.2.1.6] | (RefSeq) uncharacterized protein LOC111487562	--
LOC_Os08g08690	0.0073768	-1.00594	down	Cellular Component: integral component of membrane (GO:0016021);;	--	--
LOC_Os02g06779	0.00302131	-1.0244	down	--	--	--
LOC_Os12g38770	0.000663434	-1.23866	down	Molecular Function: acid phosphatase activity (GO:0003993);; Molecular Function: metal ion binding (GO:0046872);;	K22390|0.0e+00|osa:9268839|K22390 acid phosphatase type 7 | (RefSeq) probable inactive purple acid phosphatase 1	--
LOC_Os07g38170	0.00977742	-0.668011	down	Cellular Component: plasma membrane (GO:0005886);; Biological Process: abscisic acid-activated signaling pathway (GO:0009738);; Biological Process: negative regulation of brassinosteroid mediated signaling pathway (GO:1900458);;	--	--
LOC_Os01g08090	5.00337e-12	-1.82586	down	Molecular Function: UDP-glycosyltransferase activity (GO:0008194);;	K22771|2.4e-292|dosa:Os01t0176000-01|K22771 flavonol-3-O-L-rhamnoside-7-O-glucosyltransferase [EC:2.4.1.-] | (RefSeq) Os01g0176000; UDP-glucuronosyl/UDP-glucosyltransferase family protein.	Flavone and flavonol biosynthesis (ko00944)
LOC_Os06g38764	8.41693e-10	-2.20795	down	--	--	--
LOC_Os04g31030	0.00020214	-1.09645	down	Biological Process: innate immune response-activating signal transduction (GO:0002758);; Cellular Component: plasma membrane (GO:0005886);;	K13456|4.1e-127|dosa:Os04t0379600-01|K13456 RPM1-interacting protein 4 | (RefSeq) Os04g0379600; Defence response, Rin4 domain containing protein.	Plant-pathogen interaction (ko04626)
LOC_Os11g44810	8.46498e-06	-0.929527	down	--	--	--
LOC_Os06g48560	0.000169547	-1.35314	down	Molecular Function: transferase activity, transferring acyl groups other than amino-acyl groups (GO:0016747);;	K19861|3.1e-32|sbi:8067081|K19861 benzyl alcohol O-benzoyltransferase [EC:2.3.1.196 2.3.1.232] | (RefSeq) benzyl alcohol O-benzoyltransferase	--
LOC_Os08g37874	0.00360402	-0.876056	down	Cellular Component: cytosol (GO:0005829);; Biological Process: response to symbiotic fungus (GO:0009610);; Molecular Function: nitronate monooxygenase activity (GO:0018580);; Biological Process: response to cadmium ion (GO:0046686);;	K23948|6.2e-26|qsu:112000882|K23948 NADH:quinone reductase (non-electrogenic) [EC:1.6.5.9] | (RefSeq) uncharacterized protein LOC112000882	--
LOC_Os07g25460	2.29745e-06	-1.28648	down	Cellular Component: cytoplasm (GO:0005737);;	K21437|0.0e+00|dosa:Os07t0436100-01|K21437 ankyrin repeat domain-containing protein 13 | (RefSeq) Os07g0436100; Similar to predicted protein.	--
LOC_Os01g25560	0.00082045	-1.11277	down	--	--	--
LOC_Os11g02520	0.00025562	-1.39153	down	Molecular Function: transcription factor activity, sequence-specific DNA binding (GO:0003700);; Cellular Component: nucleus (GO:0005634);; Molecular Function: sequence-specific DNA binding (GO:0043565);;	K13459|2.6e-09|bvg:104889681|K13459 disease resistance protein RPS2 | (RefSeq) disease resistance protein At4g27190	Plant-pathogen interaction (ko04626)
LOC_Os11g33030	0.00231375	-0.674534	down	--	K22733|8.6e-07|egr:104419079|K22733 magnesium transporter | (RefSeq) uncharacterized protein LOC104419079	--
LOC_Os03g17700	8.63158e-06	-0.984659	down	Molecular Function: MAP kinase activity (GO:0004707);; Molecular Function: ATP binding (GO:0005524);;	K20536|4.4e-219|dosa:Os03t0285800-01|K20536 mitogen-activated protein kinase 3 [EC:2.7.11.24] | (RefSeq) Os03g0285800, MULTIPLE_STRESS_RESPONSIVE_MAP_KINASE_2, MSRMK2; MAP Kinase.	MAPK signaling pathway - plant (ko04016);; Plant-pathogen interaction (ko04626)
LOC_Os04g30490	6.41878e-06	-1.51307	down	Molecular Function: antiporter activity (GO:0015297);; Cellular Component: membrane (GO:0016020);; Cellular Component: integral component of membrane (GO:0016021);; Molecular Function: transmembrane transporter activity (GO:0022857);; Molecular Function: xenobiotic transporter activity (GO:0042910);;	K03327|1.1e-257|dosa:Os04t0373400-01|K03327 multidrug resistance protein, MATE family | (RefSeq) Os04g0373400; Similar to MATE efflux family protein, expressed.	--
LOC_Os01g03690	0.000171067	-1.07479	down	Molecular Function: protein kinase activity (GO:0004672);; Molecular Function: ATP binding (GO:0005524);;	K01183|4.8e-17|nsy:104241083|K01183 chitinase [EC:3.2.1.14] | (RefSeq) chitinase-3-like protein 2	Amino sugar and nucleotide sugar metabolism (ko00520)
LOC_Os01g04280	0.000271983	-1.33674	down	Molecular Function: transcription factor activity, sequence-specific DNA binding (GO:0003700);; Molecular Function: calmodulin binding (GO:0005516);; Cellular Component: nucleus (GO:0005634);; Molecular Function: sequence-specific DNA binding (GO:0043565);; Biological Process: regulation of salicylic acid biosynthetic process (GO:0080142);;	--	--
LOC_Os08g08592	0.00109849	-0.811439	down	--	--	--
LOC_Os12g42980	0.00293883	-0.878194	down	Molecular Function: cysteine synthase activity (GO:0004124);; Biological Process: cysteine biosynthetic process from serine (GO:0006535);;	K01738|6.2e-230|osa:4352839|K01738 cysteine synthase [EC:2.5.1.47] | (RefSeq) cysteine synthase	Cysteine and methionine metabolism (ko00270);; Sulfur metabolism (ko00920);; Carbon metabolism (ko01200);; Biosynthesis of amino acids (ko01230)
LOC_Os03g57660	0.000760705	-0.97942	down	--	K01301|0.0e+00|osa:4334380|K01301 N-acetylated-alpha-linked acidic dipeptidase [EC:3.4.17.21] | (RefSeq) probable glutamate carboxypeptidase 2 isoform X1	--
LOC_Os10g42030	0.00709564	-0.896263	down	--	--	--
LOC_Os04g30240	0.00614293	-0.899476	down	Molecular Function: protein serine/threonine kinase activity (GO:0004674);; Molecular Function: calcium ion binding (GO:0005509);; Molecular Function: ATP binding (GO:0005524);; Cellular Component: plasma membrane (GO:0005886);; Biological Process: protein phosphorylation (GO:0006468);; Biological Process: cell surface receptor signaling pathway (GO:0007166);; Cellular Component: integral compone…	K23544|1.7e-79|brp:103842861|K23544 serine incorporator 1/3 | (RefSeq) serine incorporator 3	--
Oryza_sativa_newGene_3398	0.00219772	-0.654436	down	--	--	--
LOC_Os01g32770	0.00192017	-0.778923	down	Biological Process: response to acid chemical (GO:0001101);; Biological Process: regulation of transcription, DNA-templated (GO:0006355);; Biological Process: biological_process (GO:0008150);; Biological Process: response to endogenous stimulus (GO:0009719);; Biological Process: response to hormone (GO:0009725);; Biological Process: response to gibberellin (GO:0009739);; Biological Process: regul…	--	--
LOC_Os11g46880	0.00545961	-0.997178	down	Molecular Function: protein kinase activity (GO:0004672);; Molecular Function: calcium ion binding (GO:0005509);; Molecular Function: ATP binding (GO:0005524);; Cellular Component: integral component of membrane (GO:0016021);; Molecular Function: polysaccharide binding (GO:0030247);;	K23544|8.4e-49|brp:103842861|K23544 serine incorporator 1/3 | (RefSeq) serine incorporator 3	--
LOC_Os03g55010	0.00980973	-0.895342	down	Molecular Function: UDP-glycosyltransferase activity (GO:0008194);;	K13691|3.5e-59|hbr:110654364|K13691 pathogen-inducible salicylic acid glucosyltransferase [EC:2.4.1.-] | (RefSeq) UDP-glycosyltransferase 74F1-like	--
LOC_Os01g01660	1.6801e-07	-1.86221	down	Molecular Function: nucleotide binding (GO:0000166);; Molecular Function: molecular_function (GO:0003674);; Molecular Function: binding (GO:0005488);; Cellular Component: cellular_component (GO:0005575);; Cellular Component: intracellular (GO:0005622);; Cellular Component: cell (GO:0005623);; Cellular Component: cytoplasm (GO:0005737);; Biological Process: response to stress (GO:0006950);; Biolog…	K23050|4.1e-173|dosa:Os01t0106400-01|K23050 phenylcoumaran benzylic ether reductase [EC:1.3.1.-] | (RefSeq) Os01g0106400; Similar to Isoflavone reductase homolog IRL (EC 1.3.1.-).	--
LOC_Os12g36110	6.22394e-06	-1.44243	down	Molecular Function: calmodulin binding (GO:0005516);;	--	--
LOC_Os06g38830	7.80975e-09	-2.11609	down	Cellular Component: integral component of membrane (GO:0016021);;	K13420|1.1e-10|tcc:18605271|K13420 LRR receptor-like serine/threonine-protein kinase FLS2 [EC:2.7.11.1] | (RefSeq) probable LRR receptor-like serine/threonine-protein kinase At3g47570	MAPK signaling pathway - plant (ko04016);; Plant-pathogen interaction (ko04626)
LOC_Os03g20550	0.000653991	-1.09921	down	Molecular Function: transcription factor activity, sequence-specific DNA binding (GO:0003700);; Cellular Component: nucleus (GO:0005634);; Molecular Function: sequence-specific DNA binding (GO:0043565);;	K16225|4.6e-11|csat:104760397|K16225 probable WRKY transcription factor 52 | (RefSeq) disease resistance protein RRS1-like	Plant-pathogen interaction (ko04626)
LOC_Os11g27110	0.00732666	-0.850546	down	--	--	--
LOC_Os05g44770	4.50473e-07	-1.82763	down	Molecular Function: protein kinase activity (GO:0004672);; Molecular Function: ATP binding (GO:0005524);; Cellular Component: integral component of membrane (GO:0016021);;	K00924|7.1e-129|mus:103996480|K00924 kinase [EC:2.7.1.-] | (RefSeq) receptor-like protein kinase HSL1	--
LOC_Os03g04370	0.000309548	-0.92766	down	Cellular Component: plasma membrane (GO:0005886);;	--	--
LOC_Os01g05870	2.98714e-06	-1.34284	down	Molecular Function: protein serine/threonine kinase activity (GO:0004674);; Molecular Function: ATP binding (GO:0005524);; Cellular Component: integral component of membrane (GO:0016021);;	K20181|1.2e-94|mtr:MTR_5g026090|K20181 vacuolar protein sorting-associated protein 18 | (RefSeq) vacuolar sorting-associated-like protein	--
LOC_Os04g55610	0.00241668	-1.08646	down	Cellular Component: integral component of membrane (GO:0016021);;	--	--
LOC_Os01g66010	0.00322967	-1.00076	down	Cellular Component: integral component of membrane (GO:0016021);;	K14209|3.2e-07|mus:103977116|K14209 solute carrier family 36 (proton-coupled amino acid transporter) | (RefSeq) amino acid transporter ANTL2-like	--
LOC_Os08g13570	0.00024074	-1.11369	down	Cellular Component: exocyst (GO:0000145);; Biological Process: exocytosis (GO:0006887);; Biological Process: protein transport (GO:0015031);;	K07195|2.6e-23|pda:103707870|K07195 exocyst complex component 7 | (RefSeq) exocyst complex component EXO70A1-like	--
LOC_Os05g37930	1.91321e-05	-1.0184	down	--	--	--
LOC_Os09g25090	0.000481363	-0.878646	down	Molecular Function: protein serine/threonine kinase activity (GO:0004674);; Molecular Function: ATP binding (GO:0005524);; Biological Process: sodium ion transport (GO:0006814);; Biological Process: signal transduction (GO:0007165);; Biological Process: hyperosmotic salinity response (GO:0042538);;	K07198|3.9e-148|eus:EUTSA_v10004116mg|K07198 5'-AMP-activated protein kinase, catalytic alpha subunit [EC:2.7.11.11] | (RefSeq) hypothetical protein	--
LOC_Os06g36270	2.77439e-05	-1.14135	down	Molecular Function: protein serine/threonine kinase activity (GO:0004674);; Molecular Function: ATP binding (GO:0005524);; Cellular Component: integral component of membrane (GO:0016021);;	K00924|0.0e+00|dosa:Os06t0557100-01|K00924 kinase [EC:2.7.1.-] | (RefSeq) Os06g0557100; Serine/threonine protein kinase domain containing protein.	--
LOC_Os02g05950	0.000321069	-0.732834	down	Molecular Function: protein serine/threonine kinase activity (GO:0004674);; Molecular Function: ATP binding (GO:0005524);; Cellular Component: integral component of membrane (GO:0016021);;	K13415|5.2e-71|lang:109338204|K13415 protein brassinosteroid insensitive 1 [EC:2.7.10.1 2.7.11.1] | (RefSeq) brassinosteroid LRR receptor kinase-like	Plant hormone signal transduction (ko04075)
LOC_Os02g45750	1.53407e-06	-1.43092	down	Molecular Function: protein kinase activity (GO:0004672);; Molecular Function: ATP binding (GO:0005524);; Cellular Component: integral component of membrane (GO:0016021);;	K13429|6.5e-51|ccaj:109804580|K13429 chitin elicitor receptor kinase 1 | (RefSeq) lysM domain receptor-like kinase 3	Plant-pathogen interaction (ko04626)
LOC_Os01g39860	0.00392231	-1.03167	down	Molecular Function: oxidoreductase activity (GO:0016491);; Molecular Function: metal ion binding (GO:0046872);;	K05933|1.1e-181|dosa:Os01t0580500-01|K05933 aminocyclopropanecarboxylate oxidase [EC:1.14.17.4] | (RefSeq) Os01g0580500; Similar to 1-aminocyclopropane-1-carboxylate oxidase 1.	Cysteine and methionine metabolism (ko00270)
LOC_Os10g39680	0.001106	-1.20758	down	Molecular Function: chitinase activity (GO:0004568);; Biological Process: carbohydrate metabolic process (GO:0005975);; Biological Process: chitin catabolic process (GO:0006032);; Biological Process: cell wall macromolecule catabolic process (GO:0016998);;	K20547|9.9e-149|dosa:Os10t0542900-01|K20547 basic endochitinase B [EC:3.2.1.14] | (RefSeq) Os10g0542900, CHT8, CHITINASE_8; Similar to chitinase.	Amino sugar and nucleotide sugar metabolism (ko00520);; MAPK signaling pathway - plant (ko04016)
LOC_Os03g49440	0.00547575	-0.93041	down	Molecular Function: hydrolase activity (GO:0016787);;	K07025|2.0e-153|dosa:Os03t0701200-01|K07025 putative hydrolase of the HAD superfamily | (RefSeq) Os03g0701200; Similar to Sugar-starvation induced protein (Fragment).	--
LOC_Os03g19990	2.73416e-05	-1.3922	down	--	--	--
LOC_Os05g06814	1.51617e-12	-1.83091	down	--	--	--
LOC_Os03g62240	0.000475025	-1.09995	down	Molecular Function: double-stranded DNA binding (GO:0003690);; Biological Process: regulation of transcription, DNA-templated (GO:0006355);; Cellular Component: chloroplast (GO:0009507);; Cellular Component: plastid nucleoid (GO:0042646);;	--	--
LOC_Os11g30760	0.000176967	-1.41794	down	--	--	--
LOC_Os06g13090	0.00356479	-1.01029	down	Molecular Function: ubiquitin-protein transferase activity (GO:0004842);;	--	--
LOC_Os02g12380	6.34351e-05	-1.3183	down	Cellular Component: nucleus (GO:0005634);; Molecular Function: NAD-dependent histone deacetylase activity (H3-K14 specific) (GO:0032041);; Molecular Function: metal ion binding (GO:0046872);;	K06067|5.9e-300|osa:4328720|K06067 histone deacetylase 1/2 [EC:3.5.1.98] | (RefSeq) probable histone deacetylase 19 isoform X1	--
LOC_Os01g71790	0.00792162	-0.810967	down	Molecular Function: DNA binding (GO:0003677);; Cellular Component: nucleus (GO:0005634);; Biological Process: regulation of transcription, DNA-templated (GO:0006355);;	--	--
LOC_Os06g11240	0.0014465	-1.19796	down	Molecular Function: FMN binding (GO:0010181);; Molecular Function: oxidoreductase activity (GO:0016491);;	K05894|5.6e-225|osa:4340486|K05894 12-oxophytodienoic acid reductase [EC:1.3.1.42] | (RefSeq) putative 12-oxophytodienoate reductase 4	alpha-Linolenic acid metabolism (ko00592)
LOC_Os05g39720	1.30312e-06	-1.79162	down	Molecular Function: transcription factor activity, sequence-specific DNA binding (GO:0003700);; Cellular Component: nucleus (GO:0005634);; Molecular Function: sequence-specific DNA binding (GO:0043565);;	K13424|1.0e-278|dosa:Os05t0474800-01|K13424 WRKY transcription factor 33 | (RefSeq) Os05g0474800, WRKY70, WRKY_GENE_70; WRKY transcription factor 70.	MAPK signaling pathway - plant (ko04016);; Plant-pathogen interaction (ko04626)
LOC_Os03g10320	0.00126507	-0.974516	down	--	--	--
LOC_Os01g27210	0.0055375	-1.05147	down	Molecular Function: glutathione transferase activity (GO:0004364);; Cellular Component: cytoplasm (GO:0005737);; Biological Process: glutathione metabolic process (GO:0006749);; Molecular Function: glutathione binding (GO:0043295);;	K00799|1.1e-138|dosa:Os01t0369700-01|K00799 glutathione S-transferase [EC:2.5.1.18] | (RefSeq) Os01g0369700, PHI_GLUTATHIONE_S-TRANSFERASE_5, GSTF5; Similar to Glutathione S-transferase GST 8 (EC 2.5.1.18).	Glutathione metabolism (ko00480)
LOC_Os05g09480	0.00323731	-0.821521	down	Cellular Component: nucleus (GO:0005634);; Biological Process: regulation of transcription, DNA-templated (GO:0006355);; Biological Process: auxin-activated signaling pathway (GO:0009734);;	K14484|3.0e-109|osa:9272441|K14484 auxin-responsive protein IAA | (RefSeq) auxin-responsive protein IAA16 isoform X1	Plant hormone signal transduction (ko04075)
LOC_Os07g01560	1.11484e-07	-1.69814	down	Cellular Component: integral component of membrane (GO:0016021);; Molecular Function: transmembrane transporter activity (GO:0022857);;	K24193|1.4e-295|dosa:Os07t0106200-02|K24193 MFS transporter, SP family, sugar:H+ symporter | (RefSeq) Os07g0106200; Similar to Hexose transporter.	--
LOC_Os06g11660	0.00128488	-1.22137	down	--	K00020|6.0e-10|mtr:MTR_8g088900|K00020 3-hydroxyisobutyrate dehydrogenase [EC:1.1.1.31] | (RefSeq) 6-phosphogluconate dehydrogenase-like protein	Valine, leucine and isoleucine degradation (ko00280)
LOC_Os01g60770	0.000649261	-0.677228	down	Cellular Component: extracellular region (GO:0005576);; Cellular Component: cell wall (GO:0005618);; Biological Process: plant-type cell wall organization (GO:0009664);; Cellular Component: membrane (GO:0016020);;	K20628|1.4e-115|pda:103720403|K20628 expansin | (RefSeq) expansin-A2-like	--
LOC_Os04g28780	2.71295e-08	-2.10223	down	Molecular Function: protein serine/threonine kinase activity (GO:0004674);; Molecular Function: ATP binding (GO:0005524);; Cellular Component: integral component of membrane (GO:0016021);; Biological Process: recognition of pollen (GO:0048544);;	K13420|7.8e-62|mesc:110601988|K13420 LRR receptor-like serine/threonine-protein kinase FLS2 [EC:2.7.11.1] | (RefSeq) LRR receptor-like serine/threonine-protein kinase FLS2	MAPK signaling pathway - plant (ko04016);; Plant-pathogen interaction (ko04626)
LOC_Os01g58290	0.00238137	-1.09753	down	Molecular Function: serine-type endopeptidase activity (GO:0004252);;	K15333|7.6e-77|nsy:104224633|K15333 tRNA guanosine-2'-O-methyltransferase [EC:2.1.1.34] | (RefSeq) uncharacterized protein LOC104224633	--
LOC_Os12g44250	8.24652e-06	-1.54796	down	Cellular Component: integral component of membrane (GO:0016021);; Biological Process: vesicle-mediated transport (GO:0016192);;	K08515|7.7e-119|osa:4352920|K08515 vesicle-associated membrane protein 7 | (RefSeq) vesicle-associated membrane protein 721	SNARE interactions in vesicular transport (ko04130)
LOC_Os01g73170	0.00650406	-0.650688	down	Molecular Function: peroxidase activity (GO:0004601);; Cellular Component: extracellular region (GO:0005576);; Biological Process: response to oxidative stress (GO:0006979);; Cellular Component: plant-type cell wall (GO:0009505);; Cellular Component: plasmodesma (GO:0009506);; Molecular Function: heme binding (GO:0020037);; Biological Process: hydrogen peroxide catabolic process (GO:0042744);; Mo…	K00430|1.6e-192|dosa:Os01t0962700-01|K00430 peroxidase [EC:1.11.1.7] | (RefSeq) Os01g0962700; Similar to Peroxidase 12 precursor (EC 1.11.1.7) (Atperox P12) (PRXR6) (ATP4a).	Phenylpropanoid biosynthesis (ko00940)
LOC_Os04g33240	0.00392941	-0.92889	down	Molecular Function: oxidoreductase activity (GO:0016491);;	K13070|4.0e-98|dosa:Os04t0179200-01|K13070 momilactone-A synthase [EC:1.1.1.295] | (RefSeq) Os04g0179200, MAS, MOMILACTONE_A_SYNTHASE; Similar to Stem secoisolariciresinol dehydrogenase (Fragment).	Diterpenoid biosynthesis (ko00904)
LOC_Os05g47650	0.000558587	-1.18766	down	Molecular Function: DNA binding (GO:0003677);; Molecular Function: transcription factor activity, sequence-specific DNA binding (GO:0003700);; Cellular Component: nucleus (GO:0005634);;	K09287|8.2e-179|osa:4339522|K09287 RAV-like factor | (RefSeq) AP2/ERF and B3 domain-containing protein Os05g0549800	--
LOC_Os04g41310	0.000520647	-1.08372	down	Molecular Function: protein kinase activity (GO:0004672);; Molecular Function: ATP binding (GO:0005524);;	K13436|2.2e-210|osa:4336242|K13436 pto-interacting protein 1 [EC:2.7.11.1] | (RefSeq) PTI1-like tyrosine-protein kinase 3	Plant-pathogen interaction (ko04626)
LOC_Os02g37180	0.000172266	-1.36622	down	--	K13459|3.7e-06|hbr:110673008|K13459 disease resistance protein RPS2 | (RefSeq) probable disease resistance protein At5g63020	Plant-pathogen interaction (ko04626)
LOC_Os02g35020	0.00740067	-0.78478	down	Molecular Function: transferase activity, transferring glycosyl groups (GO:0016757);;	K20890|0.0e+00|osa:4329660|K20890 xylan alpha-glucuronosyltransferase [EC:2.4.1.-] | (RefSeq) UDP-glucuronate:xylan alpha-glucuronosyltransferase 1	--
LOC_Os04g36040	7.59354e-05	-1.03407	down	Molecular Function: peptide:proton symporter activity (GO:0015333);; Cellular Component: integral component of membrane (GO:0016021);; Molecular Function: oligopeptide transmembrane transporter activity (GO:0035673);; Molecular Function: peptide transmembrane transporter activity (GO:1904680);;	K14638|4.4e-115|egu:105034795|K14638 solute carrier family 15 (peptide/histidine transporter), member 3/4 | (RefSeq) protein NRT1/ PTR FAMILY 4.5-like	--
LOC_Os04g07260	0.0039789	-1.07287	down	Cellular Component: integral component of membrane (GO:0016021);;	--	--
LOC_Os05g49480	0.00442756	-1.08487	down	Cellular Component: transcription factor TFIIIC complex (GO:0000127);; Biological Process: transcription initiation from RNA polymerase III promoter (GO:0006384);; Biological Process: 5S class rRNA transcription from RNA polymerase III type 1 promoter (GO:0042791);;	K15199|3.4e-97|obr:102699931|K15199 general transcription factor 3C polypeptide 1 | (RefSeq) uncharacterized LOC102699931	--
LOC_Os02g54254	1.16314e-12	-1.40796	down	Cellular Component: integral component of membrane (GO:0016021);; Molecular Function: oxidoreductase activity (GO:0016491);;	K14157|0.0e+00|osa:4330940|K14157 alpha-aminoadipic semialdehyde synthase [EC:1.5.1.8 1.5.1.9] | (RefSeq) alpha-aminoadipic semialdehyde synthase	Lysine degradation (ko00310)
LOC_Os01g11860	0.00406055	-1.03125	down	Cellular Component: nucleus (GO:0005634);; Cellular Component: cytosol (GO:0005829);; Molecular Function: protein deglycase activity (GO:0036524);; Biological Process: protein deglycation, glyoxal removal (GO:0036529);;	K03152|8.1e-211|dosa:Os01t0217500-01|K03152 protein deglycase [EC:3.5.1.124] | (RefSeq) Os01g0217500; ThiJ/PfpI domain containing protein.	--
LOC_Os05g43170	0.00440775	-0.881468	down	Molecular Function: structural constituent of ribosome (GO:0003735);; Molecular Function: calcium ion binding (GO:0005509);; Cellular Component: endoplasmic reticulum (GO:0005783);; Cellular Component: ribosome (GO:0005840);; Biological Process: translation (GO:0006412);; Biological Process: protein folding (GO:0006457);; Cellular Component: integral component of membrane (GO:0016021);; Molecular…	K08057|1.1e-195|osa:4339262|K08057 calreticulin | (RefSeq) calreticulin-3	Protein processing in endoplasmic reticulum (ko04141);; Phagosome (ko04145)
LOC_Os10g40490	0.000191056	-1.40927	down	Molecular Function: ubiquitin-protein transferase activity (GO:0004842);;	K09553|9.0e-22|ats:109737212|K09553 stress-induced-phosphoprotein 1 | (RefSeq) LOC109737212; hsp70-Hsp90 organizing protein 1-like	--
Oryza_sativa_newGene_2395	0.000552469	-1.30101	down	--	--	--
LOC_Os12g01830	0.00379383	-0.710766	down	Molecular Function: metal ion binding (GO:0046872);;	--	--
LOC_Os01g32460	0.00667093	-1.02257	down	Biological Process: regulation of systemic acquired resistance (GO:0010112);;	--	--
LOC_Os07g35560	2.1449e-07	-1.87318	down	Molecular Function: hydrolase activity, hydrolyzing O-glycosyl compounds (GO:0004553);; Biological Process: carbohydrate metabolic process (GO:0005975);; Cellular Component: integral component of membrane (GO:0016021);; Cellular Component: anchored component of plasma membrane (GO:0046658);;	K19891|2.2e-77|smo:SELMODRAFT_442025|K19891 glucan endo-1,3-beta-glucosidase 1/2/3 [EC:3.2.1.39] | (RefSeq) hypothetical protein	Starch and sucrose metabolism (ko00500)
LOC_Os12g07280	0.00321922	-0.657046	down	Molecular Function: molecular_function (GO:0003674);; Molecular Function: nucleic acid binding (GO:0003676);; Molecular Function: transcription factor activity, sequence-specific DNA binding (GO:0003700);; Cellular Component: cellular_component (GO:0005575);; Cellular Component: intracellular (GO:0005622);; Cellular Component: cell (GO:0005623);; Cellular Component: nucleus (GO:0005634);; Biologi…	K14412|1.1e-78|obr:102714333|K14412 alpha-1,4-fucosyltransferase [EC:2.4.1.65] | (RefSeq) uncharacterized LOC102714333	Various types of N-glycan biosynthesis (ko00513)
LOC_Os10g35460	5.03647e-05	-1.48723	down	Biological Process: cellulose microfibril organization (GO:0010215);; Cellular Component: anchored component of membrane (GO:0031225);;	--	--
LOC_Os04g44910	0.00306671	-1.1212	down	Molecular Function: protein kinase activity (GO:0004672);; Molecular Function: ATP binding (GO:0005524);; Cellular Component: integral component of membrane (GO:0016021);; Molecular Function: carbohydrate binding (GO:0030246);;	K01176|1.2e-71|sbi:8065370|K01176 alpha-amylase [EC:3.2.1.1] | (RefSeq) alpha-amylase isozyme 2A	Starch and sucrose metabolism (ko00500)
LOC_Os02g32469	1.65745e-08	-0.863552	down	--	--	--
LOC_Os03g58750	0.000964346	-1.14949	down	Molecular Function: kinase activity (GO:0016301);; Biological Process: phosphorylation (GO:0016310);;	--	--
LOC_Os07g35540	0.00287438	-0.993107	down	Molecular Function: protein kinase activity (GO:0004672);; Molecular Function: ATP binding (GO:0005524);; Cellular Component: integral component of membrane (GO:0016021);;	K24104|4.4e-63|thj:104799061|K24104 GPN-loop GTPase | (RefSeq) LOW QUALITY PROTEIN: uncharacterized protein LOC104799061	--
LOC_Os07g14740	0.000786778	-1.17178	down	--	--	--
LOC_Os01g19260	4.57994e-09	-2.22895	down	Molecular Function: ATP binding (GO:0005524);; Cellular Component: integral component of membrane (GO:0016021);;	K08900|2.2e-113|zju:107415588|K08900 mitochondrial chaperone BCS1 | (RefSeq) AAA-ATPase ASD, mitochondrial-like	--
LOC_Os02g02970	0.000286762	-0.967021	down	Molecular Function: nucleotidyltransferase activity (GO:0016779);;	K15919|2.3e-132|cic:CICLE_v10023615mg|K15919 glyoxylate/hydroxypyruvate reductase [EC:1.1.1.79 1.1.1.81] | (RefSeq) hypothetical protein	Glycine, serine and threonine metabolism (ko00260);; Glyoxylate and dicarboxylate metabolism (ko00630);; Carbon metabolism (ko01200)
LOC_Os10g40520	1.22274e-05	-1.39366	down	--	K11855|4.8e-16|bvg:104906049|K11855 ubiquitin carboxyl-terminal hydrolase 36/42 [EC:3.4.19.12] | (RefSeq) ubiquitin carboxyl-terminal hydrolase 36	--
LOC_Os02g21040	0.00713502	-0.919141	down	Molecular Function: aspartic-type endopeptidase activity (GO:0004190);;	K22683|8.4e-302|dosa:Os02t0314600-01|K22683 aspartyl protease family protein [EC:3.4.23.-] | (RefSeq) Os02g0314600; Peptidase A1 domain containing protein.	--
LOC_Os11g10290	0.000625087	-1.29368	down	Molecular Function: protein kinase activity (GO:0004672);; Molecular Function: ATP binding (GO:0005524);; Cellular Component: integral component of membrane (GO:0016021);; Biological Process: recognition of pollen (GO:0048544);;	K03327|3.7e-08|cic:CICLE_v10018703mg|K03327 multidrug resistance protein, MATE family | (RefSeq) hypothetical protein	--
LOC_Os03g55180	0.00661553	-0.778655	down	--	--	--
LOC_Os01g62970	0.00649191	-0.896021	down	--	--	--
LOC_Os04g53850	0.00914958	-0.761104	down	Molecular Function: oxidoreductase activity (GO:0016491);; Molecular Function: oxidoreductase activity, acting on the CH-OH group of donors, NAD or NADP as acceptor (GO:0016616);;	K08695|4.9e-197|dosa:Os04t0630800-01|K08695 anthocyanidin reductase [EC:1.3.1.77] | (RefSeq) Os04g0630800; Similar to Anthocyanidin reductase.	Flavonoid biosynthesis (ko00941)
LOC_Os04g06590	9.55218e-06	-1.65461	down	Cellular Component: integral component of membrane (GO:0016021);;	--	--
LOC_Os02g18080	0.000142907	-1.442	down	Molecular Function: ADP binding (GO:0043531);;	K15078|7.9e-76|spen:107032673|K15078 structure-specific endonuclease subunit SLX1 [EC:3.6.1.-] | (RefSeq) putative disease resistance protein RGA3	--
LOC_Os01g18850	0.00591543	-0.657736	down	Molecular Function: DNA binding (GO:0003677);; Cellular Component: nucleus (GO:0005634);; Cellular Component: integral component of membrane (GO:0016021);; Cellular Component: host cell nucleus (GO:0042025);; Molecular Function: metal ion binding (GO:0046872);;	K20641|6.4e-11|cvr:CHLNCDRAFT_59250|K20641 Rho GTPase-activating protein 20 | (RefSeq) hypothetical protein	--
LOC_Os01g72910	0.00648453	-0.959567	down	--	--	--
LOC_Os06g39370	0.00171968	-1.19026	down	Cellular Component: ubiquitin ligase complex (GO:0000151);; Molecular Function: molecular_function (GO:0003674);; Molecular Function: binding (GO:0005488);; Molecular Function: protein binding (GO:0005515);; Cellular Component: cellular_component (GO:0005575);; Cellular Component: intracellular (GO:0005622);; Cellular Component: cell (GO:0005623);; Cellular Component: cytoplasm (GO:0005737);; Cel…	--	--
LOC_Os11g47500	0.00117768	-1.17825	down	Molecular Function: chitinase activity (GO:0004568);; Biological Process: carbohydrate metabolic process (GO:0005975);;	K01183|5.7e-172|osa:4351185|K01183 chitinase [EC:3.2.1.14] | (RefSeq) xylanase inhibitor protein 1-like	Amino sugar and nucleotide sugar metabolism (ko00520)
LOC_Os03g42600	0.000268498	-1.16364	down	--	--	--
LOC_Os07g40630	0.000838508	-1.13702	down	Molecular Function: protein serine/threonine kinase activity (GO:0004674);; Molecular Function: ATP binding (GO:0005524);; Cellular Component: integral component of membrane (GO:0016021);;	K13415|1.1e-55|sita:101765569|K13415 protein brassinosteroid insensitive 1 [EC:2.7.10.1 2.7.11.1] | (RefSeq) brassinosteroid LRR receptor kinase BRI1	Plant hormone signal transduction (ko04075)
LOC_Os03g52720	0.00129442	-1.01512	down	Molecular Function: phosphatase activity (GO:0016791);;	K17619|3.7e-102|dosa:Os03t0737300-01|K17619 magnesium-dependent phosphatase 1 [EC:3.1.3.48 3.1.3.-] | (RefSeq) Os03g0737300; HAD-superfamily phosphatase, subfamily IIIC domain containing protein.	--
LOC_Os03g07750	0.00022792	-0.6975	down	--	--	--
LOC_Os02g36190	0.00876351	-0.968271	down	Molecular Function: monooxygenase activity (GO:0004497);; Molecular Function: iron ion binding (GO:0005506);; Biological Process: diterpenoid biosynthetic process (GO:0016102);; Molecular Function: oxidoreductase activity, acting on paired donors, with incorporation or reduction of molecular oxygen (GO:0016705);; Molecular Function: heme binding (GO:0020037);;	K21291|2.7e-297|dosa:Os02t0570700-01|K21291 ent-cassadiene hydroxylase [EC:1.14.14.69] | (RefSeq) Os02g0570700; Cytochrome P450 family protein.	Diterpenoid biosynthesis (ko00904)
LOC_Os03g48060	0.00246107	-0.716577	down	Biological Process: glutamine metabolic process (GO:0006541);;	K22314|4.9e-161|dosa:Os03t0685300-01|K22314 glucosinolate gamma-glutamyl hydrolase [EC:3.4.19.16] | (RefSeq) Os03g0685300; Glutamine amidotransferase class-I domain containing protein.	--
LOC_Os02g35940	0.00865124	-0.960823	down	Molecular Function: hydrolase activity (GO:0016787);;	K20506|1.6e-79|pda:103717078|K20506 tuliposide A-converting enzyme [EC:4.2.99.22] | (RefSeq) tuliposide A-converting enzyme 2, chloroplastic-like	--
LOC_Os05g51420	0.0010256	-0.706103	down	Molecular Function: molecular_function (GO:0003674);; Molecular Function: binding (GO:0005488);; Molecular Function: protein binding (GO:0005515);; Cellular Component: cellular_component (GO:0005575);; Cellular Component: intracellular (GO:0005622);; Cellular Component: cell (GO:0005623);; Cellular Component: cytoplasm (GO:0005737);; Cellular Component: vacuole (GO:0005773);; Cellular Component: …	--	--
LOC_Os05g25390	1.3388e-09	-2.09539	down	Molecular Function: protein kinase activity (GO:0004672);; Molecular Function: ATP binding (GO:0005524);; Cellular Component: integral component of membrane (GO:0016021);; Molecular Function: polysaccharide binding (GO:0030247);;	K23544|2.2e-67|brp:103842861|K23544 serine incorporator 1/3 | (RefSeq) serine incorporator 3	--
LOC_Os10g04510	0.000292262	-1.23232	down	--	K15078|1.2e-08|tcc:18614561|K15078 structure-specific endonuclease subunit SLX1 [EC:3.6.1.-] | (RefSeq) putative disease resistance protein RGA3	--
LOC_Os11g40970	5.38283e-08	-2.00132	down	Molecular Function: protein serine/threonine kinase activity (GO:0004674);; Molecular Function: ATP binding (GO:0005524);; Cellular Component: plasma membrane (GO:0005886);; Biological Process: hormone-mediated signaling pathway (GO:0009755);; Cellular Component: integral component of membrane (GO:0016021);;	K13437|7.0e-65|dosa:Os11t0569733-00|K13437 receptor kinase-like protein | (RefSeq) Os11g0569733; Similar to Leucine Rich Repeat family protein.	Plant-pathogen interaction (ko04626)
LOC_Os02g17534	0.000538133	-1.19724	down	Cellular Component: Golgi apparatus (GO:0005794);; Molecular Function: galactoside 2-alpha-L-fucosyltransferase activity (GO:0008107);; Biological Process: xyloglucan biosynthetic process (GO:0009969);; Cellular Component: Golgi cisterna membrane (GO:0032580);; Biological Process: cell wall organization (GO:0071555);;	K13681|0.0e+00|dosa:Os02t0275200-01|K13681 xyloglucan fucosyltransferase [EC:2.4.1.-] | (RefSeq) Os02g0275200; Xyloglucan fucosyltransferase family protein.	--
LOC_Os09g08130	1.0083e-08	-2.0966	down	Biological Process: tryptophan biosynthetic process (GO:0000162);; Molecular Function: indole-3-glycerol-phosphate synthase activity (GO:0004425);; Molecular Function: phosphoribosylanthranilate isomerase activity (GO:0004640);;	K01609|2.2e-208|osa:4346529|K01609 indole-3-glycerol phosphate synthase [EC:4.1.1.48] | (RefSeq) indole-3-glycerol phosphate synthase isoform X1	Phenylalanine, tyrosine and tryptophan biosynthesis (ko00400);; Biosynthesis of amino acids (ko01230)
LOC_Os04g10750	0.000449714	-1.10221	down	Molecular Function: inorganic phosphate transmembrane transporter activity (GO:0005315);; Biological Process: phosphate ion transport (GO:0006817);; Cellular Component: integral component of membrane (GO:0016021);;	K08176|1.2e-312|dosa:Os04t0186400-01|K08176 MFS transporter, PHS family, inorganic phosphate transporter | (RefSeq) Os04g0186400, PHOSPHATE_TRANSPORTER_4, PT4; Similar to Phosphate transporter 6.	--
LOC_Os10g03570	0.00545379	-0.887455	down	Biological Process: defense response (GO:0006952);; Cellular Component: integral component of membrane (GO:0016021);; Molecular Function: ADP binding (GO:0043531);;	K13457|2.1e-132|sbi:8076344|K13457 disease resistance protein RPM1 | (RefSeq) putative disease resistance RPP13-like protein 3	Plant-pathogen interaction (ko04626)
LOC_Os05g48770	0.00676838	-0.791432	down	--	--	--
LOC_Os10g21196	0.00440537	-1.01088	down	Molecular Function: structural constituent of ribosome (GO:0003735);; Cellular Component: ribosome (GO:0005840);; Biological Process: translation (GO:0006412);; Cellular Component: chloroplast (GO:0009507);;	K02959|2.1e-28|osa:3131439|K02959 small subunit ribosomal protein S16 | (RefSeq) rps16, OrsajCp004; ribosomal protein S16	Ribosome (ko03010)
LOC_Os02g49160	0.00427645	-0.599399	down	Cellular Component: nucleus (GO:0005634);; Biological Process: regulation of transcription, DNA-templated (GO:0006355);; Biological Process: auxin-activated signaling pathway (GO:0009734);;	K14484|6.3e-106|osa:4330571|K14484 auxin-responsive protein IAA | (RefSeq) auxin-responsive protein IAA8 isoform X1	Plant hormone signal transduction (ko04075)
LOC_Os05g45020	7.78354e-06	-1.2631	down	Molecular Function: metal ion binding (GO:0046872);;	K23047|9.4e-43|tcc:18608745|K23047 E3 ubiquitin-protein ligase UNKL [EC:2.3.2.27] | (RefSeq) zinc finger CCCH domain-containing protein 2	--
LOC_Os08g44850	0.000572328	-0.667629	down	Cellular Component: integral component of membrane (GO:0016021);;	K19747|4.7e-30|vvi:100243942|K19747 BAHD acyltransferase [EC:2.3.1.-] | (RefSeq) BAHD acyltransferase DCR	--
LOC_Os07g44250	8.79283e-05	-1.36933	down	Cellular Component: apoplast (GO:0048046);;	K19027|1.8e-20|smo:SELMODRAFT_443317|K19027 zinc finger FYVE domain-containing protein 26 | (RefSeq) hypothetical protein	--
LOC_Os08g30590	0.00111033	-1.23105	down	--	K03283|6.9e-17|zju:107413482|K03283 heat shock 70kDa protein 1/2/6/8 | (RefSeq) heat shock cognate 70 kDa protein 2-like isoform X1	Spliceosome (ko03040);; Protein processing in endoplasmic reticulum (ko04141);; Endocytosis (ko04144)
LOC_Os02g09960	0.000395435	-1.16316	down	--	--	--
LOC_Os09g29200	4.13327e-05	-1.13809	down	Molecular Function: glutathione transferase activity (GO:0004364);; Cellular Component: cytoplasm (GO:0005737);; Biological Process: glutathione metabolic process (GO:0006749);;	K00799|2.4e-127|dosa:Os09t0467200-01|K00799 glutathione S-transferase [EC:2.5.1.18] | (RefSeq) Os09g0467200, TAU_GLUTATHIONE_S-TRANSFERASE_17, GSTU17; Similar to Glutathione S-transferase GST 23 (EC 2.5.1.18) (Fragment).	Glutathione metabolism (ko00480)
LOC_Os10g40640	0.00195069	-1.03532	down	Cellular Component: integral component of membrane (GO:0016021);;	K22809|4.2e-23|han:110868252|K22809 inositol phosphorylceramide glucuronosyltransferase 1 [EC:2.4.1.-] | (RefSeq) inositol phosphorylceramide glucuronosyltransferase 1-like	--
LOC_Os03g51479	0.00235137	-1.07696	down	Molecular Function: nucleoside-triphosphate diphosphatase activity (GO:0047429);;	K06287|1.5e-173|osa:4333958|K06287 septum formation protein | (RefSeq) maf-like protein DDB_G0281937 isoform X1	--
LOC_Os02g06560	8.59596e-08	-1.99695	down	--	--	--
LOC_Os06g11150	0.00112307	-1.24153	down	--	--	--
LOC_Os03g16350	6.15293e-05	-0.667823	down	Molecular Function: AT DNA binding (GO:0003680);; Molecular Function: transcription factor activity, sequence-specific DNA binding (GO:0003700);; Cellular Component: nucleus (GO:0005634);;	--	--
LOC_Os01g73200	2.75391e-05	-1.51776	down	Molecular Function: peroxidase activity (GO:0004601);; Cellular Component: extracellular region (GO:0005576);; Biological Process: response to oxidative stress (GO:0006979);; Cellular Component: plant-type cell wall (GO:0009505);; Cellular Component: plasmodesma (GO:0009506);; Molecular Function: heme binding (GO:0020037);; Biological Process: hydrogen peroxide catabolic process (GO:0042744);; Mo…	K00430|9.9e-192|dosa:Os01t0963000-01|K00430 peroxidase [EC:1.11.1.7] | (RefSeq) Os01g0963000; Similar to Peroxidase BP 1 precursor.	Phenylpropanoid biosynthesis (ko00940)
LOC_Os12g29400	0.00475678	-0.900668	down	--	--	--
LOC_Os04g33310	0.00377997	-0.903881	down	--	--	--
LOC_Os05g34270	9.80317e-05	-1.11343	down	Molecular Function: protein kinase activity (GO:0004672);; Molecular Function: ATP binding (GO:0005524);; Cellular Component: integral component of membrane (GO:0016021);;	K13415|1.7e-74|thj:104824835|K13415 protein brassinosteroid insensitive 1 [EC:2.7.10.1 2.7.11.1] | (RefSeq) protein BRASSINOSTEROID INSENSITIVE 1	Plant hormone signal transduction (ko04075)
LOC_Os11g39370	3.4711e-12	-1.76033	down	Molecular Function: transmembrane receptor protein serine/threonine kinase activity (GO:0004675);; Molecular Function: ATP binding (GO:0005524);; Cellular Component: plasma membrane (GO:0005886);; Biological Process: protein phosphorylation (GO:0006468);; Cellular Component: integral component of membrane (GO:0016021);;	K13418|8.6e-111|smo:SELMODRAFT_443356|K13418 somatic embryogenesis receptor kinase 1 [EC:2.7.10.1 2.7.11.1] | (RefSeq) SERK2b-2; hypothetical protein	--
LOC_Os01g72080	0.000102109	-0.734021	down	Molecular Function: calcium ion binding (GO:0005509);;	K13448|1.4e-102|dosa:Os01t0949300-01|K13448 calcium-binding protein CML | (RefSeq) Os01g0949300; EF-Hand type domain containing protein.	Plant-pathogen interaction (ko04626)
LOC_Os07g03740	0.00192887	-1.16163	down	--	K13449|5.6e-65|dosa:Os07t0129300-00|K13449 pathogenesis-related protein 1 | (RefSeq) Os07g0129300; Similar to PR1a protein.	MAPK signaling pathway - plant (ko04016);; Plant hormone signal transduction (ko04075);; Plant-pathogen interaction (ko04626)
LOC_Os11g34920	0.00287225	-0.606029	down	Biological Process: defense response (GO:0006952);; Molecular Function: ADP binding (GO:0043531);;	K13457|1.2e-153|sbi:8076342|K13457 disease resistance protein RPM1 | (RefSeq) putative disease resistance RPP13-like protein 3	Plant-pathogen interaction (ko04626)
LOC_Os06g50080	0.000261309	-0.974098	down	--	--	--
LOC_Os11g16470	0.0023898	-0.884405	down	Biological Process: defense response (GO:0006952);; Molecular Function: ADP binding (GO:0043531);;	K13457|5.6e-146|sbi:8076342|K13457 disease resistance protein RPM1 | (RefSeq) putative disease resistance RPP13-like protein 3	Plant-pathogen interaction (ko04626)
LOC_Os07g48020	0.000277939	-1.35379	down	Molecular Function: peroxidase activity (GO:0004601);; Cellular Component: extracellular region (GO:0005576);; Biological Process: response to oxidative stress (GO:0006979);; Molecular Function: heme binding (GO:0020037);; Biological Process: hydrogen peroxide catabolic process (GO:0042744);; Molecular Function: metal ion binding (GO:0046872);;	K00430|3.0e-169|dosa:Os07t0677200-01|K00430 peroxidase [EC:1.11.1.7] | (RefSeq) Os07g0677200; Peroxidase.	Phenylpropanoid biosynthesis (ko00940)
LOC_Os06g46149	0.00853063	-0.868539	down	--	--	--
LOC_Os06g22100	0.00231042	-1.15823	down	Molecular Function: AT DNA binding (GO:0003680);; Molecular Function: transcription factor activity, sequence-specific DNA binding (GO:0003700);; Cellular Component: nucleus (GO:0005634);;	--	--
LOC_Os07g35810	0.00077446	-1.13377	down	Molecular Function: protein serine/threonine kinase activity (GO:0004674);; Molecular Function: ATP binding (GO:0005524);; Cellular Component: plasma membrane (GO:0005886);; Biological Process: protein phosphorylation (GO:0006468);;	K24104|3.3e-73|thj:104799061|K24104 GPN-loop GTPase | (RefSeq) LOW QUALITY PROTEIN: uncharacterized protein LOC104799061	--
LOC_Os05g40770	0.0093856	-0.845035	down	Molecular Function: protein serine/threonine kinase activity (GO:0004674);; Molecular Function: ATP binding (GO:0005524);; Cellular Component: integral component of membrane (GO:0016021);;	K13435|3.2e-67|spen:107018783|K13435 serine/threonine-protein kinase Pto | (RefSeq) receptor-like protein kinase HERK 1 isoform X2	Plant-pathogen interaction (ko04626)
LOC_Os02g14480	0.000777323	-1.15402	down	Molecular Function: protein kinase activity (GO:0004672);; Molecular Function: ATP binding (GO:0005524);; Cellular Component: integral component of membrane (GO:0016021);;	K13415|4.5e-31|atr:18432040|K13415 protein brassinosteroid insensitive 1 [EC:2.7.10.1 2.7.11.1] | (RefSeq) systemin receptor SR160	Plant hormone signal transduction (ko04075)
LOC_Os06g11520	1.15664e-05	-1.51625	down	Cellular Component: integral component of membrane (GO:0016021);;	K10738|8.3e-230|dzi:111295372|K10738 DNA helicase MCM9 [EC:3.6.4.12] | (RefSeq) uncharacterized protein LOC111295372 isoform X1	--
LOC_Os03g59225	0.00464485	-0.905224	down	--	--	--
LOC_Os04g40990	0.000774626	-1.24731	down	Molecular Function: malate synthase activity (GO:0004474);; Biological Process: glyoxylate cycle (GO:0006097);; Biological Process: tricarboxylic acid cycle (GO:0006099);;	K01638|0.0e+00|dosa:Os04t0486950-01|K01638 malate synthase [EC:2.3.3.9] | (RefSeq) Os04g0486950; Similar to Malate synthase.	Pyruvate metabolism (ko00620);; Glyoxylate and dicarboxylate metabolism (ko00630);; Carbon metabolism (ko01200)
LOC_Os06g05470	0.00911955	-0.887373	down	Cellular Component: integral component of membrane (GO:0016021);;	--	--
LOC_Os01g51670	6.24049e-09	-2.11491	down	Cellular Component: integral component of membrane (GO:0016021);;	--	--
LOC_Os01g57340	4.05542e-05	-1.24912	down	Molecular Function: ADP binding (GO:0043531);;	K15078|5.6e-75|nsy:104241934|K15078 structure-specific endonuclease subunit SLX1 [EC:3.6.1.-] | (RefSeq) putative disease resistance protein RGA3	--
LOC_Os03g12510	7.83125e-05	-1.50554	down	Molecular Function: oxygen transporter activity (GO:0005344);; Molecular Function: oxygen binding (GO:0019825);; Molecular Function: heme binding (GO:0020037);; Molecular Function: metal ion binding (GO:0046872);;	K11968|1.1e-58|dzi:111298175|K11968 ariadne-1 [EC:2.3.2.31] | (RefSeq) probable E3 ubiquitin-protein ligase ARI2 isoform X1	--
LOC_Os02g37290	0.00380377	-1.04576	down	Biological Process: metal ion transport (GO:0030001);; Molecular Function: metal ion binding (GO:0046872);;	K13459|1.9e-06|hbr:110673008|K13459 disease resistance protein RPS2 | (RefSeq) probable disease resistance protein At5g63020	Plant-pathogen interaction (ko04626)
LOC_Os03g53200	1.62786e-11	-1.65601	down	Cellular Component: nucleosome (GO:0000786);; Molecular Function: DNA binding (GO:0003677);; Molecular Function: calcium ion binding (GO:0005509);; Cellular Component: nucleus (GO:0005634);; Molecular Function: protein heterodimerization activity (GO:0046982);;	K02183|1.3e-68|osa:4334072|K02183 calmodulin | (RefSeq) calmodulin-like protein 4	MAPK signaling pathway - plant (ko04016);; Phosphatidylinositol signaling system (ko04070);; Plant-pathogen interaction (ko04626)
LOC_Os06g05420	0.00323349	-1.0277	down	Cellular Component: integral component of membrane (GO:0016021);;	--	--
LOC_Os07g03279	0.00113642	-1.22848	down	Cellular Component: extracellular region (GO:0005576);;	K13449|7.9e-101|dosa:Os07t0124900-01|K13449 pathogenesis-related protein 1 | (RefSeq) Os07g0124900; Allergen V5/Tpx-1 related family protein.	MAPK signaling pathway - plant (ko04016);; Plant hormone signal transduction (ko04075);; Plant-pathogen interaction (ko04626)
LOC_Os02g34650	0.00219897	-0.731859	down	Biological Process: positive regulation of growth (GO:0045927);;	K18081|2.0e-08|bna:106425271|K18081 myotubularin-related protein 1/2 [EC:3.1.3.64 3.1.3.95] | (RefSeq) phosphatidylinositol-3-phosphatase myotubularin-2-like	Inositol phosphate metabolism (ko00562);; Phosphatidylinositol signaling system (ko04070)
LOC_Os02g37770	0.00419557	-0.831943	down	Biological Process: lipid metabolic process (GO:0006629);; Molecular Function: O-acyltransferase activity (GO:0008374);;	--	--
LOC_Os11g31640	1.01367e-07	-0.919386	down	Biological Process: biosynthetic process (GO:0009058);; Molecular Function: transferase activity (GO:0016740);; Molecular Function: pyridoxal phosphate binding (GO:0030170);;	K00654|1.4e-284|dosa:Os11t0516000-01|K00654 serine palmitoyltransferase [EC:2.3.1.50] | (RefSeq) Os11g0516000; Similar to Serine palmitoyltransferase (Fragment).	Sphingolipid metabolism (ko00600)
LOC_Os06g40650	5.16457e-05	-0.761934	down	--	K16280|7.9e-247|dosa:Os06t0608800-01|K16280 E3 ubiquitin-protein ligase RGLG [EC:2.3.2.27] | (RefSeq) Os06g0608800; Zinc finger, RING/FYVE/PHD-type domain containing protein.	--
LOC_Os11g37960	0.00560119	-0.936938	down	Biological Process: defense response to bacterium (GO:0042742);; Biological Process: defense response to fungus (GO:0050832);;	--	--
LOC_Os03g13210	4.73232e-05	-1.54755	down	Molecular Function: peroxidase activity (GO:0004601);; Cellular Component: extracellular region (GO:0005576);; Biological Process: response to oxidative stress (GO:0006979);; Molecular Function: heme binding (GO:0020037);; Biological Process: hydrogen peroxide catabolic process (GO:0042744);; Molecular Function: metal ion binding (GO:0046872);;	K00430|3.7e-188|osa:4332175|K00430 peroxidase [EC:1.11.1.7] | (RefSeq) peroxidase A2	Phenylpropanoid biosynthesis (ko00940)
Oryza_sativa_newGene_306	0.00140702	-1.09557	down	Cellular Component: extracellular region (GO:0005576);; Biological Process: defense response (GO:0006952);;	K12173|1.6e-12|gmx:100794341|K12173 BRCA1-A complex subunit BRE | (RefSeq) BRISC and BRCA1-A complex member 2	Homologous recombination (ko03440)
LOC_Os03g21710	2.99623e-05	-1.58919	down	Molecular Function: transcription factor activity, sequence-specific DNA binding (GO:0003700);; Cellular Component: nucleus (GO:0005634);; Molecular Function: sequence-specific DNA binding (GO:0043565);;	K13459|7.5e-14|cqi:110714731|K13459 disease resistance protein RPS2 | (RefSeq) probable disease resistance protein At4g27220 isoform X1	Plant-pathogen interaction (ko04626)
LOC_Os08g39840	2.93737e-05	-1.59279	down	Molecular Function: oxidoreductase activity, acting on single donors with incorporation of molecular oxygen, incorporation of two atoms of oxygen (GO:0016702);; Biological Process: oxylipin biosynthetic process (GO:0031408);; Molecular Function: metal ion binding (GO:0046872);;	K00454|0.0e+00|dosa:Os08t0508800-01|K00454 lipoxygenase [EC:1.13.11.12] | (RefSeq) Os08g0508800; Lipoxygenase, chloroplast precursor (EC 1.13.11.12).	Linoleic acid metabolism (ko00591);; alpha-Linolenic acid metabolism (ko00592)
LOC_Os07g32010	2.15741e-06	-1.22238	down	Molecular Function: UDP-glycosyltransferase activity (GO:0008194);;	K22845|1.9e-95|egu:105040783|K22845 phlorizin synthase [EC:2.4.1.357] | (RefSeq) UDP-glycosyltransferase 88B1-like	Flavonoid biosynthesis (ko00941)
LOC_Os06g01360	2.46593e-05	-0.683642	down	Molecular Function: homogentisate 1,2-dioxygenase activity (GO:0004411);; Cellular Component: cytosol (GO:0005829);; Biological Process: L-phenylalanine catabolic process (GO:0006559);; Biological Process: tyrosine catabolic process (GO:0006572);; Biological Process: homogentisate catabolic process (GO:1902000);;	K00451|5.5e-291|dosa:Os06t0103300-01|K00451 homogentisate 1,2-dioxygenase [EC:1.13.11.5] | (RefSeq) Os06g0103300; Similar to Homogentisate 1,2-dioxygenase (EC 1.13.11.5) (Homogentisicase) (Homogentisate oxygenase) (Homogentisic acid oxidase).	Tyrosine metabolism (ko00350)
LOC_Os01g28790	0.00396745	-0.904135	down	--	--	--
LOC_Os04g50060	0.00286385	-0.598372	down	--	K14494|1.5e-49|dcr:108218420|K14494 DELLA protein | (RefSeq) DELLA protein GAI	Plant hormone signal transduction (ko04075)
LOC_Os02g16270	0.00387163	-0.959352	down	Molecular Function: ADP binding (GO:0043531);;	K12818|2.7e-78|mtr:MTR_0267s0070|K12818 ATP-dependent RNA helicase DHX8/PRP22 [EC:3.6.4.13] | (RefSeq) NB-ARC domain disease resistance protein, putative	Spliceosome (ko03040)
LOC_Os01g02020	0.000658313	-0.803604	down	Molecular Function: transferase activity, transferring acyl groups other than amino-acyl groups (GO:0016747);;	K00626|2.8e-226|dosa:Os01t0110400-01|K00626 acetyl-CoA C-acetyltransferase [EC:2.3.1.9] | (RefSeq) Os01g0110400; Similar to Acetyl-CoA C-acetyltransferase.	Fatty acid degradation (ko00071);; Synthesis and degradation of ketone bodies (ko00072);; Valine, leucine and isoleucine degradation (ko00280);; Lysine degradation (ko00310);; Tryptophan metabolism (ko00380);; Pyruvate metabolism (ko00620);; Glyoxylate and dicarboxylate metabolism (ko00630);; Propanoate metabolism (ko00640);; Butanoate metabolism (ko00650);; Terpenoid backbone biosynthesis (ko009…
LOC_Os07g03030	1.01718e-05	-1.20657	down	--	--	--
LOC_Os01g49320	2.0099e-07	-1.47157	down	Molecular Function: hydrolase activity, hydrolyzing O-glycosyl compounds (GO:0004553);; Biological Process: carbohydrate metabolic process (GO:0005975);;	K01183|4.3e-172|dosa:Os01t0687400-01|K01183 chitinase [EC:3.2.1.14] | (RefSeq) Os01g0687400; Similar to Chitinase (EC 3.2.1.14).	Amino sugar and nucleotide sugar metabolism (ko00520)
LOC_Os04g45890	0.00717024	-1.00311	down	Molecular Function: nucleic acid binding (GO:0003676);; Molecular Function: zinc ion binding (GO:0008270);;	--	--
LOC_Os04g41050	7.39054e-05	-1.48017	down	--	K16282|2.2e-08|zma:103641794|K16282 E3 ubiquitin-protein ligase RHA2 [EC:2.3.2.27] | (RefSeq) uncharacterized protein LOC103641794	--
LOC_Os09g29600	0.00129486	-1.20453	down	Molecular Function: calcium ion binding (GO:0005509);; Cellular Component: integral component of membrane (GO:0016021);; Molecular Function: kinase activity (GO:0016301);; Molecular Function: polysaccharide binding (GO:0030247);;	K23544|2.1e-20|brp:103842861|K23544 serine incorporator 1/3 | (RefSeq) serine incorporator 3	--
LOC_Os04g58280	0.000227582	-0.799811	down	--	--	--
LOC_Os09g27450	0.0032977	-0.825019	down	Cellular Component: nucleus (GO:0005634);; Biological Process: regulation of transcription, DNA-templated (GO:0006355);; Molecular Function: sequence-specific DNA binding (GO:0043565);;	K09338|5.8e-139|osa:4347205|K09338 homeobox-leucine zipper protein | (RefSeq) homeobox-leucine zipper protein HOX11	--
LOC_Os02g43790	0.00117625	-1.20269	down	Molecular Function: DNA binding (GO:0003677);; Molecular Function: transcription factor activity, sequence-specific DNA binding (GO:0003700);; Cellular Component: nucleus (GO:0005634);;	K09286|2.1e-124|dosa:Os02t0654700-01|K09286 EREBP-like factor | (RefSeq) Os02g0654700, ETHYLENE-RESPONSIVE_ELEMENT-BINDING_FACTOR_91, ERF91; AP2/ERF family protein, Abiotic stress response	--
LOC_Os03g41330	0.00938042	-0.749395	down	Biological Process: nitrogen compound metabolic process (GO:0006807);; Biological Process: multicellular organism development (GO:0007275);; Biological Process: biological_process (GO:0008150);; Biological Process: metabolic process (GO:0008152);; Biological Process: anatomical structure morphogenesis (GO:0009653);; Biological Process: leaf morphogenesis (GO:0009965);; Biological Process: shoot s…	--	--
LOC_Os09g15980	0.00165124	-0.986841	down	Cellular Component: integral component of membrane (GO:0016021);;	--	--
LOC_Os12g42910	0.0029569	-1.09867	down	Cellular Component: integral component of membrane (GO:0016021);; Biological Process: transmembrane transport (GO:0055085);;	K13754|1.4e-243|osa:4352835|K13754 solute carrier family 24 (sodium/potassium/calcium exchanger), member 6 | (RefSeq) cation/calcium exchanger 1	--
LOC_Os05g45840	6.88105e-06	-0.701989	down	Molecular Function: GTPase activator activity (GO:0005096);; Molecular Function: metal ion binding (GO:0046872);;	K15044|4.0e-50|zju:107433020|K15044 Arf-GAP domain and FG repeats-containing protein 1 | (RefSeq) probable ADP-ribosylation factor GTPase-activating protein AGD14 isoform X1	--
LOC_Os11g37950	5.47984e-05	-1.52566	down	Biological Process: defense response to bacterium (GO:0042742);; Biological Process: defense response to fungus (GO:0050832);;	--	--
LOC_Os06g22440	0.00242884	-0.950453	down	Molecular Function: S-adenosylmethionine-dependent methyltransferase activity (GO:0008757);; Biological Process: methylation (GO:0032259);;	K21483|4.8e-133|ats:109743271|K21483 salicylate 1-O-methyltransferase [EC:2.1.1.274] | (RefSeq) LOC109743271; anthranilate O-methyltransferase 3-like	--
LOC_Os02g47470	5.84374e-06	-1.27164	down	Molecular Function: monooxygenase activity (GO:0004497);; Molecular Function: iron ion binding (GO:0005506);; Molecular Function: oxidoreductase activity, acting on paired donors, with incorporation or reduction of molecular oxygen (GO:0016705);; Molecular Function: heme binding (GO:0020037);;	K09843|5.9e-277|osa:9269675|K09843 (+)-abscisic acid 8'-hydroxylase [EC:1.14.14.137] | (RefSeq) abscisic acid 8'-hydroxylase 1	Carotenoid biosynthesis (ko00906)
LOC_Os11g12050	0.00333023	-0.980944	down	Biological Process: defense response (GO:0006952);; Molecular Function: ADP binding (GO:0043531);;	K13457|9.1e-298|osa:9267892|K13457 disease resistance protein RPM1 | (RefSeq) disease resistance protein RPM1	Plant-pathogen interaction (ko04626)
LOC_Os10g40934	0.000200917	-1.20893	down	Molecular Function: oxidoreductase activity (GO:0016491);; Molecular Function: metal ion binding (GO:0046872);;	K05658|1.4e-71|cpep:111781709|K05658 ATP-binding cassette, subfamily B (MDR/TAP), member 1 [EC:7.6.2.2] | (RefSeq) uncharacterized protein LOC111781709	ABC transporters (ko02010)
LOC_Os09g29540	2.93502e-07	-1.45348	down	Molecular Function: protein kinase activity (GO:0004672);; Molecular Function: calcium ion binding (GO:0005509);; Molecular Function: ATP binding (GO:0005524);; Cellular Component: integral component of membrane (GO:0016021);; Molecular Function: polysaccharide binding (GO:0030247);;	K05391|1.2e-45|pmum:103322391|K05391 cyclic nucleotide gated channel, plant | (RefSeq) cyclic nucleotide-gated ion channel 1-like	Plant-pathogen interaction (ko04626)
LOC_Os04g38480	0.00049302	-0.649507	down	Molecular Function: transmembrane receptor protein serine/threonine kinase activity (GO:0004675);; Molecular Function: receptor binding (GO:0005102);; Molecular Function: ATP binding (GO:0005524);; Biological Process: brassinosteroid mediated signaling pathway (GO:0009742);; Biological Process: somatic embryogenesis (GO:0010262);; Cellular Component: integral component of membrane (GO:0016021);; …	K13418|4.3e-308|dosa:Os04t0457800-01|K13418 somatic embryogenesis receptor kinase 1 [EC:2.7.10.1 2.7.11.1] | (RefSeq) Os04g0457800; Similar to SERK1 (Fragment).	--
LOC_Os11g29870	1.90275e-05	-1.26016	down	Molecular Function: transcription factor activity, sequence-specific DNA binding (GO:0003700);; Biological Process: regulation of transcription, DNA-templated (GO:0006355);; Molecular Function: sequence-specific DNA binding (GO:0043565);;	K12835|1.5e-26|cmax:111493042|K12835 ATP-dependent RNA helicase DDX42 [EC:3.6.4.13] | (RefSeq) DEAD-box ATP-dependent RNA helicase 24 isoform X1	Spliceosome (ko03040)
LOC_Os01g02130	4.30071e-06	-1.71912	down	Cellular Component: integral component of membrane (GO:0016021);;	--	--
LOC_Os05g41200	0.0080122	-0.750157	down	Molecular Function: calcium ion binding (GO:0005509);;	K02183|4.8e-74|dosa:Os05t0491000-01|K02183 calmodulin | (RefSeq) Os05g0491000; EF-Hand type domain containing protein.	MAPK signaling pathway - plant (ko04016);; Phosphatidylinositol signaling system (ko04070);; Plant-pathogen interaction (ko04626)
LOC_Os01g28580	0.00334745	-1.0521	down	--	--	--
LOC_Os09g26620	9.39326e-06	-1.09293	down	--	--	--
LOC_Os11g44680	0.00022751	-1.3545	down	Molecular Function: transcription factor activity, sequence-specific DNA binding (GO:0003700);; Molecular Function: calmodulin binding (GO:0005516);; Cellular Component: nucleus (GO:0005634);; Molecular Function: sequence-specific DNA binding (GO:0043565);; Biological Process: regulation of salicylic acid biosynthetic process (GO:0080142);;	--	--
LOC_Os12g33300	1.09318e-05	-1.67078	down	Cellular Component: integral component of membrane (GO:0016021);; Molecular Function: transmembrane transporter activity (GO:0022857);;	K17500|5.9e-44|nto:104085001|K17500 integrin-linked kinase-associated serine/threonine phosphatase 2C [EC:3.1.3.16] | (RefSeq) WAT1-related protein At3g18200 isoform X1	--
LOC_Os06g39110	8.4646e-12	-1.47327	down	--	--	--
LOC_Os04g48850	8.97588e-05	-1.48603	down	Molecular Function: catalytic activity (GO:0003824);; Biological Process: biosynthetic process (GO:0009058);; Molecular Function: pyridoxal phosphate binding (GO:0030170);;	K20772|4.5e-288|dosa:Os04t0578000-01|K20772 1-aminocyclopropane-1-carboxylate synthase 1/2/6 [EC:4.4.1.14] | (RefSeq) Os04g0578000, ACS2, ACC_SYNTHASE_2; Similar to 1-aminocyclopropane-1-carboxylate synthase (EC 4.4.1.14) (Fragment).	Cysteine and methionine metabolism (ko00270);; MAPK signaling pathway - plant (ko04016)
LOC_Os09g23540	0.00155566	-0.758075	down	Molecular Function: zinc ion binding (GO:0008270);; Molecular Function: oxidoreductase activity (GO:0016491);;	K00083|6.0e-130|ats:109762237|K00083 cinnamyl-alcohol dehydrogenase [EC:1.1.1.195] | (RefSeq) LOC109762237; probable cinnamyl alcohol dehydrogenase 5	Phenylpropanoid biosynthesis (ko00940)
LOC_Os06g19370	0.00142931	-0.737329	down	Cellular Component: integral component of membrane (GO:0016021);;	K11267|9.2e-34|dosa:Os06t0285900-00|K11267 sister chromatid cohesion protein PDS5 | (RefSeq) Os06g0285900; Similar to embryogenesis transmembrane protein.	--
LOC_Os01g64110	9.41505e-05	-1.48877	down	Molecular Function: hydrolase activity, hydrolyzing O-glycosyl compounds (GO:0004553);; Biological Process: carbohydrate metabolic process (GO:0005975);;	K01183|5.0e-176|dosa:Os01t0860500-02|K01183 chitinase [EC:3.2.1.14] | (RefSeq) Os01g0860500; Similar to Hevamine A precursor [Includes: Chitinase (EC 3.2.1.14); Lysozyme (EC 3.2.1.17)].	Amino sugar and nucleotide sugar metabolism (ko00520)
LOC_Os07g48450	0.00305639	-1.12915	down	Molecular Function: DNA binding (GO:0003677);; Cellular Component: nucleus (GO:0005634);; Biological Process: regulation of transcription, DNA-templated (GO:0006355);;	K00521|1.0e-39|cmos:111447866|K00521 ferric-chelate reductase [EC:1.16.1.7] | (RefSeq) ferric reduction oxidase 7, chloroplastic-like	--
LOC_Os01g58890	1.20434e-06	-1.21981	down	Molecular Function: cysteine-type endopeptidase inhibitor activity (GO:0004869);;	K13899|6.6e-06|cmax:111498186|K13899 cystatin-C | (RefSeq) cysteine proteinase inhibitor B-like	--
LOC_Os08g01610	2.9232e-05	-0.799595	down	Cellular Component: integral component of membrane (GO:0016021);;	K15356|7.9e-147|obr:102712926|K15356 GDP-mannose transporter | (RefSeq) GDP-mannose transporter GONST1-like	--
LOC_Os03g18120	0.00552966	-0.974946	down	Cellular Component: Golgi apparatus (GO:0005794);; Cellular Component: plasma membrane (GO:0005886);; Biological Process: plant-type cell wall modification (GO:0009827);; Molecular Function: O-acetyltransferase activity (GO:0016413);; Biological Process: cellulose biosynthetic process (GO:0030244);; Biological Process: pectin biosynthetic process (GO:0045489);; Biological Process: xylan biosynthe…	K23877|6.2e-34|thj:104822059|K23877 xyloglucan O-acetyltransferase | (RefSeq) protein ALTERED XYLOGLUCAN 4-like	--
LOC_Os04g54240	0.00306366	-0.710098	down	--	--	--
LOC_Os03g53020	1.46126e-05	-1.14661	down	Molecular Function: protein dimerization activity (GO:0046983);;	--	--
LOC_Os08g29020	9.48882e-10	-1.26319	down	Molecular Function: polysaccharide binding (GO:0030247);;	--	--
Oryza_sativa_newGene_155	0.00849377	-0.692596	down	--	--	--
LOC_Os06g44300	0.00727255	-1.00331	down	Molecular Function: iron ion binding (GO:0005506);; Biological Process: lipid biosynthetic process (GO:0008610);; Molecular Function: oxidoreductase activity (GO:0016491);;	K15404|2.3e-122|smo:SELMODRAFT_230422|K15404 aldehyde decarbonylase [EC:4.1.99.5] | (RefSeq) CER1-1; hypothetical protein	Cutin, suberine and wax biosynthesis (ko00073)
LOC_Os03g13140	0.00892663	-0.872834	down	Molecular Function: oxygen transporter activity (GO:0005344);; Molecular Function: oxygen binding (GO:0019825);; Molecular Function: heme binding (GO:0020037);; Molecular Function: metal ion binding (GO:0046872);;	K11968|1.8e-55|dzi:111298175|K11968 ariadne-1 [EC:2.3.2.31] | (RefSeq) probable E3 ubiquitin-protein ligase ARI2 isoform X1	--
LOC_Os11g35710	0.000612663	-0.745522	down	Molecular Function: lanosterol synthase activity (GO:0000250);; Cellular Component: lipid droplet (GO:0005811);; Biological Process: triterpenoid biosynthetic process (GO:0016104);; Molecular Function: beta-amyrin synthase activity (GO:0042300);;	K19011|0.0e+00|bdi:100827654|K19011 achilleol B synthase [EC:5.4.99.48] | (RefSeq) achilleol B synthase	Sesquiterpenoid and triterpenoid biosynthesis (ko00909)
LOC_Os07g42510	2.31314e-18	-2.00196	down	Molecular Function: DNA binding (GO:0003677);; Molecular Function: transcription factor activity, sequence-specific DNA binding (GO:0003700);; Cellular Component: nucleus (GO:0005634);;	K09286|9.3e-155|dosa:Os07t0617000-01|K09286 EREBP-like factor | (RefSeq) Os07g0617000, ERF65, ETHYLENE_RESPONSE_FACTOR_65; Similar to Ethylene response factor 2.	--
LOC_Os11g13750	1.12851e-05	-1.39483	down	--	--	--
LOC_Os02g57530	8.75583e-05	-0.631418	down	Molecular Function: phosphorelay sensor kinase activity (GO:0000155);; Cellular Component: integral component of membrane (GO:0016021);;	K14509|0.0e+00|osa:4331174|K14509 ethylene receptor [EC:2.7.13.-] | (RefSeq) ethylene receptor 3 isoform X1	MAPK signaling pathway - plant (ko04016);; Plant hormone signal transduction (ko04075)
LOC_Os01g71340	0.0026321	-1.09421	down	Molecular Function: hydrolase activity, hydrolyzing O-glycosyl compounds (GO:0004553);; Biological Process: carbohydrate metabolic process (GO:0005975);; Cellular Component: anchored component of plasma membrane (GO:0046658);;	K19893|3.3e-48|sind:105164963|K19893 glucan endo-1,3-beta-glucosidase 5/6 [EC:3.2.1.39] | (RefSeq) glucan endo-1,3-beta-glucosidase 5	Starch and sucrose metabolism (ko00500)
LOC_Os01g03914	2.73704e-06	-0.793435	down	Molecular Function: cation transmembrane transporter activity (GO:0008324);; Cellular Component: integral component of membrane (GO:0016021);;	--	--
LOC_Os11g40590	6.38201e-06	-1.52585	down	Cellular Component: cellular_component (GO:0005575);; Cellular Component: cell (GO:0005623);; Cellular Component: plasma membrane (GO:0005886);; Biological Process: response to stress (GO:0006950);; Biological Process: response to osmotic stress (GO:0006970);; Biological Process: biological_process (GO:0008150);; Biological Process: response to abiotic stimulus (GO:0009628);; Biological Process: …	--	--
LOC_Os04g20280	0.00223763	-0.777768	down	Cellular Component: endoplasmic reticulum membrane (GO:0005789);; Biological Process: fatty acid biosynthetic process (GO:0006633);; Cellular Component: integral component of membrane (GO:0016021);; Molecular Function: 3-hydroxy-arachidoyl-CoA dehydratase activity (GO:0102343);; Molecular Function: 3-hydroxy-behenoyl-CoA dehydratase activity (GO:0102344);; Molecular Function: 3-hydroxy-lignoceroy…	K10703|2.5e-111|dosa:Os04t0271200-01|K10703 very-long-chain (3R)-3-hydroxyacyl-CoA dehydratase [EC:4.2.1.134] | (RefSeq) Os04g0271200; Protein-tyrosine phosphatase-like, PTPLA domain containing protein.	Fatty acid elongation (ko00062);; Biosynthesis of unsaturated fatty acids (ko01040);; Fatty acid metabolism (ko01212)
LOC_Os11g45130	0.00980046	-0.862054	down	Biological Process: defense response (GO:0006952);; Molecular Function: ADP binding (GO:0043531);;	K13457|2.6e-58|vvi:100852949|K13457 disease resistance protein RPM1 | (RefSeq) disease resistance protein RPM1	Plant-pathogen interaction (ko04626)
LOC_Os04g06910	0.00353402	-1.07066	down	Cellular Component: integral component of membrane (GO:0016021);;	--	--
LOC_Os04g53214	0.000341595	-0.647577	down	Cellular Component: signal recognition particle, endoplasmic reticulum targeting (GO:0005786);; Biological Process: SRP-dependent cotranslational protein targeting to membrane (GO:0006614);; Molecular Function: 7S RNA binding (GO:0008312);; Molecular Function: FMN binding (GO:0010181);; Molecular Function: oxidoreductase activity (GO:0016491);; Molecular Function: endoplasmic reticulum signal pep…	K11517|1.2e-166|osa:9266366|K11517 (S)-2-hydroxy-acid oxidase [EC:1.1.3.15] | (RefSeq) LOW QUALITY PROTEIN: peroxisomal (S)-2-hydroxy-acid oxidase GLO2	Glyoxylate and dicarboxylate metabolism (ko00630);; Carbon metabolism (ko01200);; Peroxisome (ko04146)
LOC_Os10g18490	0.000287811	-1.38235	down	Molecular Function: transferase activity (GO:0016740);;	K16266|9.3e-13|mesc:110627793|K16266 cyanohydrin UDP-glucosyltransferase [EC:2.4.1.-] | (RefSeq) linamarin synthase 2	Cyanoamino acid metabolism (ko00460)
LOC_Os01g71930	0.000177071	-0.618931	down	Molecular Function: hydrolase activity, hydrolyzing O-glycosyl compounds (GO:0004553);; Biological Process: carbohydrate metabolic process (GO:0005975);;	K19891|4.7e-51|ccav:112523458|K19891 glucan endo-1,3-beta-glucosidase 1/2/3 [EC:3.2.1.39] | (RefSeq) glucan endo-1,3-beta-glucosidase 3-like	Starch and sucrose metabolism (ko00500)
LOC_Os01g11160	7.74486e-11	-2.05171	down	Cellular Component: plasma membrane (GO:0005886);; Cellular Component: integral component of membrane (GO:0016021);; Molecular Function: transmembrane transporter activity (GO:0022857);;	K03294|2.8e-192|egu:105046703|K03294 basic amino acid/polyamine antiporter, APA family | (RefSeq) cationic amino acid transporter 1-like	--
LOC_Os02g57720	7.24539e-05	-1.25265	down	--	--	--
LOC_Os11g37700	1.98218e-05	-1.55231	down	Molecular Function: ATP binding (GO:0005524);; Cellular Component: integral component of membrane (GO:0016021);; Molecular Function: ATPase activity (GO:0016887);;	K08712|1.2e-118|gsl:Gasu_29800|K08712 ATP-binding cassette, subfamily G (WHITE), member 2, SNQ2 | (RefSeq) ABC transporter, ATP-binding protein	ABC transporters (ko02010)
LOC_Os11g33970	0.00182172	-1.04409	down	Cellular Component: integral component of membrane (GO:0016021);;	K01193|4.8e-43|ats:109747879|K01193 beta-fructofuranosidase [EC:3.2.1.26] | (RefSeq) LOC109747879; beta-fructofuranosidase, insoluble isoenzyme 3-like	Galactose metabolism (ko00052);; Starch and sucrose metabolism (ko00500)
LOC_Os11g09010	0.00112837	-0.700766	down	Biological Process: lipid metabolic process (GO:0006629);;	K18875|7.6e-44|qsu:111999331|K18875 enhanced disease susceptibility 1 protein | (RefSeq) protein EDS1-like	Plant-pathogen interaction (ko04626)
LOC_Os04g52190	3.27159e-07	-1.63969	down	Molecular Function: calcium ion binding (GO:0005509);; Cellular Component: integral component of membrane (GO:0016021);;	K01859|3.0e-226|sita:101771169|K01859 chalcone isomerase [EC:5.5.1.6] | (RefSeq) vacuolar-sorting receptor 1	Flavonoid biosynthesis (ko00941)
LOC_Os04g08550	0.00621935	-0.993455	down	Molecular Function: oxidoreductase activity (GO:0016491);;	--	--
LOC_Os05g03920	4.01607e-06	-1.33618	down	Molecular Function: protein kinase activity (GO:0004672);; Molecular Function: ATP binding (GO:0005524);; Cellular Component: integral component of membrane (GO:0016021);;	K01180|5.8e-60|cmax:111487562|K01180 endo-1,3(4)-beta-glucanase [EC:3.2.1.6] | (RefSeq) uncharacterized protein LOC111487562	--
LOC_Os01g25484	7.06124e-06	-1.05962	down	Molecular Function: oxidoreductase activity (GO:0016491);; Molecular Function: heme binding (GO:0020037);; Molecular Function: iron-sulfur cluster binding (GO:0051536);;	K00366|0.0e+00|osa:4326014|K00366 ferredoxin-nitrite reductase [EC:1.7.7.1] | (RefSeq) ferredoxin--nitrite reductase, chloroplastic	Nitrogen metabolism (ko00910)
LOC_Os08g06170	0.00283293	-1.13704	down	Molecular Function: oxidoreductase activity (GO:0016491);; Molecular Function: FAD binding (GO:0071949);;	K22395|1.8e-141|vvi:100267089|K22395 cinnamyl-alcohol dehydrogenase [EC:1.1.1.195] | (RefSeq) reticuline oxidase	Phenylpropanoid biosynthesis (ko00940)
LOC_Os07g35640	0.000975846	-1.25309	down	--	--	--
LOC_Os10g30850	0.000272267	-1.1658	down	Biological Process: protein ubiquitination (GO:0016567);; Molecular Function: ubiquitin protein ligase activity (GO:0061630);;	--	--
LOC_Os01g58500	1.37208e-05	-1.14549	down	Cellular Component: integral component of membrane (GO:0016021);;	K01728|3.0e-22|zju:107419134|K01728 pectate lyase [EC:4.2.2.2] | (RefSeq) pectate lyase 1-like	Pentose and glucuronate interconversions (ko00040)
LOC_Os03g58980	0.0016232	-0.976372	down	Molecular Function: manganese ion binding (GO:0030145);; Molecular Function: nutrient reservoir activity (GO:0045735);;	--	--
LOC_Os07g41230	0.00145666	-0.895339	down	--	K13544|5.6e-42|thj:104804464|K13544 pheophorbidase [EC:3.1.1.82] | (RefSeq) pheophorbidase isoform X1	Porphyrin and chlorophyll metabolism (ko00860)
LOC_Os07g44890	0.00579048	-0.99206	down	Biological Process: catabolic process (GO:0009056);; Molecular Function: hydrolase activity (GO:0016787);;	K14493|6.6e-66|smo:SELMODRAFT_418575|K14493 gibberellin receptor GID1 [EC:3.-.-.-] | (RefSeq) GID1a-1; hypothetical protein	Plant hormone signal transduction (ko04075)
LOC_Os12g11370	0.00017201	-1.23454	down	Cellular Component: integral component of membrane (GO:0016021);;	K13466|1.9e-14|pavi:110759321|K13466 EIX receptor 1/2 | (RefSeq) probable LRR receptor-like serine/threonine-protein kinase At4g36180	Plant-pathogen interaction (ko04626)
LOC_Os04g52504	0.00682538	-1.02122	down	--	--	--
LOC_Os12g40790	0.000218519	-0.673818	down	Biological Process: response to acid chemical (GO:0001101);; Molecular Function: molecular_function (GO:0003674);; Molecular Function: catalytic activity (GO:0003824);; Molecular Function: ubiquitin-protein transferase activity (GO:0004842);; Cellular Component: cellular_component (GO:0005575);; Cellular Component: intracellular (GO:0005622);; Cellular Component: cell (GO:0005623);; Cellular Comp…	K16277|2.8e-211|osa:9267271|K16277 E3 ubiquitin-protein ligase DRIP [EC:2.3.2.27] | (RefSeq) E3 ubiquitin protein ligase DRIP2	--
LOC_Os05g30454	0.000268422	-0.906324	down	Molecular Function: thiamine diphosphokinase activity (GO:0004788);; Molecular Function: ATP binding (GO:0005524);; Biological Process: thiamine metabolic process (GO:0006772);; Biological Process: thiamine diphosphate biosynthetic process (GO:0009229);; Molecular Function: kinase activity (GO:0016301);; Molecular Function: thiamine binding (GO:0030975);;	K00949|7.2e-138|dosa:Os05t0367400-01|K00949 thiamine pyrophosphokinase [EC:2.7.6.2] | (RefSeq) Os05g0367400; Thiamin pyrophosphokinase, eukaryotic domain containing protein.	Thiamine metabolism (ko00730)
LOC_Os11g04830	9.51119e-05	-1.43529	down	Cellular Component: membrane (GO:0016020);; Cellular Component: integral component of membrane (GO:0016021);;	K11267|3.1e-32|zma:100284656|K11267 sister chromatid cohesion protein PDS5 | (RefSeq) embryogenesis transmembrane protein	--
LOC_Os04g56990	3.03893e-05	-1.09012	down	Molecular Function: DNA binding (GO:0003677);; Cellular Component: nucleus (GO:0005634);;	K14491|4.9e-12|csat:104761910|K14491 two-component response regulator ARR-B family | (RefSeq) two-component response regulator ARR18	Plant hormone signal transduction (ko04075)
LOC_Os01g48610	8.74275e-06	-1.59786	down	Cellular Component: integral component of membrane (GO:0016021);;	K10581|3.1e-81|egu:105047412|K10581 ubiquitin-conjugating enzyme E2 O [EC:2.3.2.24] | (RefSeq) uncharacterized protein LOC105047412	Ubiquitin mediated proteolysis (ko04120)
LOC_Os10g33780	0.00480118	-1.02064	down	Biological Process: reproduction (GO:0000003);; Biological Process: regionalization (GO:0003002);; Biological Process: developmental process involved in reproduction (GO:0003006);; Cellular Component: cellular_component (GO:0005575);; Cellular Component: intracellular (GO:0005622);; Cellular Component: cell (GO:0005623);; Cellular Component: nucleus (GO:0005634);; Biological Process: nucleobase-c…	K13413|4.7e-53|sbi:110435403|K13413 mitogen-activated protein kinase kinase 4/5 [EC:2.7.12.2] | (RefSeq) mitogen-activated protein kinase kinase 5-like	MAPK signaling pathway - plant (ko04016);; Plant hormone signal transduction (ko04075);; Plant-pathogen interaction (ko04626)
LOC_Os03g60250	0.000750296	-0.985812	down	Cellular Component: plasma membrane (GO:0005886);; Cellular Component: integral component of membrane (GO:0016021);;	--	--
LOC_Os11g10800	5.117e-06	-1.69203	down	Cellular Component: apoplast (GO:0048046);;	K01870|1.2e-11|csat:104723377|K01870 isoleucyl-tRNA synthetase [EC:6.1.1.5] | (RefSeq) isoleucine--tRNA ligase, chloroplastic/mitochondrial-like	Aminoacyl-tRNA biosynthesis (ko00970)
LOC_Os07g35370	0.000242758	-1.0426	down	Molecular Function: protein kinase activity (GO:0004672);; Molecular Function: ATP binding (GO:0005524);; Cellular Component: integral component of membrane (GO:0016021);;	K24104|2.9e-78|thj:104799061|K24104 GPN-loop GTPase | (RefSeq) LOW QUALITY PROTEIN: uncharacterized protein LOC104799061	--
LOC_Os02g32814	3.37754e-31	-2.24761	down	Biological Process: metal ion transport (GO:0030001);; Molecular Function: metal ion binding (GO:0046872);;	K14292|4.6e-10|spen:107013477|K14292 trimethylguanosine synthase [EC:2.1.1.-] | (RefSeq) trimethylguanosine synthase	RNA transport (ko03013)
LOC_Os01g11730	0.00120349	-1.09725	down	Molecular Function: hydrolase activity, acting on ester bonds (GO:0016788);;	K01206|8.3e-38|aly:9323213|K01206 alpha-L-fucosidase [EC:3.2.1.51] | (RefSeq) alpha-L-fucosidase 3	Other glycan degradation (ko00511)
LOC_Os09g31470	0.00714712	-0.746404	down	Molecular Function: AT DNA binding (GO:0003680);; Cellular Component: nucleus (GO:0005634);;	--	--
LOC_Os11g36200	0.00119477	-1.08288	down	Molecular Function: protein serine/threonine kinase activity (GO:0004674);; Molecular Function: ATP binding (GO:0005524);; Cellular Component: integral component of membrane (GO:0016021);;	K13437|9.6e-21|dosa:Os11t0569733-00|K13437 receptor kinase-like protein | (RefSeq) Os11g0569733; Similar to Leucine Rich Repeat family protein.	Plant-pathogen interaction (ko04626)
LOC_Os11g11980	1.34331e-06	-1.31891	down	--	--	--
LOC_Os05g06970	0.00759686	-0.96585	down	Molecular Function: peroxidase activity (GO:0004601);; Cellular Component: extracellular region (GO:0005576);; Biological Process: response to oxidative stress (GO:0006979);; Molecular Function: heme binding (GO:0020037);; Biological Process: hydrogen peroxide catabolic process (GO:0042744);; Molecular Function: metal ion binding (GO:0046872);;	K00430|2.1e-192|dosa:Os05t0162000-01|K00430 peroxidase [EC:1.11.1.7] | (RefSeq) Os05g0162000; Similar to Peroxidase (Fragment).	Phenylpropanoid biosynthesis (ko00940)
LOC_Os03g09900	5.55075e-08	-1.39394	down	Cellular Component: integral component of membrane (GO:0016021);; Molecular Function: metal ion binding (GO:0046872);; Biological Process: oxidation-reduction process (GO:0055114);;	--	--
LOC_Os10g26150	0.000194592	-1.27268	down	--	--	--
LOC_Os08g03350	1.52204e-06	-1.67515	down	Biological Process: amino acid transmembrane transport (GO:0003333);; Cellular Component: plasma membrane (GO:0005886);; Molecular Function: amino acid transmembrane transporter activity (GO:0015171);; Cellular Component: integral component of membrane (GO:0016021);;	K19476|9.7e-27|cic:CICLE_v10026997mg|K19476 vacuolar protein sorting-associated protein IST1 | (RefSeq) hypothetical protein	Endocytosis (ko04144)
LOC_Os02g39330	0.00118152	-1.19678	down	Molecular Function: chitinase activity (GO:0004568);; Biological Process: carbohydrate metabolic process (GO:0005975);; Biological Process: chitin catabolic process (GO:0006032);; Molecular Function: chitin binding (GO:0008061);; Biological Process: cell wall macromolecule catabolic process (GO:0016998);;	K01183|2.3e-130|dosa:Os02t0605900-01|K01183 chitinase [EC:3.2.1.14] | (RefSeq) Os02g0605900, CHT6, CHITINASE_6; Similar to Chitinase (EC 3.2.1.14) A.	Amino sugar and nucleotide sugar metabolism (ko00520)
LOC_Os10g38470	6.52155e-12	-2.22057	down	Molecular Function: glutathione transferase activity (GO:0004364);; Cellular Component: cytoplasm (GO:0005737);; Biological Process: glutathione metabolic process (GO:0006749);;	K00799|2.5e-128|dosa:Os10t0528100-01|K00799 glutathione S-transferase [EC:2.5.1.18] | (RefSeq) Os10g0528100, GSTU24, TAU_GLUTATHIONE_S-TRANSFERASE_24; Similar to Glutathione S-transferase GST 42 (EC 2.5.1.18) (Fragment).	Glutathione metabolism (ko00480)
LOC_Os02g14170	0.000629053	-0.657056	down	Molecular Function: peroxidase activity (GO:0004601);; Cellular Component: extracellular region (GO:0005576);; Biological Process: response to oxidative stress (GO:0006979);; Molecular Function: heme binding (GO:0020037);; Biological Process: hydrogen peroxide catabolic process (GO:0042744);; Molecular Function: metal ion binding (GO:0046872);;	K00430|1.8e-168|dosa:Os02t0236800-01|K00430 peroxidase [EC:1.11.1.7] | (RefSeq) Os02g0236800; Similar to Peroxidase (EC 1.11.1.7).	Phenylpropanoid biosynthesis (ko00940)
LOC_Os10g36980	0.000237383	-1.33096	down	Molecular Function: monooxygenase activity (GO:0004497);; Molecular Function: iron ion binding (GO:0005506);; Cellular Component: integral component of membrane (GO:0016021);; Molecular Function: oxidoreductase activity, acting on paired donors, with incorporation or reduction of molecular oxygen (GO:0016705);; Molecular Function: heme binding (GO:0020037);;	K24184|6.3e-288|dosa:Os10t0513900-01|K24184 cytochrome P450 family 89 subfamily A [EC:1.14.-.-] | (RefSeq) Os10g0513900; Cytochrome P450 family protein.	--
LOC_Os06g21820	0.00155757	-1.17372	down	Molecular Function: methyltransferase activity (GO:0008168);;	K18848|1.3e-221|osa:4340899|K18848 indole-3-acetate O-methyltransferase [EC:2.1.1.278] | (RefSeq) indole-3-acetate O-methyltransferase 1-like isoform X1	--
LOC_Os01g62430	0.000713326	-1.2523	down	--	K01803|7.5e-55|sbi:8057784|K01803 triosephosphate isomerase (TIM) [EC:5.3.1.1] | (RefSeq) triosephosphate isomerase, cytosolic	Glycolysis / Gluconeogenesis (ko00010);; Fructose and mannose metabolism (ko00051);; Inositol phosphate metabolism (ko00562);; Carbon fixation in photosynthetic organisms (ko00710);; Carbon metabolism (ko01200);; Biosynthesis of amino acids (ko01230)
LOC_Os01g03340	0.000201948	-1.37559	down	Molecular Function: serine-type endopeptidase inhibitor activity (GO:0004867);; Cellular Component: extracellular region (GO:0005576);;	--	--
LOC_Os07g43800	0.000159528	-1.29686	down	Molecular Function: calcium ion binding (GO:0005509);; Cellular Component: integral component of membrane (GO:0016021);;	K02183|6.7e-18|jcu:105644079|K02183 calmodulin | (RefSeq) probable calcium-binding protein CML45	MAPK signaling pathway - plant (ko04016);; Phosphatidylinositol signaling system (ko04070);; Plant-pathogen interaction (ko04626)
LOC_Os04g57540	0.00720329	-0.751201	down	Molecular Function: adenylate kinase activity (GO:0004017);; Molecular Function: ATP binding (GO:0005524);;	K00939|5.2e-151|osa:4337358|K00939 adenylate kinase [EC:2.7.4.3] | (RefSeq) probable adenylate kinase 6, chloroplastic	Purine metabolism (ko00230);; Thiamine metabolism (ko00730)
LOC_Os07g48630	0.00220255	-0.609509	down	Molecular Function: transcription factor activity, sequence-specific DNA binding (GO:0003700);; Cellular Component: nucleus (GO:0005634);; Biological Process: regulation of ethylene-activated signaling pathway (GO:0010104);; Molecular Function: sequence-specific DNA binding (GO:0043565);; Biological Process: positive regulation of transcription, DNA-templated (GO:0045893);; Biological Process: ne…	K14514|6.3e-300|dosa:Os07t0685700-01|K14514 ethylene-insensitive protein 3 | (RefSeq) Os07g0685700; Ethylene insensitive 3 family protein.	MAPK signaling pathway - plant (ko04016);; Plant hormone signal transduction (ko04075)
LOC_Os09g20090	0.00051654	-1.31431	down	Molecular Function: copper ion binding (GO:0005507);; Molecular Function: oxidoreductase activity (GO:0016491);; Biological Process: oxidation-reduction process (GO:0055114);;	K00423|1.1e-177|aof:109828753|K00423 L-ascorbate oxidase [EC:1.10.3.3] | (RefSeq) L-ascorbate oxidase-like	Ascorbate and aldarate metabolism (ko00053)
Oryza_sativa_newGene_2237	4.61016e-07	-1.67005	down	--	K15199|3.1e-141|osa:4330065|K15199 general transcription factor 3C polypeptide 1 | (RefSeq) uncharacterized protein LOC4330065 isoform X1	--
LOC_Os09g39740	0.00805812	-0.706498	down	--	--	--
LOC_Os02g02120	2.34632e-06	-1.39054	down	Molecular Function: protein kinase activity (GO:0004672);; Molecular Function: calcium ion binding (GO:0005509);; Molecular Function: ATP binding (GO:0005524);; Cellular Component: integral component of membrane (GO:0016021);; Molecular Function: polysaccharide binding (GO:0030247);;	K23544|1.2e-101|brp:103842861|K23544 serine incorporator 1/3 | (RefSeq) serine incorporator 3	--
LOC_Os09g34160	0.000368312	-1.35338	down	Biological Process: defense response (GO:0006952);; Molecular Function: ADP binding (GO:0043531);;	K13457|2.3e-126|sbi:8073755|K13457 disease resistance protein RPM1 | (RefSeq) disease resistance protein RPM1	Plant-pathogen interaction (ko04626)
LOC_Os09g28180	0.000541407	-1.04239	down	Molecular Function: protein serine/threonine kinase activity (GO:0004674);; Molecular Function: ATP binding (GO:0005524);; Cellular Component: integral component of membrane (GO:0016021);;	K13417|4.9e-54|brp:103860383|K13417 somatic embryogenesis receptor kinase 4 [EC:2.7.10.1 2.7.11.1] | (RefSeq) LRRII4; somatic embryogenesis receptor kinase 4 isoform X1	Plant-pathogen interaction (ko04626)
LOC_Os08g19670	0.000184519	-0.962753	down	--	--	--
LOC_Os06g37620	8.01582e-06	-1.12148	down	Molecular Function: protein kinase activity (GO:0004672);; Molecular Function: ubiquitin-protein transferase activity (GO:0004842);; Molecular Function: ATP binding (GO:0005524);;	K17609|6.6e-101|cic:CICLE_v10010213mg|K17609 nucleoredoxin [EC:1.8.1.8] | (RefSeq) hypothetical protein	--
LOC_Os03g11490	0.00938809	-0.719565	down	--	--	--
LOC_Os09g18450	0.00943788	-0.837842	down	Molecular Function: metal ion binding (GO:0046872);; Molecular Function: dioxygenase activity (GO:0051213);;	K05658|5.4e-62|cpep:111781709|K05658 ATP-binding cassette, subfamily B (MDR/TAP), member 1 [EC:7.6.2.2] | (RefSeq) uncharacterized protein LOC111781709	ABC transporters (ko02010)
LOC_Os11g24070	0.00489783	-0.952592	down	Biological Process: lipid transport (GO:0006869);; Molecular Function: lipid binding (GO:0008289);;	--	--
LOC_Os01g68740	3.2685e-06	-1.71964	down	--	--	--
LOC_Os04g37790	0.000110533	-1.07903	down	--	--	--
LOC_Os06g45570	0.000496285	-1.12307	down	--	--	--
LOC_Os01g09800	0.00550714	-0.820072	down	Biological Process: response to hypoxia (GO:0001666);; Cellular Component: nucleus (GO:0005634);; Cellular Component: cytoplasm (GO:0005737);; Biological Process: response to heat (GO:0009408);; Biological Process: response to wounding (GO:0009611);; Biological Process: response to insect (GO:0009625);; Biological Process: induced systemic resistance (GO:0009682);; Biological Process: systemic ac…	K14508|0.0e+00|dosa:Os01t0194300-01|K14508 regulatory protein NPR1 | (RefSeq) Os01g0194300, NPR1_HOMOLOG_1, NH1; Similar to NPR1.	Plant hormone signal transduction (ko04075)
LOC_Os07g12340	6.3686e-06	-1.40866	down	Molecular Function: DNA binding (GO:0003677);; Cellular Component: nucleus (GO:0005634);; Biological Process: regulation of transcription, DNA-templated (GO:0006355);;	K00521|5.0e-40|cmos:111447866|K00521 ferric-chelate reductase [EC:1.16.1.7] | (RefSeq) ferric reduction oxidase 7, chloroplastic-like	--
LOC_Os08g01940	0.00758306	-0.988999	down	Molecular Function: glucosylceramidase activity (GO:0004348);; Biological Process: glucosylceramide catabolic process (GO:0006680);; Molecular Function: beta-glucosidase activity (GO:0008422);; Cellular Component: membrane (GO:0016020);;	K17108|0.0e+00|dosa:Os08t0111200-01|K17108 non-lysosomal glucosylceramidase [EC:3.2.1.45] | (RefSeq) Os08g0111200; Beta-glucosidase, GBA2 type domain containing protein.	Other glycan degradation (ko00511);; Sphingolipid metabolism (ko00600)
LOC_Os01g45250	0.00331604	-1.10834	down	--	--	--
LOC_Os01g03330	3.67159e-05	-1.55715	down	Molecular Function: serine-type endopeptidase inhibitor activity (GO:0004867);; Cellular Component: extracellular region (GO:0005576);;	--	--
LOC_Os02g46610	0.00300516	-0.76073	down	--	--	--
LOC_Os06g17285	0.0032142	-0.646269	down	Molecular Function: protein kinase activity (GO:0004672);; Molecular Function: ATP binding (GO:0005524);; Cellular Component: integral component of membrane (GO:0016021);;	K16224|1.9e-56|bna:106356473|K16224 senescence-induced receptor-like serine/threonine-protein kinase | (RefSeq) senescence-induced receptor-like serine/threonine-protein kinase	MAPK signaling pathway - plant (ko04016);; Plant-pathogen interaction (ko04626)
LOC_Os10g42960	8.12606e-08	-1.34939	down	Cellular Component: plasma membrane (GO:0005886);; Molecular Function: urea transmembrane transporter activity (GO:0015204);; Cellular Component: integral component of membrane (GO:0016021);;	K20989|0.0e+00|dosa:Os10t0580400-01|K20989 urea-proton symporter | (RefSeq) Os10g0580400; Similar to Urea active transporter-like protein.	--
LOC_Os09g25060	2.30998e-12	-2.46911	down	Molecular Function: transcription factor activity, sequence-specific DNA binding (GO:0003700);; Cellular Component: nucleus (GO:0005634);; Biological Process: response to bacterium (GO:0009617);; Biological Process: response to fungus (GO:0009620);; Biological Process: response to salicylic acid (GO:0009751);; Biological Process: response to chitin (GO:0010200);; Molecular Function: sequence-spec…	K13424|1.1e-18|pxb:103934216|K13424 WRKY transcription factor 33 | (RefSeq) WRKY transcription factor WRKY24-like isoform X1	MAPK signaling pathway - plant (ko04016);; Plant-pathogen interaction (ko04626)
LOC_Os01g49614	0.00305929	-0.911704	down	Molecular Function: protein kinase activity (GO:0004672);; Molecular Function: ATP binding (GO:0005524);; Cellular Component: integral component of membrane (GO:0016021);; Molecular Function: polysaccharide binding (GO:0030247);;	K13417|5.7e-50|ath:AT2G13790|K13417 somatic embryogenesis receptor kinase 4 [EC:2.7.10.1 2.7.11.1] | (RefSeq) SERK4; somatic embryogenesis receptor-like kinase 4	Plant-pathogen interaction (ko04626)
LOC_Os04g44354	0.00596635	-0.735055	down	Molecular Function: UDP-glycosyltransferase activity (GO:0008194);;	K23452|2.3e-51|crb:17897707|K23452 UDP-glucosyltransferase 85A [EC:2.4.1.-] | (RefSeq) UDP-glycosyltransferase 85A1	Zeatin biosynthesis (ko00908)
LOC_Os04g58320	0.00371308	-0.618362	down	--	--	--
LOC_Os01g41430	0.00012471	-1.44622	down	Molecular Function: UDP-glycosyltransferase activity (GO:0008194);; Cellular Component: integral component of membrane (GO:0016021);;	K23260|8.6e-242|obr:102700279|K23260 scopoletin glucosyltransferase [EC:2.4.1.128] | (RefSeq) scopoletin glucosyltransferase-like	Phenylpropanoid biosynthesis (ko00940)
LOC_Os01g49580	0.00118377	-1.18807	down	Molecular Function: protein kinase activity (GO:0004672);; Molecular Function: ATP binding (GO:0005524);; Cellular Component: integral component of membrane (GO:0016021);;	K13417|1.5e-50|ath:AT2G13790|K13417 somatic embryogenesis receptor kinase 4 [EC:2.7.10.1 2.7.11.1] | (RefSeq) SERK4; somatic embryogenesis receptor-like kinase 4	Plant-pathogen interaction (ko04626)
LOC_Os01g39770	5.73736e-06	-0.747043	down	Molecular Function: calcium ion binding (GO:0005509);;	K06268|8.2e-160|osa:9269084|K06268 serine/threonine-protein phosphatase 2B regulatory subunit | (RefSeq) calcineurin B-like protein 9	--
LOC_Os04g05650	3.8075e-09	-1.7767	down	--	--	--
LOC_Os03g46200	1.54182e-09	-2.22398	down	Molecular Function: N-acetyltransferase activity (GO:0008080);;	--	--
LOC_Os12g10740	0.00831727	-0.690349	down	Molecular Function: protein kinase activity (GO:0004672);; Molecular Function: ATP binding (GO:0005524);; Cellular Component: integral component of membrane (GO:0016021);;	K16224|7.9e-66|brp:103829497|K16224 senescence-induced receptor-like serine/threonine-protein kinase | (RefSeq) senescence-induced receptor-like serine/threonine-protein kinase isoform X2	MAPK signaling pathway - plant (ko04016);; Plant-pathogen interaction (ko04626)
LOC_Os12g19030	0.000429663	-0.633843	down	--	K16280|2.5e-251|dosa:Os12t0288400-01|K16280 E3 ubiquitin-protein ligase RGLG [EC:2.3.2.27] | (RefSeq) Os12g0288400; Similar to Ubiquitin ligase protein mib (EC 6.3.2.-) (Mind bomb protein).	--
LOC_Os10g33104	3.25184e-09	-1.96287	down	--	--	--
LOC_Os12g12090	0.0033783	-1.06145	down	--	--	--
LOC_Os03g17870	0.000178224	-1.41209	down	Molecular Function: copper ion binding (GO:0005507);; Molecular Function: zinc ion binding (GO:0008270);; Molecular Function: nickel cation binding (GO:0016151);; Molecular Function: cadmium ion binding (GO:0046870);;	--	--
LOC_Os04g03164	0.00035626	-1.32626	down	Cellular Component: integral component of membrane (GO:0016021);;	--	--
LOC_Os09g27950	0.00210587	-1.13856	down	Cellular Component: Golgi membrane (GO:0000139);; Biological Process: protein glycosylation (GO:0006486);; Cellular Component: integral component of membrane (GO:0016021);; Molecular Function: transferase activity, transferring glycosyl groups (GO:0016757);;	K20855|1.2e-233|dosa:Os09t0452900-01|K20855 beta-1,3-galactosyltransferase 1/2/3/4/5/7/8 [EC:2.4.1.-] | (RefSeq) Os09g0452900; Glycosyl transferase, family 31 protein.	--
LOC_Os05g39260	0.00440717	-0.91833	down	Cellular Component: integral component of membrane (GO:0016021);;	K19038|4.7e-18|sbi:8079514|K19038 E3 ubiquitin-protein ligase ATL41 [EC:2.3.2.27] | (RefSeq) RING-H2 finger protein ATL39	--
LOC_Os08g26820	6.49219e-10	-1.41842	down	Cellular Component: integral component of membrane (GO:0016021);;	--	--
LOC_Os03g08999	0.0002222	-1.3272	down	Biological Process: oxidation-reduction process (GO:0055114);;	K00121|1.2e-164|dosa:Os03t0189400-01|K00121 S-(hydroxymethyl)glutathione dehydrogenase / alcohol dehydrogenase [EC:1.1.1.284 1.1.1.1] | (RefSeq) Os03g0189400; Similar to Alcohol dehydrogenase ADH.	Glycolysis / Gluconeogenesis (ko00010);; Fatty acid degradation (ko00071);; Tyrosine metabolism (ko00350);; Carbon metabolism (ko01200)
LOC_Os04g37490	1.42824e-05	-1.64825	down	Molecular Function: alditol:NADP+ 1-oxidoreductase activity (GO:0004032);; Cellular Component: cytosol (GO:0005829);; Molecular Function: alcohol dehydrogenase (NADP+) activity (GO:0008106);; Molecular Function: oxidoreductase activity (GO:0016491);;	K22374|5.7e-203|dosa:Os04t0447700-01|K22374 3''-deamino-3''-oxonicotianamine reductase [EC:1.1.1.285] | (RefSeq) Os04g0447700; Similar to Polyketide reductase.	--
LOC_Os04g30010	1.51556e-05	-1.64796	down	Molecular Function: protein kinase activity (GO:0004672);; Molecular Function: calcium ion binding (GO:0005509);; Molecular Function: ATP binding (GO:0005524);; Molecular Function: polysaccharide binding (GO:0030247);;	K23544|5.8e-80|brp:103842861|K23544 serine incorporator 1/3 | (RefSeq) serine incorporator 3	--
LOC_Os02g14440	3.99138e-05	-1.48078	down	Molecular Function: peroxidase activity (GO:0004601);; Cellular Component: extracellular region (GO:0005576);; Biological Process: response to oxidative stress (GO:0006979);; Molecular Function: heme binding (GO:0020037);; Biological Process: hydrogen peroxide catabolic process (GO:0042744);; Molecular Function: metal ion binding (GO:0046872);;	K00430|6.2e-185|dosa:Os02t0240300-01|K00430 peroxidase [EC:1.11.1.7] | (RefSeq) Os02g0240300; Similar to Class III peroxidase GvPx2b (Fragment).	Phenylpropanoid biosynthesis (ko00940)
LOC_Os03g56250	1.04293e-06	-1.08716	down	Molecular Function: transmembrane receptor protein serine/threonine kinase activity (GO:0004675);; Molecular Function: ATP binding (GO:0005524);; Cellular Component: plasma membrane (GO:0005886);; Biological Process: protein phosphorylation (GO:0006468);; Cellular Component: integral component of membrane (GO:0016021);;	K00924|2.5e-33|han:110869204|K00924 kinase [EC:2.7.1.-] | (RefSeq) receptor-like protein kinase HSL1	--
LOC_Os11g03820	0.0002059	-1.41332	down	Molecular Function: protein kinase activity (GO:0004672);; Molecular Function: ATP binding (GO:0005524);; Cellular Component: integral component of membrane (GO:0016021);; Molecular Function: carbohydrate binding (GO:0030246);; Biological Process: recognition of pollen (GO:0048544);;	K13420|5.0e-60|mesc:110601988|K13420 LRR receptor-like serine/threonine-protein kinase FLS2 [EC:2.7.11.1] | (RefSeq) LRR receptor-like serine/threonine-protein kinase FLS2	MAPK signaling pathway - plant (ko04016);; Plant-pathogen interaction (ko04626)
LOC_Os01g48390	0.00763587	-0.647313	down	Molecular Function: protein kinase activity (GO:0004672);; Molecular Function: ATP binding (GO:0005524);; Cellular Component: integral component of membrane (GO:0016021);;	K13436|1.3e-25|bna:106444903|K13436 pto-interacting protein 1 [EC:2.7.11.1] | (RefSeq) pto-interacting protein 1-like	Plant-pathogen interaction (ko04626)
LOC_Os01g39330	4.24265e-07	-1.2682	down	Cellular Component: nucleus (GO:0005634);; Biological Process: regulation of transcription, DNA-templated (GO:0006355);; Molecular Function: protein dimerization activity (GO:0046983);;	--	--
LOC_Os07g41410	0.00686212	-0.771085	down	--	--	--
LOC_Os07g07410	0.000117057	-1.11344	down	Molecular Function: oxidoreductase activity (GO:0016491);; Molecular Function: metal ion binding (GO:0046872);;	K18054|9.0e-196|dosa:Os07t0169600-01|K18054 2'-deoxymugineic-acid 2'-dioxygenase / mugineic-acid 3-dioxygenase [EC:1.14.11.24 1.14.11.25] | (RefSeq) Os07g0169600; 2OG-Fe(II) oxygenase domain containing protein.	--
Oryza_sativa_newGene_1697	0.00678636	-1.03035	down	--	--	--
LOC_Os01g10880	0.00739437	-0.669473	down	--	--	--
LOC_Os04g46480	1.79759e-05	-1.02661	down	Cellular Component: integral component of membrane (GO:0016021);;	--	--
LOC_Os05g47770	4.73611e-05	-1.53022	down	Molecular Function: protein serine/threonine kinase activity (GO:0004674);; Molecular Function: ATP binding (GO:0005524);; Cellular Component: plasma membrane (GO:0005886);; Biological Process: protein phosphorylation (GO:0006468);; Biological Process: cell surface receptor signaling pathway (GO:0007166);; Cellular Component: integral component of membrane (GO:0016021);;	K23544|2.7e-60|brp:103842861|K23544 serine incorporator 1/3 | (RefSeq) serine incorporator 3	--
LOC_Os06g46330	0.0036684	-0.783212	down	Molecular Function: protein serine/threonine kinase activity (GO:0004674);; Molecular Function: ATP binding (GO:0005524);; Cellular Component: plasma membrane (GO:0005886);; Biological Process: protein autophosphorylation (GO:0046777);;	K01180|1.1e-60|cmax:111487562|K01180 endo-1,3(4)-beta-glucanase [EC:3.2.1.6] | (RefSeq) uncharacterized protein LOC111487562	--
LOC_Os10g05250	0.00683204	-1.02326	down	Molecular Function: protein serine/threonine kinase activity (GO:0004674);; Molecular Function: ATP binding (GO:0005524);;	K13436|4.5e-63|gab:108488231|K13436 pto-interacting protein 1 [EC:2.7.11.1] | (RefSeq) PTI1-like tyrosine-protein kinase 1	Plant-pathogen interaction (ko04626)
LOC_Os08g30510	0.00157101	-1.20359	down	--	--	--
LOC_Os05g35010	0.000752017	-1.26955	down	Molecular Function: monooxygenase activity (GO:0004497);; Molecular Function: iron ion binding (GO:0005506);; Molecular Function: oxidoreductase activity, acting on paired donors, with incorporation or reduction of molecular oxygen (GO:0016705);; Molecular Function: heme binding (GO:0020037);;	K20617|2.0e-111|ats:109749785|K20617 cytochrome P450 family 71 subfamily A | (RefSeq) LOC109749785; cytochrome P450 71A1-like	--
LOC_Os11g41365	0.00454446	-1.03382	down	--	--	--
LOC_Os02g55540	0.00346514	-0.689852	down	Biological Process: ubiquitin-dependent protein catabolic process (GO:0006511);; Cellular Component: SCF ubiquitin ligase complex (GO:0019005);; Biological Process: SCF-dependent proteasomal ubiquitin-dependent protein catabolic process (GO:0031146);;	K10268|3.0e-111|dosa:Os02t0798800-00|K10268 F-box and leucine-rich repeat protein 2/20 | (RefSeq) Os02g0798800; Leucine-rich repeat, cysteine-containing subtype containing protein.	--
LOC_Os06g03660	5.32481e-05	-0.614956	down	Cellular Component: integral component of peroxisomal membrane (GO:0005779);; Biological Process: peroxisome fission (GO:0016559);;	--	--
LOC_Os01g42410	0.000562357	-0.913839	down	Molecular Function: ATP binding (GO:0005524);; Cellular Component: integral component of membrane (GO:0016021);; Molecular Function: ATPase activity (GO:0016887);;	K08712|2.6e-145|gsl:Gasu_29800|K08712 ATP-binding cassette, subfamily G (WHITE), member 2, SNQ2 | (RefSeq) ABC transporter, ATP-binding protein	ABC transporters (ko02010)
LOC_Os08g16720	0.00160318	-0.802751	down	--	--	--
LOC_Os07g47350	0.00184382	-0.75597	down	Molecular Function: potassium ion transmembrane transporter activity (GO:0015079);; Cellular Component: integral component of membrane (GO:0016021);;	K03549|0.0e+00|osa:4344235|K03549 KUP system potassium uptake protein | (RefSeq) potassium transporter 7 isoform X1	--
LOC_Os07g28850	7.18014e-07	-1.39101	down	Molecular Function: nucleic acid binding (GO:0003676);; Biological Process: gene silencing by RNA (GO:0031047);;	K11593|0.0e+00|osa:4343201|K11593 eukaryotic translation initiation factor 2C | (RefSeq) protein argonaute 18	--
LOC_Os12g03640	0.00272146	-1.10789	down	Molecular Function: protein serine/threonine kinase activity (GO:0004674);; Molecular Function: ATP binding (GO:0005524);; Cellular Component: integral component of membrane (GO:0016021);; Biological Process: recognition of pollen (GO:0048544);;	K13417|9.2e-51|bna:111204599|K13417 somatic embryogenesis receptor kinase 4 [EC:2.7.10.1 2.7.11.1] | (RefSeq) somatic embryogenesis receptor kinase 4-like	Plant-pathogen interaction (ko04626)
LOC_Os05g08610	0.0007582	-0.734734	down	Cellular Component: integral component of membrane (GO:0016021);;	K13148|5.5e-29|egu:105053331|K13148 integrator complex subunit 11 [EC:3.1.27.-] | (RefSeq) uncharacterized protein LOC105053331	--
LOC_Os01g04750	7.18415e-05	-1.25341	down	Molecular Function: DNA binding (GO:0003677);; Molecular Function: transcription factor activity, sequence-specific DNA binding (GO:0003700);; Cellular Component: nucleus (GO:0005634);;	K09287|2.0e-167|dosa:Os01t0140700-00|K09287 RAV-like factor | (RefSeq) Os01g0140700, APETALA2/ETHYLENE-RESPONSIVE_ELEMENT_BINDING_PROTEIN_77, AP2/EREBP77; Similar to RAV2 (REGULATOR OF THE ATPASE OF THE VACUOLAR MEMBRANE); DNA binding / transcription factor.	--
LOC_Os12g30180	0.00498906	-1.03532	down	Molecular Function: protein kinase activity (GO:0004672);; Molecular Function: ATP binding (GO:0005524);;	K18417|1.0e-56|sbi:8070152|K18417 ERI1 exoribonuclease 2 [EC:3.1.-.-] | (RefSeq) serine/threonine-protein kinase PBL13 isoform X1	--
LOC_Os04g54350	0.0033922	-0.743576	down	Molecular Function: molecular_function (GO:0003674);; Molecular Function: binding (GO:0005488);; Molecular Function: protein binding (GO:0005515);; Cellular Component: cellular_component (GO:0005575);; Cellular Component: intracellular (GO:0005622);; Cellular Component: cell (GO:0005623);; Cellular Component: nucleus (GO:0005634);; Cellular Component: nucleoplasm (GO:0005654);; Molecular Function…	K13177|2.3e-14|mpp:MICPUCDRAFT_28833|K13177 ATP-dependent RNA helicase DDX1 [EC:3.6.4.13] | (RefSeq) hypothetical protein	--
LOC_Os05g07210	0.00980293	-0.652902	down	Molecular Function: zinc ion transmembrane transporter activity (GO:0005385);; Cellular Component: integral component of membrane (GO:0016021);;	K14709|1.7e-108|dct:110109115|K14709 solute carrier family 39 (zinc transporter), member 1/2/3 | (RefSeq) zinc transporter 6, chloroplastic	--
LOC_Os01g68020	9.46686e-06	-1.23576	down	Molecular Function: transcription cofactor activity (GO:0003712);; Molecular Function: histone acetyltransferase activity (GO:0004402);; Cellular Component: nucleus (GO:0005634);; Biological Process: regulation of transcription, DNA-templated (GO:0006355);; Molecular Function: zinc ion binding (GO:0008270);; Cellular Component: host cell nucleus (GO:0042025);;	--	--
LOC_Os11g03420	0.00839394	-0.85766	down	--	K15777|3.4e-15|mesc:110630336|K15777 4,5-DOPA dioxygenase extradiol [EC:1.13.11.-] | (RefSeq) uncharacterized protein LOC110630336	Betalain biosynthesis (ko00965)
LOC_Os04g55600	0.000630634	-0.901402	down	--	--	--
LOC_Os01g38359	9.74307e-08	-1.10277	down	Biological Process: protein peptidyl-prolyl isomerization (GO:0000413);; Molecular Function: peptidyl-prolyl cis-trans isomerase activity (GO:0003755);; Cellular Component: cytoplasm (GO:0005737);; Biological Process: chaperone-mediated protein folding (GO:0061077);;	K09571|6.5e-49|obr:102704198|K09571 FK506-binding protein 4/5 [EC:5.2.1.8] | (RefSeq) 70 kDa peptidyl-prolyl isomerase-like	--
LOC_Os09g37540	0.000293806	-1.37135	down	Cellular Component: nucleus (GO:0005634);; Cellular Component: cytosol (GO:0005829);; Biological Process: cytokinin biosynthetic process (GO:0009691);; Molecular Function: hydrolase activity (GO:0016787);;	K22522|3.3e-124|dosa:Os09t0547500-01|K22522 cytokinin riboside 5'-monophosphate phosphoribohydrolase [EC:3.2.2.-] | (RefSeq) Os09g0547500; Similar to Lysine decarboxylase-like protein.	--
LOC_Os04g57850	9.80349e-13	-2.52694	down	Molecular Function: catalytic activity (GO:0003824);;	K23618|1.2e-170|sind:105175974|K23618 acyl-activating enzyme 11/12 [EC:6.2.1.2 6.2.1.-] | (RefSeq) LOW QUALITY PROTEIN: butyrate--CoA ligase AAE11, peroxisomal-like	--
LOC_Os06g05520	0.00569474	-0.660714	down	Molecular Function: protein serine/threonine kinase activity (GO:0004674);; Molecular Function: ATP binding (GO:0005524);; Cellular Component: cytoplasm (GO:0005737);; Biological Process: regulation of mitotic cell cycle (GO:0007346);; Biological Process: signal transduction by protein phosphorylation (GO:0023014);; Biological Process: stress-activated protein kinase signaling cascade (GO:0031098…	K20603|3.4e-201|dosa:Os06t0147800-01|K20603 mitogen-activated protein kinase kinase 2 [EC:2.7.12.2] | (RefSeq) Os06g0147800, MITOGEN-ACTIVATED_PROTEIN_KINASE_KINASE_1, MKK1; Similar to Mitogen-activated protein kinase kinase 2.	MAPK signaling pathway - plant (ko04016)
LOC_Os09g10010	0.00343906	-0.994019	down	--	--	--
LOC_Os02g42150	0.000392892	-1.20396	down	Molecular Function: protein kinase activity (GO:0004672);; Molecular Function: ATP binding (GO:0005524);; Cellular Component: integral component of membrane (GO:0016021);; Molecular Function: polysaccharide binding (GO:0030247);;	K23544|2.8e-100|brp:103842861|K23544 serine incorporator 1/3 | (RefSeq) serine incorporator 3	--
LOC_Os04g25060	0.000450968	-1.3001	down	--	--	--
LOC_Os12g42860	1.28408e-05	-0.860261	down	Molecular Function: oxidoreductase activity, acting on single donors with incorporation of molecular oxygen, incorporation of two atoms of oxygen (GO:0016702);;	K23953|3.6e-155|dosa:Os12t0623600-01|K23953 plant cysteine oxidase [EC:1.13.11.-] | (RefSeq) Os12g0623600; Protein of unknown function DUF1637 family protein.	--
LOC_Os05g08860	0.000106302	-1.29862	down	Cellular Component: integral component of membrane (GO:0016021);;	--	--
LOC_Os03g56500	0.00181446	-1.18506	down	--	--	--
LOC_Os04g39350	3.21495e-08	-1.88269	down	--	K10523|5.2e-07|aip:107606421|K10523 speckle-type POZ protein | (RefSeq) BTB/POZ domain-containing protein At1g55760	--
LOC_Os04g22380	0.00541477	-0.767829	down	--	K19329|1.9e-101|vvi:100253030|K19329 WW domain-containing oxidoreductase | (RefSeq) short-chain dehydrogenase TIC 32, chloroplastic	--
LOC_Os08g29660	0.000767655	-1.17545	down	Molecular Function: transcription regulatory region sequence-specific DNA binding (GO:0000976);; Molecular Function: transcription factor activity, sequence-specific DNA binding (GO:0003700);; Cellular Component: nucleus (GO:0005634);; Molecular Function: sequence-specific DNA binding (GO:0043565);;	K20854|2.0e-18|sita:101768586|K20854 hydroxyproline O-galactosyltransferase HPGT [EC:2.4.1.-] | (RefSeq) hydroxyproline O-galactosyltransferase HPGT1	--
LOC_Os07g02970	0.00725554	-0.947048	down	--	--	--
LOC_Os03g62200	6.17988e-11	-2.43077	down	Cellular Component: integral component of plasma membrane (GO:0005887);; Molecular Function: ammonium transmembrane transporter activity (GO:0008519);;	K03320|3.0e-279|dosa:Os03t0838400-01|K03320 ammonium transporter, Amt family | (RefSeq) Os03g0838400, AMT3;2, AMMONIUM_TRANSPORTER_3;2; Ammonium transporter.	--
LOC_Os04g42760	5.83788e-05	-1.48376	down	Cellular Component: Golgi apparatus (GO:0005794);; Biological Process: protein glycosylation (GO:0006486);; Molecular Function: sialyltransferase activity (GO:0008373);; Cellular Component: integral component of membrane (GO:0016021);;	K00786|9.5e-90|peq:110030115|K00786 beta-1,6-galactosyltransferase [EC:2.4.1.-] | (RefSeq) sialyltransferase-like protein 1	--
LOC_Os02g40030	0.00169182	-0.671258	down	Cellular Component: integral component of membrane (GO:0016021);;	K15281|1.2e-186|dosa:Os02t0614100-01|K15281 solute carrier family 35 | (RefSeq) Os02g0614100; Protein of unknown function DUF250 domain containing protein.	--
LOC_Os05g48010	3.10512e-05	-0.980514	down	Molecular Function: DNA binding (GO:0003677);; Cellular Component: nucleus (GO:0005634);;	K09422|3.3e-145|dosa:Os05t0553400-01|K09422 transcription factor MYB, plant | (RefSeq) Os05g0553400; Similar to Myb-related transcription factor-like protein (MYB transcription factor).	--
LOC_Os01g72530	1.6884e-05	-1.60846	down	Molecular Function: calcium ion binding (GO:0005509);;	K13448|3.5e-69|osa:4325408|K13448 calcium-binding protein CML | (RefSeq) probable calcium-binding protein CML31	Plant-pathogen interaction (ko04626)
LOC_Os04g02030	0.000387108	-1.01352	down	Molecular Function: ADP binding (GO:0043531);;	K15078|2.7e-65|tcc:18614561|K15078 structure-specific endonuclease subunit SLX1 [EC:3.6.1.-] | (RefSeq) putative disease resistance protein RGA3	--
Oryza_sativa_newGene_1225	1.20174e-08	-2.17169	down	Molecular Function: protein kinase activity (GO:0004672);; Molecular Function: calcium ion binding (GO:0005509);; Molecular Function: ATP binding (GO:0005524);; Cellular Component: integral component of membrane (GO:0016021);;	--	--
LOC_Os02g50174	0.00521122	-0.684419	down	Molecular Function: calcium ion binding (GO:0005509);; Cellular Component: integral component of membrane (GO:0016021);;	K17991|8.2e-80|obr:102721431|K17991 peroxygenase [EC:1.11.2.3] | (RefSeq) probable peroxygenase 5	Cutin, suberine and wax biosynthesis (ko00073)
LOC_Os10g34930	1.30007e-08	-2.13396	down	--	--	--
LOC_Os04g48460	1.23674e-12	-1.32248	down	Molecular Function: iron ion binding (GO:0005506);; Molecular Function: oxidoreductase activity, acting on paired donors, with incorporation or reduction of molecular oxygen (GO:0016705);; Molecular Function: heme binding (GO:0020037);;	K20495|3.4e-121|ppp:112291140|K20495 long-chain fatty acid omega-monooxygenase [EC:1.14.14.80] | (RefSeq) cytochrome P450 704B1-like	Fatty acid degradation (ko00071);; Cutin, suberine and wax biosynthesis (ko00073)
LOC_Os03g52690	0.000631817	-0.612512	down	Molecular Function: molecular_function (GO:0003674);; Molecular Function: binding (GO:0005488);; Cellular Component: cellular_component (GO:0005575);; Cellular Component: intracellular (GO:0005622);; Cellular Component: cell (GO:0005623);; Cellular Component: cytoplasm (GO:0005737);; Cellular Component: mitochondrion (GO:0005739);; Biological Process: response to stress (GO:0006950);; Biological …	--	--
LOC_Os01g09430	0.00470469	-0.748089	down	Molecular Function: oxidoreductase activity (GO:0016491);;	--	--
LOC_Os08g10430	0.00478198	-0.766806	down	Molecular Function: ADP binding (GO:0043531);;	K13457|4.4e-101|sbi:8076342|K13457 disease resistance protein RPM1 | (RefSeq) putative disease resistance RPP13-like protein 3	Plant-pathogen interaction (ko04626)
LOC_Os12g43580	0.00508336	-0.996484	down	--	--	--
LOC_Os06g38660	1.19412e-05	-1.66262	down	--	--	--
LOC_Os12g08180	0.00123895	-0.87665	down	Molecular Function: protein kinase activity (GO:0004672);; Molecular Function: ATP binding (GO:0005524);; Cellular Component: plasma membrane (GO:0005886);; Cellular Component: integral component of membrane (GO:0016021);;	K22911|7.0e-38|spen:107031166|K22911 thiamine phosphate phosphatase / amino-HMP aminohydrolase [EC:3.1.3.100 3.5.99.-] | (RefSeq) bifunctional TH2 protein, mitochondrial	Thiamine metabolism (ko00730)
LOC_Os05g48660	0.0059558	-0.931526	down	Molecular Function: protein kinase activity (GO:0004672);; Molecular Function: ATP binding (GO:0005524);; Cellular Component: integral component of membrane (GO:0016021);;	K23544|9.5e-30|brp:103842861|K23544 serine incorporator 1/3 | (RefSeq) serine incorporator 3	--
LOC_Os06g10520	0.00774373	-0.687866	down	Molecular Function: pantothenate kinase activity (GO:0004594);; Molecular Function: ATP binding (GO:0005524);; Biological Process: coenzyme A biosynthetic process (GO:0015937);;	K09680|0.0e+00|dosa:Os06t0207000-01|K09680 type II pantothenate kinase [EC:2.7.1.33] | (RefSeq) Os06g0207000; Fumble domain containing protein.	Pantothenate and CoA biosynthesis (ko00770)
LOC_Os02g42190	1.84098e-05	-1.57387	down	Molecular Function: protein kinase activity (GO:0004672);; Molecular Function: ATP binding (GO:0005524);; Molecular Function: polysaccharide binding (GO:0030247);;	K23544|6.1e-91|brp:103842861|K23544 serine incorporator 1/3 | (RefSeq) serine incorporator 3	--
LOC_Os04g43040	0.000113967	-0.762489	down	Biological Process: vacuolar proton-transporting V-type ATPase complex assembly (GO:0070072);;	K23543|1.6e-118|osa:4336361|K23543 coiled-coil domain-containing protein 115 | (RefSeq) coiled-coil domain-containing protein 115 isoform X1	--
LOC_Os04g10160	2.16576e-06	-1.78333	down	Molecular Function: monooxygenase activity (GO:0004497);; Molecular Function: iron ion binding (GO:0005506);; Cellular Component: integral component of membrane (GO:0016021);; Molecular Function: oxidoreductase activity, acting on paired donors, with incorporation or reduction of molecular oxygen (GO:0016705);; Molecular Function: heme binding (GO:0020037);;	K16085|1.1e-308|osa:4335096|K16085 9beta-pimara-7,15-diene oxidase [EC:1.14.14.111] | (RefSeq) cytochrome P450 99A2	Diterpenoid biosynthesis (ko00904)
LOC_Os08g09840	2.60723e-07	-1.56443	down	Molecular Function: transcription factor activity, sequence-specific DNA binding (GO:0003700);; Cellular Component: nucleus (GO:0005634);; Molecular Function: sequence-specific DNA binding (GO:0043565);; Molecular Function: protein dimerization activity (GO:0046983);;	K10398|7.0e-07|eus:EUTSA_v10016147mg|K10398 kinesin family member 11 | (RefSeq) hypothetical protein	--
LOC_Os04g33360	0.00183983	-0.784801	down	Molecular Function: oxidoreductase activity (GO:0016491);; Molecular Function: metal ion binding (GO:0046872);;	K04125|2.2e-45|hbr:110633181|K04125 gibberellin 2beta-dioxygenase [EC:1.14.11.13] | (RefSeq) gibberellin 2-beta-dioxygenase 8-like	Diterpenoid biosynthesis (ko00904)
LOC_Os05g37520	5.90893e-05	-0.980489	down	Biological Process: RNA processing (GO:0006396);;	--	--
LOC_Os04g41030	1.24946e-07	-0.838591	down	Molecular Function: protein kinase activity (GO:0004672);; Molecular Function: ATP binding (GO:0005524);; Cellular Component: integral component of membrane (GO:0016021);;	K13415|7.5e-52|cqi:110699238|K13415 protein brassinosteroid insensitive 1 [EC:2.7.10.1 2.7.11.1] | (RefSeq) systemin receptor SR160-like	Plant hormone signal transduction (ko04075)
LOC_Os01g66840	0.0030582	-1.03784	down	Cellular Component: extracellular region (GO:0005576);; Cellular Component: cell wall (GO:0005618);; Molecular Function: hydrolase activity (GO:0016787);; Biological Process: cell wall organization (GO:0071555);;	K01280|2.7e-89|spen:107013676|K01280 tripeptidyl-peptidase II [EC:3.4.14.10] | (RefSeq) tripeptidyl-peptidase 2-like isoform X1	--
LOC_Os11g44430	7.05295e-06	-1.71028	down	Molecular Function: protein kinase activity (GO:0004672);; Molecular Function: ATP binding (GO:0005524);; Biological Process: cell surface receptor signaling pathway (GO:0007166);;	K13430|8.3e-49|bna:106424779|K13430 serine/threonine-protein kinase PBS1 [EC:2.7.11.1] | (RefSeq) serine/threonine-protein kinase CDG1	Plant-pathogen interaction (ko04626)
LOC_Os03g36530	2.79972e-06	-1.2602	down	Molecular Function: D-arabinono-1,4-lactone oxidase activity (GO:0003885);; Cellular Component: membrane (GO:0016020);; Molecular Function: FAD binding (GO:0071949);;	K00103|0.0e+00|dosa:Os03t0563100-01|K00103 L-gulonolactone oxidase [EC:1.1.3.8] | (RefSeq) Os03g0563100; D-arabinono-1,4-lactone oxidase domain containing protein.	Ascorbate and aldarate metabolism (ko00053)
LOC_Os05g07880	0.00090144	-1.11331	down	Molecular Function: phospholipase D activity (GO:0004630);; Molecular Function: calcium ion binding (GO:0005509);; Cellular Component: membrane (GO:0016020);; Biological Process: lipid catabolic process (GO:0016042);; Biological Process: phosphatidylcholine metabolic process (GO:0046470);; Molecular Function: N-acylphosphatidylethanolamine-specific phospholipase D activity (GO:0070290);;	K01115|0.0e+00|dosa:Os05t0171000-01|K01115 phospholipase D1/2 [EC:3.1.4.4] | (RefSeq) Os05g0171000, PHOSPHOLIPASE_D_alpha_2, PLDalpha2; Phospholipase D2 (EC 3.1.4.4).	Glycerophospholipid metabolism (ko00564);; Ether lipid metabolism (ko00565);; Endocytosis (ko04144)
LOC_Os02g36870	0.00317521	-1.01059	down	Cellular Component: integral component of membrane (GO:0016021);;	--	--
LOC_Os01g14870	8.97371e-05	-0.673223	down	Molecular Function: nucleic acid binding (GO:0003676);; Molecular Function: protein kinase activity (GO:0004672);; Molecular Function: ATP binding (GO:0005524);; Molecular Function: zinc ion binding (GO:0008270);;	K13152|1.5e-82|dosa:Os01t0252200-01|K13152 U11/U12 small nuclear ribonucleoprotein 20 kDa protein | (RefSeq) Os01g0252200; Zinc finger, CCCH-type domain containing protein.	--
LOC_Os03g32270	0.000955177	-0.609312	down	Biological Process: de-etiolation (GO:0009704);; Biological Process: response to karrikin (GO:0080167);;	--	--
LOC_Os11g31540	0.000120052	-1.46498	down	Molecular Function: kinase activity (GO:0016301);;	K13418|7.2e-30|var:108325002|K13418 somatic embryogenesis receptor kinase 1 [EC:2.7.10.1 2.7.11.1] | (RefSeq) somatic embryogenesis receptor kinase 2	--
[truncated: 151 more rows]

## Sheet: Normal light up regulation 
Normal light up regulation genes
#ID	Pvalue	log2FC	regulated	GO_annotation	KEGG_annotation	KEGG_pathway_annotation
[truncated: 671 more rows]

## Sheet: Normal light down regulation 
Normal light down regulation genes
[truncated: 300 more rows]

## Sheet: High light up regulation
High light up regulation genes
[truncated: 1,963 more rows]

## Sheet: High light down regulation
High light down regulation genes
[truncated: 1,587 more rows]
